# Supplementary material for: Taxonomy of the ant genus Carebara Westwood (Formicidae, Myrmicinae) in the Malagasy Region
Source: Zookeys. 2018 Jun 18;(767):1–149. doi: 10.3897/zookeys.767.21105 (PMC6018136; doi:10.3897/zookeys.767.21105)
Supplement: XML Treatment for Carebara bara [file zookeys.767.21105-treatment1.xml]

<!DOCTYPE tp:taxon-treatment
  PUBLIC "-//TaxonX//DTD Taxonomic Treatment Publishing DTD v0 20100105//EN" "tax-treatment-NSO.dtd">
<tp:taxon-treatment xmlns:tp="http://www.plazi.org/taxpub"><tp:treatment-meta><kwd-group><label>Taxon classification</label><kwd><named-content xmlns:xlink="http://www.w3.org/1999/xlink" content-type="kingdom">Animalia</named-content></kwd><kwd><named-content xmlns:xlink="http://www.w3.org/1999/xlink" content-type="order">Hymenoptera</named-content></kwd><kwd><named-content xmlns:xlink="http://www.w3.org/1999/xlink" content-type="family">Formicidae</named-content></kwd></kwd-group><mixed-citation publication-type="journal"><person-group><name><surname>Azorsa</surname><given-names>Frank</given-names></name><name><surname>Fisher</surname><given-names>Brian L.</given-names></name></person-group><article-title>Taxonomy of the ant genus <italic><tp:taxon-name><tp:taxon-name-part taxon-name-part-type="genus" reg="Carebara">Carebara</tp:taxon-name-part></tp:taxon-name></italic> Westwood (<tp:taxon-name><tp:taxon-name-part taxon-name-part-type="family">Formicidae</tp:taxon-name-part></tp:taxon-name>, <tp:taxon-name><tp:taxon-name-part taxon-name-part-type="subfamily">Myrmicinae</tp:taxon-name-part></tp:taxon-name>) in the Malagasy Region</article-title><source>Zookeys</source><day>18</day><month>6</month><year>2018</year><volume>2018</volume><issue>767</issue><fpage>1</fpage><lpage>149</lpage><pub-id pub-id-type="doi">10.3897/zookeys.767.21105</pub-id></mixed-citation></tp:treatment-meta><tp:nomenclature><tp:taxon-name>
            <tp:taxon-name-part taxon-name-part-type="genus" reg="Carebara">Carebara</tp:taxon-name-part>
            <tp:taxon-name-part taxon-name-part-type="species" reg="bara">bara</tp:taxon-name-part>
            <object-id xmlns:xlink="http://www.w3.org/1999/xlink" content-type="zoobank" xlink:type="simple">http://zoobank.org/5FC4DF24-163E-4225-8C7B-43FE0AAA8A61</object-id>
          </tp:taxon-name><tp:taxon-authority>Azorsa &amp; Fisher</tp:taxon-authority><tp:taxon-status xmlns:xlink="http://www.w3.org/1999/xlink" xlink:type="simple">sp. n.</tp:taxon-status></tp:nomenclature><tp:treatment-sec sec-type="Holotype" id="SECID0ESODI"><title>Holotype.</title><p>(major worker), MADAGASCAR, <tp:taxon-name><tp:taxon-name-part taxon-name-part-type="genus" reg="Mahajanga">Mahajanga</tp:taxon-name-part></tp:taxon-name>, Forêt de Tsimembo, 11.0 km 346° NNW Soatana, <named-content xmlns:xlink="http://www.w3.org/1999/xlink" content-type="dwc:verbatimCoordinates" xlink:type="simple"><named-content content-type="geo-json" specific-use="{&#34;type&#34;:&#34;Point&#34;,&#34;coordinates&#34;:[44.443500,-18.995280]}" id="NCID0EBPDI" xlink:type="simple">-18.99528, 44.4435</named-content></named-content>, 50 m, tropical dry forest, 21–25.xi.2001, (<italic>Fisher</italic>, <italic>Griswold et al.</italic>.). Collection code BLF04508, (<abbrev xmlns:xlink="http://www.w3.org/1999/xlink" content-type="institution" xlink:title="California Academy of Sciences, San Francisco, California, U.S.A." id="ABBRID0EKPDI" xlink:type="simple">CASC</abbrev>: <ext-link xmlns:xlink="http://www.w3.org/1999/xlink" ext-link-type="uri" xlink:href="http://data.antweb.org/specimen/CASENT0483010" xlink:type="simple">CASENT0483010</ext-link>). <bold>Paratypes.</bold> (16 major workers and 22 minor workers), with same data as holotype, 15 major workers (<abbrev xmlns:xlink="http://www.w3.org/1999/xlink" content-type="institution" xlink:title="The Natural History Museum (British Museum, Natural History), London, U.K." id="ABBRID0ERPDI" xlink:type="simple">BMNH</abbrev>: <ext-link xmlns:xlink="http://www.w3.org/1999/xlink" ext-link-type="uri" xlink:href="http://data.antweb.org/specimen/CASENT0482934" xlink:type="simple">CASENT0482934</ext-link>, <abbrev xmlns:xlink="http://www.w3.org/1999/xlink" content-type="institution" xlink:title="California Academy of Sciences, San Francisco, California, U.S.A." id="ABBRID0EWPDI" xlink:type="simple">CASC</abbrev>: <ext-link xmlns:xlink="http://www.w3.org/1999/xlink" ext-link-type="uri" xlink:href="http://data.antweb.org/specimen/CASENT0483093" xlink:type="simple">CASENT0483093</ext-link>, <ext-link xmlns:xlink="http://www.w3.org/1999/xlink" ext-link-type="uri" xlink:href="http://data.antweb.org/specimen/CASENT0483092" xlink:type="simple">CASENT0483092</ext-link>, <ext-link xmlns:xlink="http://www.w3.org/1999/xlink" ext-link-type="uri" xlink:href="http://data.antweb.org/specimen/CASENT0483094" xlink:type="simple">CASENT0483094</ext-link>, <ext-link xmlns:xlink="http://www.w3.org/1999/xlink" ext-link-type="uri" xlink:href="http://data.antweb.org/specimen/CASENT0482845" xlink:type="simple">CASENT0482845</ext-link>, <ext-link xmlns:xlink="http://www.w3.org/1999/xlink" ext-link-type="uri" xlink:href="http://data.antweb.org/specimen/CASENT0483091" xlink:type="simple">CASENT0483091</ext-link>, <ext-link xmlns:xlink="http://www.w3.org/1999/xlink" ext-link-type="uri" xlink:href="http://data.antweb.org/specimen/CASENT0483058" xlink:type="simple">CASENT0483058</ext-link>, <ext-link xmlns:xlink="http://www.w3.org/1999/xlink" ext-link-type="uri" xlink:href="http://data.antweb.org/specimen/CASENT0482822" xlink:type="simple">CASENT0482822</ext-link>, <ext-link xmlns:xlink="http://www.w3.org/1999/xlink" ext-link-type="uri" xlink:href="http://data.antweb.org/specimen/CASENT0482813" xlink:type="simple">CASENT0482813</ext-link>, <ext-link xmlns:xlink="http://www.w3.org/1999/xlink" ext-link-type="uri" xlink:href="http://data.antweb.org/specimen/CASENT0482823" xlink:type="simple">CASENT0482823</ext-link>, <ext-link xmlns:xlink="http://www.w3.org/1999/xlink" ext-link-type="uri" xlink:href="http://data.antweb.org/specimen/CASENT0483057" xlink:type="simple">CASENT0483057</ext-link>, <ext-link xmlns:xlink="http://www.w3.org/1999/xlink" ext-link-type="uri" xlink:href="http://data.antweb.org/specimen/CASENT0482984" xlink:type="simple">CASENT0482984</ext-link>, <abbrev xmlns:xlink="http://www.w3.org/1999/xlink" content-type="institution" xlink:title="Museum of Comparative Zoology, Harvard University, Cambridge, Massachusetts, U.S.A." id="ABBRID0E2PDI" xlink:type="simple">MCZ</abbrev>: <ext-link xmlns:xlink="http://www.w3.org/1999/xlink" ext-link-type="uri" xlink:href="http://data.antweb.org/specimen/CASENT0482830" xlink:type="simple">CASENT0482830</ext-link>, <abbrev xmlns:xlink="http://www.w3.org/1999/xlink" content-type="institution" xlink:title="Muséum d’Histoire Naturelle de la Ville de Genève, Geneva, Switzerland" id="ABBRID0EAQDI" xlink:type="simple">MHNG</abbrev>: <ext-link xmlns:xlink="http://www.w3.org/1999/xlink" ext-link-type="uri" xlink:href="http://data.antweb.org/specimen/CASENT0483009" xlink:type="simple">CASENT0483009</ext-link>, NHMB: <ext-link xmlns:xlink="http://www.w3.org/1999/xlink" ext-link-type="uri" xlink:href="http://data.antweb.org/specimen/CASENT0482821" xlink:type="simple">CASENT0482821</ext-link>), and 22 minor workers (<abbrev xmlns:xlink="http://www.w3.org/1999/xlink" content-type="institution" xlink:title="The Natural History Museum (British Museum, Natural History), London, U.K." id="ABBRID0EFQDI" xlink:type="simple">BMNH</abbrev>: <ext-link xmlns:xlink="http://www.w3.org/1999/xlink" ext-link-type="uri" xlink:href="http://data.antweb.org/specimen/CASENT0482990" xlink:type="simple">CASENT0482990</ext-link>, <abbrev xmlns:xlink="http://www.w3.org/1999/xlink" content-type="institution" xlink:title="California Academy of Sciences, San Francisco, California, U.S.A." id="ABBRID0EKQDI" xlink:type="simple">CASC</abbrev>: <ext-link xmlns:xlink="http://www.w3.org/1999/xlink" ext-link-type="uri" xlink:href="http://data.antweb.org/specimen/CASENT0482991" xlink:type="simple">CASENT0482991</ext-link>, <ext-link xmlns:xlink="http://www.w3.org/1999/xlink" ext-link-type="uri" xlink:href="http://data.antweb.org/specimen/CASENT0482983" xlink:type="simple">CASENT0482983</ext-link>, <ext-link xmlns:xlink="http://www.w3.org/1999/xlink" ext-link-type="uri" xlink:href="http://data.antweb.org/specimen/CASENT0483028" xlink:type="simple">CASENT0483028</ext-link>, <ext-link xmlns:xlink="http://www.w3.org/1999/xlink" ext-link-type="uri" xlink:href="http://data.antweb.org/specimen/CASENT0483023" xlink:type="simple">CASENT0483023</ext-link>, <ext-link xmlns:xlink="http://www.w3.org/1999/xlink" ext-link-type="uri" xlink:href="http://data.antweb.org/specimen/CASENT0482978" xlink:type="simple">CASENT0482978</ext-link>, <ext-link xmlns:xlink="http://www.w3.org/1999/xlink" ext-link-type="uri" xlink:href="http://data.antweb.org/specimen/CASENT0482977" xlink:type="simple">CASENT0482977</ext-link>, <ext-link xmlns:xlink="http://www.w3.org/1999/xlink" ext-link-type="uri" xlink:href="http://data.antweb.org/specimen/CASENT0482994" xlink:type="simple">CASENT0482994</ext-link>, <ext-link xmlns:xlink="http://www.w3.org/1999/xlink" ext-link-type="uri" xlink:href="http://data.antweb.org/specimen/CASENT0482985" xlink:type="simple">CASENT0482985</ext-link>, <ext-link xmlns:xlink="http://www.w3.org/1999/xlink" ext-link-type="uri" xlink:href="http://data.antweb.org/specimen/CASENT0482999" xlink:type="simple">CASENT0482999</ext-link>, <ext-link xmlns:xlink="http://www.w3.org/1999/xlink" ext-link-type="uri" xlink:href="http://data.antweb.org/specimen/CASENT0483033" xlink:type="simple">CASENT0483033</ext-link>, <ext-link xmlns:xlink="http://www.w3.org/1999/xlink" ext-link-type="uri" xlink:href="http://data.antweb.org/specimen/CASENT0482992" xlink:type="simple">CASENT0482992</ext-link>, <ext-link xmlns:xlink="http://www.w3.org/1999/xlink" ext-link-type="uri" xlink:href="http://data.antweb.org/specimen/CASENT0482993" xlink:type="simple">CASENT0482993</ext-link>, <ext-link xmlns:xlink="http://www.w3.org/1999/xlink" ext-link-type="uri" xlink:href="http://data.antweb.org/specimen/CASENT0483011" xlink:type="simple">CASENT0483011</ext-link>, <ext-link xmlns:xlink="http://www.w3.org/1999/xlink" ext-link-type="uri" xlink:href="http://data.antweb.org/specimen/CASENT0482996" xlink:type="simple">CASENT0482996</ext-link>, <ext-link xmlns:xlink="http://www.w3.org/1999/xlink" ext-link-type="uri" xlink:href="http://data.antweb.org/specimen/CASENT0482998" xlink:type="simple">CASENT0482998</ext-link>, <ext-link xmlns:xlink="http://www.w3.org/1999/xlink" ext-link-type="uri" xlink:href="http://data.antweb.org/specimen/CASENT0482987" xlink:type="simple">CASENT0482987</ext-link>, <ext-link xmlns:xlink="http://www.w3.org/1999/xlink" ext-link-type="uri" xlink:href="http://data.antweb.org/specimen/CASENT0483021" xlink:type="simple">CASENT0483021</ext-link>, <ext-link xmlns:xlink="http://www.w3.org/1999/xlink" ext-link-type="uri" xlink:href="http://data.antweb.org/specimen/CASENT0483022" xlink:type="simple">CASENT0483022</ext-link>, <abbrev xmlns:xlink="http://www.w3.org/1999/xlink" content-type="institution" xlink:title="Museum of Comparative Zoology, Harvard University, Cambridge, Massachusetts, U.S.A." id="ABBRID0EPQDI" xlink:type="simple">MCZ</abbrev>: <ext-link xmlns:xlink="http://www.w3.org/1999/xlink" ext-link-type="uri" xlink:href="http://data.antweb.org/specimen/CASENT0482995" xlink:type="simple">CASENT0482995</ext-link>, NHMB: <ext-link xmlns:xlink="http://www.w3.org/1999/xlink" ext-link-type="uri" xlink:href="http://data.antweb.org/specimen/CASENT0483037" xlink:type="simple">CASENT0483037</ext-link>, <abbrev xmlns:xlink="http://www.w3.org/1999/xlink" content-type="institution" xlink:title="The Natural History Museum (British Museum, Natural History), London, U.K." id="ABBRID0EUQDI" xlink:type="simple">BMNH</abbrev>: <ext-link xmlns:xlink="http://www.w3.org/1999/xlink" ext-link-type="uri" xlink:href="http://data.antweb.org/specimen/CASENT0482986" xlink:type="simple">CASENT0482986</ext-link>). 1 major worker, Madagascar, <tp:taxon-name><tp:taxon-name-part taxon-name-part-type="genus" reg="Mahajanga">Mahajanga</tp:taxon-name-part></tp:taxon-name>, Forêt de Tsimembo, 8.7 km 336° NNW Soatana, <named-content xmlns:xlink="http://www.w3.org/1999/xlink" content-type="dwc:verbatimCoordinates" xlink:type="simple"><named-content content-type="geo-json" specific-use="{&#34;type&#34;:&#34;Point&#34;,&#34;coordinates&#34;:[44.440670,-19.021390]}" id="NCID0ECRDI" xlink:type="simple">-19.02139, 44.44067</named-content></named-content>, 20 m, tropical dry forest, 21–25.xi.2001, (<italic>Fisher</italic>, <italic>Griswold et al.</italic>) with collection code BLF04511, (<abbrev xmlns:xlink="http://www.w3.org/1999/xlink" content-type="institution" xlink:title="California Academy of Sciences, San Francisco, California, U.S.A." id="ABBRID0ELRDI" xlink:type="simple">CASC</abbrev>: <ext-link xmlns:xlink="http://www.w3.org/1999/xlink" ext-link-type="uri" xlink:href="http://data.antweb.org/specimen/CASENT0077891" xlink:type="simple">CASENT0077891</ext-link>).</p></tp:treatment-sec><tp:treatment-sec sec-type="diagnosis" id="SECID0EQRDI"><title>Diagnosis.</title><p>Antennae ten-segmented. <bold>Major</bold>: Head nearly rectangular, longer than wide, head longitudinally rugose laterally, weakly reticulate near posterior margin of head, frons smooth and shiny, posterior margin of head medially concave, posterolateral corners rounded; posterodorsal corner of propodeum angulate, never with a pair of triangular teeth; dorsum of propodeum nearly flat; combined outline of dorsal surface of peduncle and anterior face of node nearly straight, dorsum rounded; gaster with sparse, long subdecumbent hairs and abundant, short decumbent hairs. <bold>Minor</bold>: Head longer than wide; posterodorsal corners of propodeum each armed with a weakly developed angular tooth, dorsum of propodeum slightly convex and declining posteriorly; combined outline of dorsal surface of peduncle and anterior face of node nearly straight, posterior margin convex, dorsum rounded; gaster covered by abundant decumbent to subdecumbent hairs, and with sparse and slightly longer subdecumbent hairs.</p><fig id="F31" position="float" orientation="portrait"><label>Figure 31.</label><caption><p>
                <italic><tp:taxon-name><tp:taxon-name-part taxon-name-part-type="genus" reg="Carebara">Carebara</tp:taxon-name-part> <tp:taxon-name-part taxon-name-part-type="species" reg="bara">bara</tp:taxon-name-part></tp:taxon-name></italic>–holotype. Major worker, <ext-link xmlns:xlink="http://www.w3.org/1999/xlink" ext-link-type="uri" xlink:href="http://data.antweb.org/specimen/CASENT0483010" xlink:type="simple">CASENT0483010</ext-link>. <bold>A</bold> head in full-face view <bold>B</bold> body in profile view <bold>C</bold> body in dorsal view. Minor worker, <ext-link xmlns:xlink="http://www.w3.org/1999/xlink" ext-link-type="uri" xlink:href="http://data.antweb.org/specimen/CASENT0482985" xlink:type="simple">CASENT0482985</ext-link> <bold>D</bold> head in full-face view <bold>E</bold> body in profile view <bold>F</bold> body in dorsal view.</p></caption><graphic xmlns:xlink="http://www.w3.org/1999/xlink" xlink:href="zookeys-767-001-g031.jpg" position="float" orientation="portrait" xlink:type="simple" id="oo_210634.jpg"/></fig></tp:treatment-sec><tp:treatment-sec sec-type="description" id="SECID0E5SDI"><title>Description of major workers.</title><p>
            <bold>Measurements</bold> (n=25): <abbrev xmlns:xlink="http://www.w3.org/1999/xlink" xlink:title="Head length" id="ABBRID0EGTDI" xlink:type="simple">HL</abbrev> 0.54–0.71 (0.64); <abbrev xmlns:xlink="http://www.w3.org/1999/xlink" xlink:title="Head width" id="ABBRID0EKTDI" xlink:type="simple">HW</abbrev> 0.41–0.56 (0.49); <abbrev xmlns:xlink="http://www.w3.org/1999/xlink" xlink:title="Scape length" id="ABBRID0EOTDI" xlink:type="simple">SL</abbrev> 0.21–0.27 (0.25); <abbrev xmlns:xlink="http://www.w3.org/1999/xlink" xlink:title="Mandible length" id="ABBRID0ESTDI" xlink:type="simple">ML</abbrev> 0.11–0.18 (0.15); <abbrev xmlns:xlink="http://www.w3.org/1999/xlink" xlink:title="Eye length" id="ABBRID0EWTDI" xlink:type="simple">EL</abbrev> 0.01–0.03 (0.03); <abbrev xmlns:xlink="http://www.w3.org/1999/xlink" xlink:title="Eye to mandible" id="ABBRID0E1TDI" xlink:type="simple">EM</abbrev> 0.15–0.21 (0.18); <abbrev xmlns:xlink="http://www.w3.org/1999/xlink" xlink:title="Head depth" id="ABBRID0E5TDI" xlink:type="simple">HD</abbrev> 0.28–0.40 (0.36); <abbrev xmlns:xlink="http://www.w3.org/1999/xlink" xlink:title="Weber’s length" id="ABBRID0ECUDI" xlink:type="simple">WL</abbrev> 0.46–0.65 (0.56); <abbrev xmlns:xlink="http://www.w3.org/1999/xlink" xlink:title="Propodeal spine length" id="ABBRID0EGUDI" xlink:type="simple">PSL</abbrev> 0.04–0.07 (0.05); <abbrev xmlns:xlink="http://www.w3.org/1999/xlink" xlink:title="Pronotal width" id="ABBRID0EKUDI" xlink:type="simple">PW</abbrev> 0.28–0.40 (0.33); <abbrev xmlns:xlink="http://www.w3.org/1999/xlink" xlink:title="Femur length" id="ABBRID0EOUDI" xlink:type="simple">MFL</abbrev> 0.25–0.36 (0.30); <abbrev xmlns:xlink="http://www.w3.org/1999/xlink" xlink:title="Femur width" id="ABBRID0ESUDI" xlink:type="simple">MFW</abbrev> 0.07–0.09 (0.08), <abbrev xmlns:xlink="http://www.w3.org/1999/xlink" xlink:title="Tibia length" id="ABBRID0EWUDI" xlink:type="simple">MTL</abbrev> 0.15–0.29 (0.23); <abbrev xmlns:xlink="http://www.w3.org/1999/xlink" xlink:title="Petiole length" id="ABBRID0E1UDI" xlink:type="simple">PTL</abbrev> 0.15–0.24 (0.23); <abbrev xmlns:xlink="http://www.w3.org/1999/xlink" xlink:title="Petiolar node length" id="ABBRID0E5UDI" xlink:type="simple">PNL</abbrev> 0.08–0.11 (0.11); <abbrev xmlns:xlink="http://www.w3.org/1999/xlink" xlink:title="Petiolar node height" id="ABBRID0ECVDI" xlink:type="simple">PTH</abbrev> 0.14–0.20 (0.16); <abbrev xmlns:xlink="http://www.w3.org/1999/xlink" xlink:title="Petiolar node width" id="ABBRID0EGVDI" xlink:type="simple">PTW</abbrev> 0.12–0.17 (0.15); <abbrev xmlns:xlink="http://www.w3.org/1999/xlink" xlink:title="Postpetiole length" id="ABBRID0EKVDI" xlink:type="simple">PPL</abbrev> 0.11–0.16 (0.13); <abbrev xmlns:xlink="http://www.w3.org/1999/xlink" xlink:title="Postpetiole node length" id="ABBRID0EOVDI" xlink:type="simple">PPNL</abbrev> 0.09–0.14 (0.12); <abbrev xmlns:xlink="http://www.w3.org/1999/xlink" xlink:title="Postpetiole height" id="ABBRID0ESVDI" xlink:type="simple">PPH</abbrev> 0.11–0.17 (0.14); <abbrev xmlns:xlink="http://www.w3.org/1999/xlink" xlink:title="Postpetiole width" id="ABBRID0EWVDI" xlink:type="simple">PPW</abbrev> 0.16–0.23 (0.19); <abbrev xmlns:xlink="http://www.w3.org/1999/xlink" xlink:title="aster length" id="ABBRID0E1VDI" xlink:type="simple">GL</abbrev> 0.44–0.77 (0.59); <abbrev xmlns:xlink="http://www.w3.org/1999/xlink" xlink:title="Gaster width" id="ABBRID0E5VDI" xlink:type="simple">GW</abbrev> 0.34–0.63 (0.40); <abbrev xmlns:xlink="http://www.w3.org/1999/xlink" xlink:title="Cephalic index" id="ABBRID0ECWDI" xlink:type="simple">CI</abbrev> 71–79 (77); <abbrev xmlns:xlink="http://www.w3.org/1999/xlink" xlink:title="Mandibular index" id="ABBRID0EGWDI" xlink:type="simple">MI</abbrev> 20–26 (23); <abbrev xmlns:xlink="http://www.w3.org/1999/xlink" xlink:title="Scape index" id="ABBRID0EKWDI" xlink:type="simple">SI</abbrev> 34–43 (39); <abbrev xmlns:xlink="http://www.w3.org/1999/xlink" xlink:title="Metafemur length index" id="ABBRID0EOWDI" xlink:type="simple">MLI</abbrev> 57–65 (61); <abbrev xmlns:xlink="http://www.w3.org/1999/xlink" xlink:title="Postpetiole length index" id="ABBRID0ESWDI" xlink:type="simple">PPLI</abbrev> 57–82 (57); <abbrev xmlns:xlink="http://www.w3.org/1999/xlink" xlink:title="Postpetiole width index" id="ABBRID0EWWDI" xlink:type="simple">PPI</abbrev> 125–143 (127); <abbrev xmlns:xlink="http://www.w3.org/1999/xlink" xlink:title="Propodeal spine index" id="ABBRID0E1WDI" xlink:type="simple">PSI</abbrev> 10–14 (10).</p><p>Head longer than wide (<abbrev xmlns:xlink="http://www.w3.org/1999/xlink" xlink:title="Cephalic index" id="ABBRID0EAXDI" xlink:type="simple">CI</abbrev> 71–79), in full-face view nearly rectangular, about 1.5 times longer than wide. Posterior margin of head medially concave, posterolateral corners rounded, lateral margins straight to weakly convex. Mandibles with five teeth. Anterior margin of clypeus medially concave and laterally convex. Frons without median ocellus. Antennae with ten segments. Scapes short (<abbrev xmlns:xlink="http://www.w3.org/1999/xlink" xlink:title="Head length" id="ABBRID0EEXDI" xlink:type="simple">HL</abbrev> 0.54–0.71, <abbrev xmlns:xlink="http://www.w3.org/1999/xlink" xlink:title="Scape length" id="ABBRID0EIXDI" xlink:type="simple">SL</abbrev> 0.21–0.27, <abbrev xmlns:xlink="http://www.w3.org/1999/xlink" xlink:title="Scape index" id="ABBRID0EMXDI" xlink:type="simple">SI</abbrev> 34–43) not surpassing cephalic midlength. Eyes present, consisting of one to three ommatidia (<abbrev xmlns:xlink="http://www.w3.org/1999/xlink" xlink:title="Eye length" id="ABBRID0EQXDI" xlink:type="simple">EL</abbrev> 0.01–0.03). Supraclypeal area well defined and triangular.</p><p>In profile, posterolateral corner of head with (larger major workers) or without (smaller major workers) a small, obtuse tooth resembling a horn. Promesonotum high and convex, metanotal groove deep. Propodeum about 1.5 times higher than long, dorsal face of propodeum flat or weakly concave, declining posteriorly, propodeum unarmed, posterodorsal corners of propodeum convex or angulate, declivity of propodeum flat to slightly concave in direction of propodeal lobe. Propodeal lobes triangular with blunt apices. Propodeal spiracle rounded and situated above mid-height of sclerite and beyond mid-length of sclerite, by about the diameter of the spiracle; distance from propodeal spiracle to posterodorsal corner of propodeum almost twice the diameter of the spiracle, (<abbrev xmlns:xlink="http://www.w3.org/1999/xlink" xlink:title="Propodeal spine length" id="ABBRID0EWXDI" xlink:type="simple">PSL</abbrev> 0.04–0.07) and distance to declivity same as the diameter of the spiracle. In dorsal view, promesonotum about as long as wide, anterior margin and sides rounded; sides of propodeum convex.</p><p>Petiole approximately as high as long (<abbrev xmlns:xlink="http://www.w3.org/1999/xlink" xlink:title="Petiolar node height" id="ABBRID0E3XDI" xlink:type="simple">PTH</abbrev> 0.14–0.20, <abbrev xmlns:xlink="http://www.w3.org/1999/xlink" xlink:title="Petiole length" id="ABBRID0EAYDI" xlink:type="simple">PTL</abbrev> 0.15–0.24) and with a short peduncle, ventral face medially convex. Anterodorsal and posterodorsal faces of petiolar node sloping, combined outline of dorsal surface of peduncle and anterior face of node flat, posterior face of node vertical, straight to slightly convex, dorsum rounded. Subpetiolar process slightly shorter than the diameter of the propodeal spiracle. Postpetiolar node rounded and lower than petiolar node. In dorsal view, postpetiolar node wider than petiolar node (<abbrev xmlns:xlink="http://www.w3.org/1999/xlink" xlink:title="Postpetiole width" id="ABBRID0EEYDI" xlink:type="simple">PPW</abbrev> 0.16–0.23, <abbrev xmlns:xlink="http://www.w3.org/1999/xlink" xlink:title="Petiolar node width" id="ABBRID0EIYDI" xlink:type="simple">PTW</abbrev> 0.12–0.17), petiolar node wider than long (<abbrev xmlns:xlink="http://www.w3.org/1999/xlink" xlink:title="Petiolar node width" id="ABBRID0EMYDI" xlink:type="simple">PTW</abbrev> 0.12–0.17, <abbrev xmlns:xlink="http://www.w3.org/1999/xlink" xlink:title="Petiolar node length" id="ABBRID0EQYDI" xlink:type="simple">PNL</abbrev> 0.08–0.11), anterior and posterior margins of petiole and postpetiole nearly straight, sides rounded in petiole and postpetiole.</p><p>Dorsal surface of mandibles, clypeus and frons smooth and shiny, with scattered piligerous punctae on head and mandibles. Dorsolateral faces of head longitudinally rugose, gena with well-developed longitudinal reticulations, weakly marked rugae on frontal lobes, reticulate-rugose sculpture near posterior margin of head. In profile, posterolateral portion of cephalic dorsum smooth and shiny. Mesosoma smooth and shiny, except for katepisternum and propodeal lobe (areolate-rugose), and metapleuron (areolate and with longitudinal rugae). Petiole and ventral face of postpetiole areolate-rugose. In dorsal view, mesosoma, petiole, postpetiole and gaster smooth and shiny.</p><p>Lateral margins, and posterolateral corners of head with short subdecumbent hairs, and longer suberect hairs. Scapes with appressed hairs. Outer margin of mandibles with short subdecumbent hairs. Mesosoma with short and long suberect hairs. Petiole, postpetiole and gaster with short decumbent hairs and sparse and slightly longer subdecumbent hairs. Tibia with short appressed hairs. Color yellowish ferruginous, antennae, legs and parts of gaster, slightly lighter.</p></tp:treatment-sec><tp:treatment-sec sec-type="description" id="SECID0EWYDI"><title>Description of minor workers.</title><p>
            <bold>Measurements</bold> (n=9): <abbrev xmlns:xlink="http://www.w3.org/1999/xlink" xlink:title="Head length" id="ABBRID0E5YDI" xlink:type="simple">HL</abbrev> 0.33–0.37; <abbrev xmlns:xlink="http://www.w3.org/1999/xlink" xlink:title="Head width" id="ABBRID0ECZDI" xlink:type="simple">HW</abbrev> 0.28–0.34; <abbrev xmlns:xlink="http://www.w3.org/1999/xlink" xlink:title="Scape length" id="ABBRID0EGZDI" xlink:type="simple">SL</abbrev> 0.20–0.23; <abbrev xmlns:xlink="http://www.w3.org/1999/xlink" xlink:title="Mandible length" id="ABBRID0EKZDI" xlink:type="simple">ML</abbrev> 0.08–0.10; <abbrev xmlns:xlink="http://www.w3.org/1999/xlink" xlink:title="Eye length" id="ABBRID0EOZDI" xlink:type="simple">EL</abbrev> 0.01–0.02; <abbrev xmlns:xlink="http://www.w3.org/1999/xlink" xlink:title="Eye to mandible" id="ABBRID0ESZDI" xlink:type="simple">EM</abbrev> 0.09–0.10; <abbrev xmlns:xlink="http://www.w3.org/1999/xlink" xlink:title="Head depth" id="ABBRID0EWZDI" xlink:type="simple">HD</abbrev> 0.19–0.22; <abbrev xmlns:xlink="http://www.w3.org/1999/xlink" xlink:title="Weber’s length" id="ABBRID0E1ZDI" xlink:type="simple">WL</abbrev> 0.33–0.38; <abbrev xmlns:xlink="http://www.w3.org/1999/xlink" xlink:title="Propodeal spine length" id="ABBRID0E5ZDI" xlink:type="simple">PSL</abbrev> 0.02–0.04; <abbrev xmlns:xlink="http://www.w3.org/1999/xlink" xlink:title="Pronotal width" id="ABBRID0EC1DI" xlink:type="simple">PW</abbrev> 0.16–0.20; <abbrev xmlns:xlink="http://www.w3.org/1999/xlink" xlink:title="Femur length" id="ABBRID0EG1DI" xlink:type="simple">MFL</abbrev> 0.20–0.22; <abbrev xmlns:xlink="http://www.w3.org/1999/xlink" xlink:title="Femur width" id="ABBRID0EK1DI" xlink:type="simple">MFW</abbrev> 0.05; <abbrev xmlns:xlink="http://www.w3.org/1999/xlink" xlink:title="Tibia length" id="ABBRID0EO1DI" xlink:type="simple">MTL</abbrev> 0.15–0.17; <abbrev xmlns:xlink="http://www.w3.org/1999/xlink" xlink:title="Petiole length" id="ABBRID0ES1DI" xlink:type="simple">PTL</abbrev> 0.11–0.12; <abbrev xmlns:xlink="http://www.w3.org/1999/xlink" xlink:title="Petiolar node length" id="ABBRID0EW1DI" xlink:type="simple">PNL</abbrev> 0.06–0.07; <abbrev xmlns:xlink="http://www.w3.org/1999/xlink" xlink:title="Petiolar node height" id="ABBRID0E11DI" xlink:type="simple">PTH</abbrev> 0.09–0.10; <abbrev xmlns:xlink="http://www.w3.org/1999/xlink" xlink:title="Petiolar node width" id="ABBRID0E51DI" xlink:type="simple">PTW</abbrev> 0.08–0.09; <abbrev xmlns:xlink="http://www.w3.org/1999/xlink" xlink:title="Postpetiole length" id="ABBRID0EC2DI" xlink:type="simple">PPL</abbrev> 0.07–0.08; <abbrev xmlns:xlink="http://www.w3.org/1999/xlink" xlink:title="Postpetiole node length" id="ABBRID0EG2DI" xlink:type="simple">PPNL</abbrev> 0.06–0.08; <abbrev xmlns:xlink="http://www.w3.org/1999/xlink" xlink:title="Postpetiole height" id="ABBRID0EK2DI" xlink:type="simple">PPH</abbrev> 0.07–0.08; <abbrev xmlns:xlink="http://www.w3.org/1999/xlink" xlink:title="Postpetiole width" id="ABBRID0EO2DI" xlink:type="simple">PPW</abbrev> 0.09–0.12; <abbrev xmlns:xlink="http://www.w3.org/1999/xlink" xlink:title="aster length" id="ABBRID0ES2DI" xlink:type="simple">GL</abbrev> 0.26–0.34; <abbrev xmlns:xlink="http://www.w3.org/1999/xlink" xlink:title="Gaster width" id="ABBRID0EW2DI" xlink:type="simple">GW</abbrev> 0.20–0.25; <abbrev xmlns:xlink="http://www.w3.org/1999/xlink" xlink:title="Cephalic index" id="ABBRID0E12DI" xlink:type="simple">CI</abbrev> 82–92; <abbrev xmlns:xlink="http://www.w3.org/1999/xlink" xlink:title="Mandibular index" id="ABBRID0E52DI" xlink:type="simple">MI</abbrev> 24–27; <abbrev xmlns:xlink="http://www.w3.org/1999/xlink" xlink:title="Scape index" id="ABBRID0EC3DI" xlink:type="simple">SI</abbrev> 59–64; <abbrev xmlns:xlink="http://www.w3.org/1999/xlink" xlink:title="Metafemur length index" id="ABBRID0EG3DI" xlink:type="simple">MLI</abbrev> 65–76; <abbrev xmlns:xlink="http://www.w3.org/1999/xlink" xlink:title="Postpetiole length index" id="ABBRID0EK3DI" xlink:type="simple">PPLI</abbrev> 58–67; <abbrev xmlns:xlink="http://www.w3.org/1999/xlink" xlink:title="Postpetiole width index" id="ABBRID0EO3DI" xlink:type="simple">PPI</abbrev> 113–138; <abbrev xmlns:xlink="http://www.w3.org/1999/xlink" xlink:title="Propodeal spine index" id="ABBRID0ES3DI" xlink:type="simple">PSI</abbrev> 7–14.</p><p>Head longer than wide (<abbrev xmlns:xlink="http://www.w3.org/1999/xlink" xlink:title="Cephalic index" id="ABBRID0EY3DI" xlink:type="simple">CI</abbrev> 82–92), in full-face view weakly subrectangular, about 1.2 times longer than wide, and slightly narrowed anteriorly. Posterior margin of head slightly concave in the middle, posterolateral corners rounded, lateral margins slightly convex, nearly straight. Mandibles with five teeth. Anterior margin of clypeus more or less straight, and laterally angulate. Antennae with ten segments. Scape fails to reach the posterior margin of head (<abbrev xmlns:xlink="http://www.w3.org/1999/xlink" xlink:title="Head length" id="ABBRID0E33DI" xlink:type="simple">HL</abbrev> 0.33–0.37, <abbrev xmlns:xlink="http://www.w3.org/1999/xlink" xlink:title="Scape length" id="ABBRID0EA4DI" xlink:type="simple">SL</abbrev> 0.20–0.23, <abbrev xmlns:xlink="http://www.w3.org/1999/xlink" xlink:title="Scape index" id="ABBRID0EE4DI" xlink:type="simple">SI</abbrev> 59–64). Eyes present, consisting of one ommatidium (<abbrev xmlns:xlink="http://www.w3.org/1999/xlink" xlink:title="Eye length" id="ABBRID0EI4DI" xlink:type="simple">EL</abbrev> 0.01–0.02). Supraclypeal area triangular, in some specimens poorly defined, and appears as a short longitudinal depression.</p><p>In profile view, promesonotum weakly convex, metanotal groove slightly impressed. Propodeum about 1.5 times higher than long, dorsal face convex and declining posteriorly, posterodorsal corners of propodeum each armed with a small angulate tooth, declivity of propodeum slightly concave. Propodeal lobes triangular. Propodeal spiracle rounded and situated slightly above mid-height of sclerite by about half the diameter of the spiracle, and beyond mid-length of the sclerite by about the diameter of the spiracle; distance from propodeal spiracle to posterodorsal corner of propodeum same as the diameter of the spiracle (<abbrev xmlns:xlink="http://www.w3.org/1999/xlink" xlink:title="Propodeal spine length" id="ABBRID0EO4DI" xlink:type="simple">PSL</abbrev> 0.02–0.04), and distance to declivity less than the diameter of the spiracle. In dorsal view, promesonotum longer than wide, anterior margin rounded, sides convex; sides of propodeum weakly convex.</p><p>Petiole slightly longer than high (<abbrev xmlns:xlink="http://www.w3.org/1999/xlink" xlink:title="Petiole length" id="ABBRID0EU4DI" xlink:type="simple">PTL</abbrev> 0.11–0.12, <abbrev xmlns:xlink="http://www.w3.org/1999/xlink" xlink:title="Petiolar node height" id="ABBRID0EY4DI" xlink:type="simple">PTH</abbrev> 0.09–0.10) with a short peduncle, ventral face weakly convex in the middle. Combined outline of dorsal surface of peduncle and anterior face of node nearly straight, posterior margin slightly convex, dorsum rounded. Subpetiolar process small, almost the same as the diameter of the propodeal spiracle. Postpetiolar node convex and lower than petiolar node. In dorsal view, postpetiolar node slightly wider than petiolar node (<abbrev xmlns:xlink="http://www.w3.org/1999/xlink" xlink:title="Postpetiole width" id="ABBRID0E34DI" xlink:type="simple">PPW</abbrev> 0.09–0.12, <abbrev xmlns:xlink="http://www.w3.org/1999/xlink" xlink:title="Petiolar node width" id="ABBRID0EA5DI" xlink:type="simple">PTW</abbrev> 0.08–0.0.9), petiolar node wider than long (<abbrev xmlns:xlink="http://www.w3.org/1999/xlink" xlink:title="Petiolar node width" id="ABBRID0EE5DI" xlink:type="simple">PTW</abbrev> 0.09–0.12, <abbrev xmlns:xlink="http://www.w3.org/1999/xlink" xlink:title="Petiolar node length" id="ABBRID0EI5DI" xlink:type="simple">PNL</abbrev> 0.06–0.07), anterior margin of petiole convex, posterior margin slightly concave, anterior and posterior margin of postpetiole nearly straight, sides moderately convex in petiole and postpetiole.</p><p>Dorsal surface of mandibles, clypeus and frons smooth and shiny, with abundant piligerous punctae on mandibles and head. Head with fine and short longitudinal rugae on malar space and frontal lobes. Mesosoma smooth and shiny, except for katepisternum, below mid-height of metapleuron, and propodeal lobe, which are areolate-rugose. Sides of petiole, and ventral face of postpetiole areolate-rugose. In dorsal view, mesosoma, petiole, postpetiole and gaster smooth and shiny.</p><p>Lateral margins, scapes and posterior margin of head with subdecumbent hairs. Hairs in the posterior margin shorter than others. Outer margin of mandible with decumbent hairs. Mesosoma with suberect hairs. Petiole, postpetiole, tibia and gaster with short decumbent to subdecumbent hairs, and with sparse and slightly longer subdecumbent hairs. Tibia with abundant to sparse decumbent hairs. Color yellowish ferruginous.</p></tp:treatment-sec><tp:treatment-sec sec-type="distribution" id="SECID0EO5DI"><title>Distribution and biology.</title><p>
            <italic><tp:taxon-name><tp:taxon-name-part taxon-name-part-type="genus" reg="Carebara">Carebara</tp:taxon-name-part> <tp:taxon-name-part taxon-name-part-type="species" reg="bara">bara</tp:taxon-name-part></tp:taxon-name></italic> is an endemic and widespread species, found across Madagascar (Figure 68), mainly in the tropical dry forest in western Madagascar and the desert spiny bush thicket in the southwest. In the center of Madagascar (montane forest) there is only one record. <italic><tp:taxon-name><tp:taxon-name-part taxon-name-part-type="genus" reg="Carebara">C.</tp:taxon-name-part> <tp:taxon-name-part taxon-name-part-type="species" reg="bara">bara</tp:taxon-name-part></tp:taxon-name></italic> occurs in the dry forest, gallery forest, littoral rainforest, montane rainforest, spiny forest/dry forest transition, spiny forest/thicket, spiny thicket, spiny thicket gallery forest transition, and tropical dry forest, and has been collected at elevations ranging from 10–1410 m. Individuals and nest series were collected from rotten logs, in the leaf litter, in leaf mold, and rotten wood.</p></tp:treatment-sec><tp:treatment-sec sec-type="comments" id="SECID0EK6DI"><title>Comments.</title><p>
            <italic><tp:taxon-name><tp:taxon-name-part taxon-name-part-type="genus" reg="Carebara">Carebara</tp:taxon-name-part> <tp:taxon-name-part taxon-name-part-type="species" reg="bara">bara</tp:taxon-name-part></tp:taxon-name></italic> can be confused with <italic><tp:taxon-name><tp:taxon-name-part taxon-name-part-type="genus" reg="Carebara">C.</tp:taxon-name-part> <tp:taxon-name-part taxon-name-part-type="species" reg="berivelo">berivelo</tp:taxon-name-part></tp:taxon-name></italic> but can be separated by the form of the propodeum. <italic><tp:taxon-name><tp:taxon-name-part taxon-name-part-type="genus" reg="Carebara">C.</tp:taxon-name-part> <tp:taxon-name-part taxon-name-part-type="species" reg="berivelo">berivelo</tp:taxon-name-part></tp:taxon-name></italic> is armed with a pair of small triangular teeth while <italic><tp:taxon-name><tp:taxon-name-part taxon-name-part-type="genus" reg="Carebara">C.</tp:taxon-name-part> <tp:taxon-name-part taxon-name-part-type="species" reg="bara">bara</tp:taxon-name-part></tp:taxon-name></italic> is unarmed in major workers and armed with a small angulate tooth in minor workers. This species can also be confused with <italic><tp:taxon-name><tp:taxon-name-part taxon-name-part-type="genus" reg="Carebara">C.</tp:taxon-name-part> <tp:taxon-name-part taxon-name-part-type="species" reg="tana">tana</tp:taxon-name-part></tp:taxon-name></italic>, but in <italic><tp:taxon-name><tp:taxon-name-part taxon-name-part-type="genus" reg="Carebara">C.</tp:taxon-name-part> <tp:taxon-name-part taxon-name-part-type="species" reg="tana">tana</tp:taxon-name-part></tp:taxon-name></italic> the combined outline of dorsal surface of peduncle and anterior face of node is medially concave. <italic><tp:taxon-name><tp:taxon-name-part taxon-name-part-type="genus" reg="Carebara">C.</tp:taxon-name-part> <tp:taxon-name-part taxon-name-part-type="species" reg="bara">bara</tp:taxon-name-part></tp:taxon-name></italic> is widespread throughout most of Madagascar, with only one record in the center of the island and no records in the east, while <italic><tp:taxon-name><tp:taxon-name-part taxon-name-part-type="genus" reg="Carebara">C.</tp:taxon-name-part> <tp:taxon-name-part taxon-name-part-type="species" reg="berivelo">berivelo</tp:taxon-name-part></tp:taxon-name></italic> and <italic><tp:taxon-name><tp:taxon-name-part taxon-name-part-type="genus" reg="Carebara">C.</tp:taxon-name-part> <tp:taxon-name-part taxon-name-part-type="species" reg="tana">tana</tp:taxon-name-part></tp:taxon-name></italic> are restricted to the north of Madagascar. These three species occur in sympatry in the north of Madagascar, other four species were recorded at the same localities: <italic><tp:taxon-name><tp:taxon-name-part taxon-name-part-type="genus" reg="Carebara">C.</tp:taxon-name-part> <tp:taxon-name-part taxon-name-part-type="species" reg="grandidieri">grandidieri</tp:taxon-name-part></tp:taxon-name></italic>, <italic><tp:taxon-name><tp:taxon-name-part taxon-name-part-type="genus" reg="Carebara">C.</tp:taxon-name-part> <tp:taxon-name-part taxon-name-part-type="species" reg="kabosy">kabosy</tp:taxon-name-part></tp:taxon-name></italic>, <italic><tp:taxon-name><tp:taxon-name-part taxon-name-part-type="genus" reg="Carebara">C.</tp:taxon-name-part> <tp:taxon-name-part taxon-name-part-type="species" reg="malagasy">malagasy</tp:taxon-name-part></tp:taxon-name></italic>, and <italic><tp:taxon-name><tp:taxon-name-part taxon-name-part-type="genus" reg="Carebara">C.</tp:taxon-name-part> <tp:taxon-name-part taxon-name-part-type="species" reg="salegi">salegi</tp:taxon-name-part></tp:taxon-name></italic>, which can be separated from <italic><tp:taxon-name><tp:taxon-name-part taxon-name-part-type="genus" reg="Carebara">C.</tp:taxon-name-part> <tp:taxon-name-part taxon-name-part-type="species" reg="bara">bara</tp:taxon-name-part></tp:taxon-name></italic> by the characters described above.</p><p>
            <italic><tp:taxon-name><tp:taxon-name-part taxon-name-part-type="genus" reg="Carebara">C.</tp:taxon-name-part> <tp:taxon-name-part taxon-name-part-type="species" reg="bara">bara</tp:taxon-name-part></tp:taxon-name></italic> have three intermediates in the major worker subcaste (Figure 32) with only minor variations between them. The shape of the posterolateral corner of the head and the posterior margin of the head do not vary much. Intermediate 3 has an increase in the size of the eyes, but only one ommatidium. Ocelli are absent in intermediates 1 and 2, and sometimes present in intermediate 3 (one ocellus). Intermediate 3 has reduced flight sclerites. In addition, the dorsum of the mesosoma of intermediate 3 is anteriorly convex and gradually slopes to a declivity. By comparison, in intermediates 1 and 2 the dorsum of the mesosoma is anteriorly convex, and the propodeum is below the promesonotum, which is flat and declining posteriorly to a declivity. Pilosity is nearly identical in all intermediates. The longitudinal rugae of the head are more finely marked in intermediate 1. The sculpture of the mesosoma, petiole and postpetiole is nearly identical in all the intermediates.</p><fig id="F32" position="float" orientation="portrait"><label>Figure 32.</label><caption><p>Intermediates of <italic><tp:taxon-name><tp:taxon-name-part taxon-name-part-type="genus" reg="Carebara">Carebara</tp:taxon-name-part> <tp:taxon-name-part taxon-name-part-type="species" reg="bara">bara</tp:taxon-name-part></tp:taxon-name></italic>. Major workers, <ext-link xmlns:xlink="http://www.w3.org/1999/xlink" ext-link-type="uri" xlink:href="http://data.antweb.org/specimen/CASENT0482934" xlink:type="simple">CASENT0482934</ext-link>. <bold>A</bold> head in full-face view <bold>B</bold> body in profile view <bold>C</bold> body in dorsal view. <ext-link xmlns:xlink="http://www.w3.org/1999/xlink" ext-link-type="uri" xlink:href="http://data.antweb.org/specimen/CASENT0127693" xlink:type="simple">CASENT0127693</ext-link> <bold>D</bold> head in full-face view <bold>E</bold> body in profile view <bold>F</bold> body in dorsal view. <ext-link xmlns:xlink="http://www.w3.org/1999/xlink" ext-link-type="uri" xlink:href="http://data.antweb.org/specimen/CASENT0439907" xlink:type="simple">CASENT0439907</ext-link> <bold>G</bold> head in full-face view <bold>H</bold> body in profile view <bold>I</bold> body in dorsal view.</p></caption><graphic xmlns:xlink="http://www.w3.org/1999/xlink" xlink:href="zookeys-767-001-g032.jpg" position="float" orientation="portrait" xlink:type="simple" id="oo_210635.jpg"/></fig></tp:treatment-sec><tp:treatment-sec sec-type="material" id="SECID0ECGAK"><title>Additional material examined.</title><p>
            <bold>MADAGASCAR</bold>: <bold><italic><tp:taxon-name><tp:taxon-name-part taxon-name-part-type="genus" reg="Antananarivo">Antananarivo</tp:taxon-name-part></tp:taxon-name></italic></bold>: Réserve Spéciale d’Ambohitantely, Forêt d’ Ambohitantely, 20.9 km 72° NE d’ Ankazobe, <named-content xmlns:xlink="http://www.w3.org/1999/xlink" content-type="dwc:verbatimCoordinates" xlink:type="simple"><named-content content-type="geo-json" specific-use="{&#34;type&#34;:&#34;Point&#34;,&#34;coordinates&#34;:[47.286830,-18.225280]}" id="NCID0EVGAK" xlink:type="simple">-18.22528, 47.28683</named-content></named-content>, 1410 m, montane rainforest, 17–22.iv.2001, (<italic>Fisher, Griswold et al.</italic>); <bold><italic><tp:taxon-name><tp:taxon-name-part taxon-name-part-type="genus" reg="Antsiranana">Antsiranana</tp:taxon-name-part></tp:taxon-name></italic></bold>: Réserve Spéciale d’Ambre, 3.5 km 235° SW Sakaramy, <named-content xmlns:xlink="http://www.w3.org/1999/xlink" content-type="dwc:verbatimCoordinates" xlink:type="simple"><named-content content-type="geo-json" specific-use="{&#34;type&#34;:&#34;Point&#34;,&#34;coordinates&#34;:[49.242170,-12.468890]}" id="NCID0EHHAK" xlink:type="simple">-12.46889, 49.24217</named-content></named-content>, 325 m, tropical dry forest, 26–31.i.2001, (<italic>Fisher</italic>, <italic>Griswold et al.</italic>); <tp:taxon-name><tp:taxon-name-part taxon-name-part-type="genus" reg="Antsiranana">Antsiranana</tp:taxon-name-part></tp:taxon-name>, Réserve Spéciale de l’Ankarana, 13.6 km 192° SSW Anivorano Nord, <named-content xmlns:xlink="http://www.w3.org/1999/xlink" content-type="dwc:verbatimCoordinates" xlink:type="simple"><named-content content-type="geo-json" specific-use="{&#34;type&#34;:&#34;Point&#34;,&#34;coordinates&#34;:[49.225830,-12.863610]}" id="NCID0EZHAK" xlink:type="simple">-12.86361, 49.22583</named-content></named-content>, 210 m, tropical dry forest, 16–21.ii.2001, (<italic>Fisher, Griswold et al.</italic>); <bold><italic><tp:taxon-name><tp:taxon-name-part taxon-name-part-type="genus" reg="Fianarantsoa">Fianarantsoa</tp:taxon-name-part></tp:taxon-name></italic></bold>: Parc National d’Isalo, Sahanafa River, 29.2 km 351° N Ranohira, <named-content xmlns:xlink="http://www.w3.org/1999/xlink" content-type="dwc:verbatimCoordinates" xlink:type="simple"><named-content content-type="geo-json" specific-use="{&#34;type&#34;:&#34;Point&#34;,&#34;coordinates&#34;:[45.291670,-22.313330]}" id="NCID0ELIAK" xlink:type="simple">-22.31333, 45.29167</named-content></named-content>, 500 m, gallery forest, 10–13.ii.2003, (<italic>Fisher, Griswold et al.</italic>); <tp:taxon-name><tp:taxon-name-part taxon-name-part-type="genus" reg="Fianarantsoa">Fianarantsoa</tp:taxon-name-part></tp:taxon-name>, Forêt d’Analalava, 29.6 km 280° W Ranohira, <named-content xmlns:xlink="http://www.w3.org/1999/xlink" content-type="dwc:verbatimCoordinates" xlink:type="simple"><named-content content-type="geo-json" specific-use="{&#34;type&#34;:&#34;Point&#34;,&#34;coordinates&#34;:[45.128330,-22.591670]}" id="NCID0E2IAK" xlink:type="simple">-22.59167, 45.12833</named-content></named-content>, 700 m, tropical dry forest, 1–5.ii.2003, (<italic>Fisher, Griswold et al.</italic>); <tp:taxon-name><tp:taxon-name-part taxon-name-part-type="genus" reg="Fianarantsoa">Fianarantsoa</tp:taxon-name-part></tp:taxon-name>, Parc National d’Isalo, 9.1 km 354° N Ranohira, <named-content xmlns:xlink="http://www.w3.org/1999/xlink" content-type="dwc:verbatimCoordinates" xlink:type="simple"><named-content content-type="geo-json" specific-use="{&#34;type&#34;:&#34;Point&#34;,&#34;coordinates&#34;:[45.461670,-22.481670]}" id="NCID0ELJAK" xlink:type="simple">-22.48167, 45.46167</named-content></named-content>, 725 m, gallery forest, 27–31.i.2003, (<italic>Fisher, Griswold et al.</italic>); <bold><italic><tp:taxon-name><tp:taxon-name-part taxon-name-part-type="genus" reg="Mahajanga">Mahajanga</tp:taxon-name-part></tp:taxon-name></italic></bold>: Réserve Spéciale de Bemarivo, 23.8 km 223° SW Besalampy, <named-content xmlns:xlink="http://www.w3.org/1999/xlink" content-type="dwc:verbatimCoordinates" xlink:type="simple"><named-content content-type="geo-json" specific-use="{&#34;type&#34;:&#34;Point&#34;,&#34;coordinates&#34;:[44.368330,-16.925000]}" id="NCID0E4JAK" xlink:type="simple">-16.925, 44.36833</named-content></named-content>, 30 m, tropical dry forest, 19–23.xi.2002, (<italic>Fisher, Griswold et al.</italic>); <tp:taxon-name><tp:taxon-name-part taxon-name-part-type="genus" reg="Mahajanga">Mahajanga</tp:taxon-name-part></tp:taxon-name>, Parc National de Baie de Baly, 12.4 km 337° NNW Soalala, <named-content xmlns:xlink="http://www.w3.org/1999/xlink" content-type="dwc:verbatimCoordinates" xlink:type="simple"><named-content content-type="geo-json" specific-use="{&#34;type&#34;:&#34;Point&#34;,&#34;coordinates&#34;:[45.265000,-16.010000]}" id="NCID0ENKAK" xlink:type="simple">-16.01, 45.265</named-content></named-content>, 10 m, tropical dry forest, 26–30.xi.2002, (<italic>Fisher, Griswold et al.</italic>); <tp:taxon-name><tp:taxon-name-part taxon-name-part-type="genus" reg="Mahajanga">Mahajanga</tp:taxon-name-part></tp:taxon-name>, Forêt Ambohimanga, 26.1 km 314° Mampikony, <named-content xmlns:xlink="http://www.w3.org/1999/xlink" content-type="dwc:verbatimCoordinates" xlink:type="simple"><named-content content-type="geo-json" specific-use="{&#34;type&#34;:&#34;Point&#34;,&#34;coordinates&#34;:[47.438170,-15.962670]}" id="NCID0E4KAK" xlink:type="simple">-15.96267, 47.43817</named-content></named-content>, 250 m, tropical dry forest, 13.xii.2004, (<italic>B.L. Fisher</italic>); <tp:taxon-name><tp:taxon-name-part taxon-name-part-type="genus" reg="Mahajanga">Mahajanga</tp:taxon-name-part></tp:taxon-name>, Forêt de Tsimembo, 8.7 km 336° NNW Soatana, <named-content xmlns:xlink="http://www.w3.org/1999/xlink" content-type="dwc:verbatimCoordinates" xlink:type="simple"><named-content content-type="geo-json" specific-use="{&#34;type&#34;:&#34;Point&#34;,&#34;coordinates&#34;:[44.440670,-19.021390]}" id="NCID0ENLAK" xlink:type="simple">-19.02139, 44.44067</named-content></named-content>, 20 m, tropical dry forest, 21–25.xi.2001, (<italic>Fisher, Griswold et al.</italic>); <tp:taxon-name><tp:taxon-name-part taxon-name-part-type="genus" reg="Mahajanga">Mahajanga</tp:taxon-name-part></tp:taxon-name>, Réserve forestière Beanka, 50.2 km E Maintirano, <named-content xmlns:xlink="http://www.w3.org/1999/xlink" content-type="dwc:verbatimCoordinates" xlink:type="simple"><named-content content-type="geo-json" specific-use="{&#34;type&#34;:&#34;Point&#34;,&#34;coordinates&#34;:[44.050510,-18.026490]}" id="NCID0E4LAK" xlink:type="simple">-18.02649, 44.05051</named-content></named-content>, 250 m, tropical dry forest on tsingy, 19–22.x.2009, (<italic>B.L. Fisher et al</italic>.); <tp:taxon-name><tp:taxon-name-part taxon-name-part-type="genus" reg="Mahajanga">Mahajanga</tp:taxon-name-part></tp:taxon-name>, Parc National d’Ankarafantsika, Forêt de Tsimaloto, 18.3 km 46° NE de Tsaramandroso, <named-content xmlns:xlink="http://www.w3.org/1999/xlink" content-type="dwc:verbatimCoordinates" xlink:type="simple"><named-content content-type="geo-json" specific-use="{&#34;type&#34;:&#34;Point&#34;,&#34;coordinates&#34;:[47.143610,-16.228060]}" id="NCID0ENMAK" xlink:type="simple">-16.22806, 47.14361</named-content></named-content>, 135 m, tropical dry forest, 2–8.iv.2001, (<italic>Fisher, Griswold et al.</italic>); <tp:taxon-name><tp:taxon-name-part taxon-name-part-type="genus" reg="Mahajanga">Mahajanga</tp:taxon-name-part></tp:taxon-name>, Parc National tsingy de Bemaraha, 3.4 km 93° E Bekopaka, Tombeau Vazimba, <named-content xmlns:xlink="http://www.w3.org/1999/xlink" content-type="dwc:verbatimCoordinates" xlink:type="simple"><named-content content-type="geo-json" specific-use="{&#34;type&#34;:&#34;Point&#34;,&#34;coordinates&#34;:[44.828000,-19.141940]}" id="NCID0E4MAK" xlink:type="simple">-19.14194, 44.828</named-content></named-content>, 50 m, tropical dry forest, 6–10.xi.2001, (<italic>Fisher, Griswold et al.</italic>); <tp:taxon-name><tp:taxon-name-part taxon-name-part-type="genus" reg="Mahajanga">Mahajanga</tp:taxon-name-part></tp:taxon-name>, Parc National tsingy de Bemaraha, 2.5 km 62° ENE Bekopaka, Ankidrodroa River, <named-content xmlns:xlink="http://www.w3.org/1999/xlink" content-type="dwc:verbatimCoordinates" xlink:type="simple"><named-content content-type="geo-json" specific-use="{&#34;type&#34;:&#34;Point&#34;,&#34;coordinates&#34;:[44.814670,-19.132220]}" id="NCID0ENNAK" xlink:type="simple">-19.13222, 44.81467</named-content></named-content>, 100 m, tropical dry forest on tsingy, 11–15.xi.2001, (<italic>Fisher, Griswold et al.</italic>); <tp:taxon-name><tp:taxon-name-part taxon-name-part-type="genus" reg="Mahajanga">Mahajanga</tp:taxon-name-part></tp:taxon-name>, Parc National d’Ankarafantsika, Ampijoroa Station Forestière, 5.4 km 331° NW Andranofasika, <named-content xmlns:xlink="http://www.w3.org/1999/xlink" content-type="dwc:verbatimCoordinates" xlink:type="simple"><named-content content-type="geo-json" specific-use="{&#34;type&#34;:&#34;Point&#34;,&#34;coordinates&#34;:[46.813000,-16.298890]}" id="NCID0E4NAK" xlink:type="simple">-16.29889, 46.813</named-content></named-content>, 70 m, tropical dry forest, 26.iii.-1.iv.2001, (<italic>Fisher, Griswold et al.</italic>); <tp:taxon-name><tp:taxon-name-part taxon-name-part-type="genus" reg="Mahajanga">Mahajanga</tp:taxon-name-part></tp:taxon-name>, Parc National d’Ankarafantsika, Ampijoroa Station Forestière, 40 km 306° NW Andranofasika, <named-content xmlns:xlink="http://www.w3.org/1999/xlink" content-type="dwc:verbatimCoordinates" xlink:type="simple"><named-content content-type="geo-json" specific-use="{&#34;type&#34;:&#34;Point&#34;,&#34;coordinates&#34;:[46.810670,-16.320830]}" id="NCID0ENOAK" xlink:type="simple">-16.32083, 46.81067</named-content></named-content>, 130 m, tropical dry forest, 26.iii.-1.iv.2001, (<italic>Fisher, Griswold et al.</italic>); <tp:taxon-name><tp:taxon-name-part taxon-name-part-type="genus" reg="Mahajanga">Mahajanga</tp:taxon-name-part></tp:taxon-name>, Réserve d’Ankoririka, 10.6 km 13° NE de Tsaramandroso, <named-content xmlns:xlink="http://www.w3.org/1999/xlink" content-type="dwc:verbatimCoordinates" xlink:type="simple"><named-content content-type="geo-json" specific-use="{&#34;type&#34;:&#34;Point&#34;,&#34;coordinates&#34;:[47.048610,-16.267220]}" id="NCID0E4OAK" xlink:type="simple">-16.26722, 47.04861</named-content></named-content>, 210 m, tropical dry forest, 9–14.iv.2001, (<italic>Fisher, Griswold et al.</italic>); <tp:taxon-name><tp:taxon-name-part taxon-name-part-type="genus" reg="Mahajanga">Mahajanga</tp:taxon-name-part></tp:taxon-name>, Parc National tsingy de Bemaraha, 10.6 km ESE 123° Antsalova, <named-content xmlns:xlink="http://www.w3.org/1999/xlink" content-type="dwc:verbatimCoordinates" xlink:type="simple"><named-content content-type="geo-json" specific-use="{&#34;type&#34;:&#34;Point&#34;,&#34;coordinates&#34;:[44.718170,-18.709440]}" id="NCID0ENPAK" xlink:type="simple">-18.70944, 44.71817</named-content></named-content>, 150 m, tropical dry forest on tsingy, 16–20.xi.2001, (<italic>Fisher, Griswold et al.</italic>); <tp:taxon-name><tp:taxon-name-part taxon-name-part-type="genus" reg="Mahajanga">Mahajanga</tp:taxon-name-part></tp:taxon-name>, Parc National de Namoroka, 17.8 km 329° WNW Vilanandro, <named-content xmlns:xlink="http://www.w3.org/1999/xlink" content-type="dwc:verbatimCoordinates" xlink:type="simple"><named-content content-type="geo-json" specific-use="{&#34;type&#34;:&#34;Point&#34;,&#34;coordinates&#34;:[45.326670,-16.376670]}" id="NCID0E4PAK" xlink:type="simple">-16.37667, 45.32667</named-content></named-content>, 100 m, tropical dry forest, 8–12.xi.2002, (<italic>Fisher, Griswold et al.</italic>); <bold><italic><tp:taxon-name><tp:taxon-name-part taxon-name-part-type="genus" reg="Toliara">Toliara</tp:taxon-name-part></tp:taxon-name></italic></bold>: Forêt de Beroboka, 5.9 km 131° SE Ankidranoka, <named-content xmlns:xlink="http://www.w3.org/1999/xlink" content-type="dwc:verbatimCoordinates" xlink:type="simple"><named-content content-type="geo-json" specific-use="{&#34;type&#34;:&#34;Point&#34;,&#34;coordinates&#34;:[43.366330,-22.233060]}" id="NCID0EPQAK" xlink:type="simple">-22.23306, 43.36633</named-content></named-content>, 80 m, tropical dry forest, 12–16.iii.2003, (<italic>Fisher, Griswold et al.</italic>); <tp:taxon-name><tp:taxon-name-part taxon-name-part-type="genus" reg="Toliara">Toliara</tp:taxon-name-part></tp:taxon-name>, Parc National de Kirindy Mite, 16.3 km 127° SE Belo sur Mer, <named-content xmlns:xlink="http://www.w3.org/1999/xlink" content-type="dwc:verbatimCoordinates" xlink:type="simple"><named-content content-type="geo-json" specific-use="{&#34;type&#34;:&#34;Point&#34;,&#34;coordinates&#34;:[44.147000,-20.795280]}" id="NCID0E6QAK" xlink:type="simple">-20.79528, 44.147</named-content></named-content> 80 m, tropical dry forest, 6–10.xii.2001, (<italic>Fisher, Griswold et al.</italic>); <tp:taxon-name><tp:taxon-name-part taxon-name-part-type="genus" reg="Toliara">Toliara</tp:taxon-name-part></tp:taxon-name>, Réserve Privé Berenty, Forêt de Malaza, Mandraré River, 8.6 km 314° NW Amboasary, <named-content xmlns:xlink="http://www.w3.org/1999/xlink" content-type="dwc:verbatimCoordinates" xlink:type="simple"><named-content content-type="geo-json" specific-use="{&#34;type&#34;:&#34;Point&#34;,&#34;coordinates&#34;:[46.306000,-25.007780]}" id="NCID0EPRAK" xlink:type="simple">-25.00778, 46.306</named-content></named-content>, 40 m, gallery forest, 6.ii.2002, (<italic>Fisher, Griswold et al.</italic>); <tp:taxon-name><tp:taxon-name-part taxon-name-part-type="genus" reg="Toliara">Toliara</tp:taxon-name-part></tp:taxon-name>, Parc National d’Andohahela, Forêt d’Ambohibory, 1.7 km 61° ENE Tsimelahy, 36.1 km 308° NW Tolagnaro, <named-content xmlns:xlink="http://www.w3.org/1999/xlink" content-type="dwc:verbatimCoordinates" xlink:type="simple"><named-content content-type="geo-json" specific-use="{&#34;type&#34;:&#34;Point&#34;,&#34;coordinates&#34;:[46.645500,-24.930000]}" id="NCID0E6RAK" xlink:type="simple">-24.93, 46.6455</named-content></named-content>, 300 m, tropical dry forest, 16–20.i.2002, (<italic>Fisher, Griswold et al.</italic>); <tp:taxon-name><tp:taxon-name-part taxon-name-part-type="genus" reg="Toliara">Toliara</tp:taxon-name-part></tp:taxon-name>, Forêt de Mite, 20.7 km 29° WNW Tongobory, <named-content xmlns:xlink="http://www.w3.org/1999/xlink" content-type="dwc:verbatimCoordinates" xlink:type="simple"><named-content content-type="geo-json" specific-use="{&#34;type&#34;:&#34;Point&#34;,&#34;coordinates&#34;:[44.121330,-23.524170]}" id="NCID0EPSAK" xlink:type="simple">-23.52417, 44.12133</named-content></named-content>, 75 m, gallery forest, 27.ii.-3.iii.2002, (<italic>Fisher, Griswold et al.</italic>); <tp:taxon-name><tp:taxon-name-part taxon-name-part-type="genus" reg="Toliara">Toliara</tp:taxon-name-part></tp:taxon-name>, Réserve Privé Berenty, Forêt de Bealoka, Mandraré River, 14.6 km 329° NNW Amboasary, <named-content xmlns:xlink="http://www.w3.org/1999/xlink" content-type="dwc:verbatimCoordinates" xlink:type="simple"><named-content content-type="geo-json" specific-use="{&#34;type&#34;:&#34;Point&#34;,&#34;coordinates&#34;:[46.271500,-24.956940]}" id="NCID0E6SAK" xlink:type="simple">-24.95694, 46.2715</named-content></named-content>, 35 m, gallery forest, 3–8.ii.2002, (<italic>Fisher, Griswold et al.</italic>); <tp:taxon-name><tp:taxon-name-part taxon-name-part-type="genus" reg="Toliara">Toliara</tp:taxon-name-part></tp:taxon-name>, Réserve Spéciale de Cap Sainte Marie, 12.3 km 262° W Marovato, <named-content xmlns:xlink="http://www.w3.org/1999/xlink" content-type="dwc:verbatimCoordinates" xlink:type="simple"><named-content content-type="geo-json" specific-use="{&#34;type&#34;:&#34;Point&#34;,&#34;coordinates&#34;:[45.168330,-25.581670]}" id="NCID0EPTAK" xlink:type="simple">-25.58167, 45.16833</named-content></named-content>, 200 m, spiny forest/thicket, 11–15.ii.2002, (<italic>Fisher, Griswold et al.</italic>); <tp:taxon-name><tp:taxon-name-part taxon-name-part-type="genus" reg="Toliara">Toliara</tp:taxon-name-part></tp:taxon-name>, Parc National d’Andohahela, Forêt de Manantalinjo, 33.6 km 63° ENE Amboasary, 7.6 km 99° E Hazofotsy, <named-content xmlns:xlink="http://www.w3.org/1999/xlink" content-type="dwc:verbatimCoordinates" xlink:type="simple"><named-content content-type="geo-json" specific-use="{&#34;type&#34;:&#34;Point&#34;,&#34;coordinates&#34;:[46.610000,-24.816940]}" id="NCID0E6TAK" xlink:type="simple">-24.81694, 46.61</named-content></named-content>, 150 m, spiny forest/thicket, 12–16.i.2002, (<italic>Fisher, Griswold et al.</italic>); <tp:taxon-name><tp:taxon-name-part taxon-name-part-type="genus" reg="Toliara">Toliara</tp:taxon-name-part></tp:taxon-name>, Parc National de Zombitse, 19.8 km 84° E Sakaraha, <named-content xmlns:xlink="http://www.w3.org/1999/xlink" content-type="dwc:verbatimCoordinates" xlink:type="simple"><named-content content-type="geo-json" specific-use="{&#34;type&#34;:&#34;Point&#34;,&#34;coordinates&#34;:[44.710000,-22.843330]}" id="NCID0EPUAK" xlink:type="simple">-22.84333, 44.71</named-content></named-content>, 770 m, tropical dry forest, 5–9.ii.2003, (<italic>Fisher, Griswold et al.</italic>); <tp:taxon-name><tp:taxon-name-part taxon-name-part-type="genus" reg="Toliara">Toliara</tp:taxon-name-part></tp:taxon-name>, Antafoky, <named-content xmlns:xlink="http://www.w3.org/1999/xlink" content-type="dwc:verbatimCoordinates" xlink:type="simple"><named-content content-type="geo-json" specific-use="{&#34;type&#34;:&#34;Point&#34;,&#34;coordinates&#34;:[44.066110,-23.479170]}" id="NCID0E6UAK" xlink:type="simple">-23.47917, 44.06611</named-content></named-content>, 60 m, gallery forest, 26.i.2002, (<italic>Frontier Project</italic>); <tp:taxon-name><tp:taxon-name-part taxon-name-part-type="genus" reg="Toliara">Toliara</tp:taxon-name-part></tp:taxon-name>, Fiherenana, <named-content xmlns:xlink="http://www.w3.org/1999/xlink" content-type="dwc:verbatimCoordinates" xlink:type="simple"><named-content content-type="geo-json" specific-use="{&#34;type&#34;:&#34;Point&#34;,&#34;coordinates&#34;:[43.960830,-23.176940]}" id="NCID0EPVAK" xlink:type="simple">-23.17694, 43.96083</named-content></named-content>, 100 m, gallery forest, 21–24.x.2002, (<italic>Frontier Project</italic>); <tp:taxon-name><tp:taxon-name-part taxon-name-part-type="genus" reg="Toliara">Toliara</tp:taxon-name-part></tp:taxon-name>, Ranobe, <named-content xmlns:xlink="http://www.w3.org/1999/xlink" content-type="dwc:verbatimCoordinates" xlink:type="simple"><named-content content-type="geo-json" specific-use="{&#34;type&#34;:&#34;Point&#34;,&#34;coordinates&#34;:[43.611850,-23.034200]}" id="NCID0E6VAK" xlink:type="simple">-23.0342, 43.61185</named-content></named-content>, 30 m, spiny forest/thicket, 5–9.ii.2003, (<italic>Frontier Project</italic>); <tp:taxon-name><tp:taxon-name-part taxon-name-part-type="genus" reg="Toliara">Toliara</tp:taxon-name-part></tp:taxon-name>, Manderano, <named-content xmlns:xlink="http://www.w3.org/1999/xlink" content-type="dwc:verbatimCoordinates" xlink:type="simple"><named-content content-type="geo-json" specific-use="{&#34;type&#34;:&#34;Point&#34;,&#34;coordinates&#34;:[44.094440,-23.523330]}" id="NCID0EPWAK" xlink:type="simple">-23.52333, 44.09444</named-content></named-content>, 80 m, spiny thicket, 8.vi.2002, (<italic>Frontier Project</italic>); <tp:taxon-name><tp:taxon-name-part taxon-name-part-type="genus" reg="Toliara">Toliara</tp:taxon-name-part></tp:taxon-name>, Sept Lacs, <named-content xmlns:xlink="http://www.w3.org/1999/xlink" content-type="dwc:verbatimCoordinates" xlink:type="simple"><named-content content-type="geo-json" specific-use="{&#34;type&#34;:&#34;Point&#34;,&#34;coordinates&#34;:[44.159170,-23.524720]}" id="NCID0E6WAK" xlink:type="simple">-23.52472, 44.15917</named-content></named-content>, 160 m, spiny thicket gallery forest transition, 10.iii.2002, (<italic>Frontier Project</italic>); <tp:taxon-name><tp:taxon-name-part taxon-name-part-type="genus" reg="Toliara">Toliara</tp:taxon-name-part></tp:taxon-name>, Ranobe, <named-content xmlns:xlink="http://www.w3.org/1999/xlink" content-type="dwc:verbatimCoordinates" xlink:type="simple"><named-content content-type="geo-json" specific-use="{&#34;type&#34;:&#34;Point&#34;,&#34;coordinates&#34;:[43.609730,-23.040670]}" id="NCID0EPXAK" xlink:type="simple">-23.04067, 43.60973</named-content></named-content>, 20 m, gallery forest, degraded, 17–21.v.2003, (<italic>Frontier Wilderness Project</italic>); <tp:taxon-name><tp:taxon-name-part taxon-name-part-type="genus" reg="Toliara">Toliara</tp:taxon-name-part></tp:taxon-name>, Sept, Lacs, <named-content xmlns:xlink="http://www.w3.org/1999/xlink" content-type="dwc:verbatimCoordinates" xlink:type="simple"><named-content content-type="geo-json" specific-use="{&#34;type&#34;:&#34;Point&#34;,&#34;coordinates&#34;:[44.155560,-23.528330]}" id="NCID0E6XAK" xlink:type="simple">-23.52833, 44.15556</named-content></named-content>, 80 m, gallery forest, 8.iii.2002, (<italic>Frontier Project</italic>); <tp:taxon-name><tp:taxon-name-part taxon-name-part-type="genus" reg="Toliara">Toliara</tp:taxon-name-part></tp:taxon-name>, Manderano, <named-content xmlns:xlink="http://www.w3.org/1999/xlink" content-type="dwc:verbatimCoordinates" xlink:type="simple"><named-content content-type="geo-json" specific-use="{&#34;type&#34;:&#34;Point&#34;,&#34;coordinates&#34;:[44.087500,-23.527220]}" id="NCID0EPYAK" xlink:type="simple">-23.52722, 44.0875</named-content></named-content>, 70 m, gallery forest, 10.v.2002, (<italic>Frontier Project</italic>); <tp:taxon-name><tp:taxon-name-part taxon-name-part-type="genus" reg="Toliara">Toliara</tp:taxon-name-part></tp:taxon-name>, Manombo, <named-content xmlns:xlink="http://www.w3.org/1999/xlink" content-type="dwc:verbatimCoordinates" xlink:type="simple"><named-content content-type="geo-json" specific-use="{&#34;type&#34;:&#34;Point&#34;,&#34;coordinates&#34;:[43.739320,-22.812300]}" id="NCID0E6YAK" xlink:type="simple">-22.8123, 43.73932</named-content></named-content>, 165 m, gallery forest, TS3, 22–24.v.2004, (<italic>Frontier Wilderness Project</italic>); <tp:taxon-name><tp:taxon-name-part taxon-name-part-type="genus" reg="Toliara">Toliara</tp:taxon-name-part></tp:taxon-name>, Forêt de Kirindy, 15.5 km 64° ENE Marofandilia, <named-content xmlns:xlink="http://www.w3.org/1999/xlink" content-type="dwc:verbatimCoordinates" xlink:type="simple"><named-content content-type="geo-json" specific-use="{&#34;type&#34;:&#34;Point&#34;,&#34;coordinates&#34;:[44.662220,-20.045000]}" id="NCID0EPZAK" xlink:type="simple">-20.045, 44.66222</named-content></named-content>, 100 m, tropical dry forest, 28.xi.-3.xii.2001, <italic>(Fisher, Griswold et al.</italic>); <tp:taxon-name><tp:taxon-name-part taxon-name-part-type="genus" reg="Toliara">Toliara</tp:taxon-name-part></tp:taxon-name>, Beza-Mahafaly, 27 km E Betioky, <named-content xmlns:xlink="http://www.w3.org/1999/xlink" content-type="dwc:verbatimCoordinates" xlink:type="simple"><named-content content-type="geo-json" specific-use="{&#34;type&#34;:&#34;Point&#34;,&#34;coordinates&#34;:[44.633330,-23.650000]}" id="NCID0E6ZAK" xlink:type="simple">-23.65, 44.63333</named-content></named-content>, 135 m, tropical dry forest, 24.iv.1997, (<italic>B.L. Fisher</italic>); <tp:taxon-name><tp:taxon-name-part taxon-name-part-type="genus" reg="Toliara">Toliara</tp:taxon-name-part></tp:taxon-name>, Beza-Mahafaly, 27 km E Betioky, <named-content xmlns:xlink="http://www.w3.org/1999/xlink" content-type="dwc:verbatimCoordinates" xlink:type="simple"><named-content content-type="geo-json" specific-use="{&#34;type&#34;:&#34;Point&#34;,&#34;coordinates&#34;:[44.633330,-23.650000]}" id="NCID0EP1AK" xlink:type="simple">-23.65, 44.63333</named-content></named-content>, 135 m, tropical dry forest, 23.iv.1997, (<italic>B.L. Fisher</italic>); <tp:taxon-name><tp:taxon-name-part taxon-name-part-type="genus" reg="Toliara">Toliara</tp:taxon-name-part></tp:taxon-name>, southern Isoky-Vohimena Forest, 59 km NE Sakaraha, <named-content xmlns:xlink="http://www.w3.org/1999/xlink" content-type="dwc:verbatimCoordinates" xlink:type="simple"><named-content content-type="geo-json" specific-use="{&#34;type&#34;:&#34;Point&#34;,&#34;coordinates&#34;:[44.850000,-22.466670]}" id="NCID0E61AK" xlink:type="simple">-22.46667, 44.85</named-content></named-content>, 730 m, tropical dry forest, 21.i.1996, (<italic>B.L. Fisher</italic>); <tp:taxon-name><tp:taxon-name-part taxon-name-part-type="genus" reg="Toliara">Toliara</tp:taxon-name-part></tp:taxon-name>, Forêt Vohidava 88.9 km N Amboasary, <named-content xmlns:xlink="http://www.w3.org/1999/xlink" content-type="dwc:verbatimCoordinates" xlink:type="simple"><named-content content-type="geo-json" specific-use="{&#34;type&#34;:&#34;Point&#34;,&#34;coordinates&#34;:[46.287830,-24.240670]}" id="NCID0EP2AK" xlink:type="simple">-24.24067, 46.28783</named-content></named-content>, 500 m, spiny forest/dry forest transition, 6–8.xii.2006, (<italic>B.L. Fisher et al</italic>.); <tp:taxon-name><tp:taxon-name-part taxon-name-part-type="genus" reg="Toliara">Toliara</tp:taxon-name-part></tp:taxon-name>, Forêt de Petriky, 12.5 km W 272° Tolagnaro, <named-content xmlns:xlink="http://www.w3.org/1999/xlink" content-type="dwc:verbatimCoordinates" xlink:type="simple"><named-content content-type="geo-json" specific-use="{&#34;type&#34;:&#34;Point&#34;,&#34;coordinates&#34;:[46.870000,-25.061670]}" id="NCID0E62AK" xlink:type="simple">-25.06167, 46.87</named-content></named-content>, 10 m, littoral rainforest, 22.xi.1998, (<italic>B.L. Fisher</italic>); <tp:taxon-name><tp:taxon-name-part taxon-name-part-type="genus" reg="Toliara">Toliara</tp:taxon-name-part></tp:taxon-name>, Makay Mts., <named-content xmlns:xlink="http://www.w3.org/1999/xlink" content-type="dwc:verbatimCoordinates" xlink:type="simple"><named-content content-type="geo-json" specific-use="{&#34;type&#34;:&#34;Point&#34;,&#34;coordinates&#34;:[45.310600,-21.218360]}" id="NCID0EP3AK" xlink:type="simple">-21.21836, 45.3106</named-content></named-content>, 510 m, gallery forest on sandy soil, 24–27.xi.2010, (<italic>B.L. Fisher et al</italic>.); <tp:taxon-name><tp:taxon-name-part taxon-name-part-type="genus" reg="Toliara">Toliara</tp:taxon-name-part></tp:taxon-name>, Makay Mts., <named-content xmlns:xlink="http://www.w3.org/1999/xlink" content-type="dwc:verbatimCoordinates" xlink:type="simple"><named-content content-type="geo-json" specific-use="{&#34;type&#34;:&#34;Point&#34;,&#34;coordinates&#34;:[45.341840,-21.209780]}" id="NCID0E63AK" xlink:type="simple">-21.20978, 45.34184</named-content></named-content>, 525 m, gallery forest on sandy soil, 27.xi-2.xii.2010, (<italic>B.L. Fisher et al</italic>.); <tp:taxon-name><tp:taxon-name-part taxon-name-part-type="genus" reg="Toliara">Toliara</tp:taxon-name-part></tp:taxon-name>, Mandena, 8.4 km NNE 30° Tolagnaro, <named-content xmlns:xlink="http://www.w3.org/1999/xlink" content-type="dwc:verbatimCoordinates" xlink:type="simple"><named-content content-type="geo-json" specific-use="{&#34;type&#34;:&#34;Point&#34;,&#34;coordinates&#34;:[47.001670,-24.951670]}" id="NCID0EP4AK" xlink:type="simple">-24.95167, 47.00167</named-content></named-content>, 20 m, littoral rainforest, 20.xi.1998, (<italic>B.L. Fisher</italic>); <tp:taxon-name><tp:taxon-name-part taxon-name-part-type="genus" reg="Toliara">Toliara</tp:taxon-name-part></tp:taxon-name>, Forêt de Mahavelo, Isantoria River, 5.5 km 37° NE Ifotaka, <named-content xmlns:xlink="http://www.w3.org/1999/xlink" content-type="dwc:verbatimCoordinates" xlink:type="simple"><named-content content-type="geo-json" specific-use="{&#34;type&#34;:&#34;Point&#34;,&#34;coordinates&#34;:[46.151500,-24.753610]}" id="NCID0E64AK" xlink:type="simple">-24.75361, 46.1515</named-content></named-content>, 115 m, spiny forest/thicket, 31.i.2002, (<italic>Fisher, Griswold et al.</italic>); <tp:taxon-name><tp:taxon-name-part taxon-name-part-type="genus" reg="Toliara">Toliara</tp:taxon-name-part></tp:taxon-name>, Parc National d’Andohahela, Forêt d’Ambohibory, 1.7 km 61° ENE Tsimelahy, 36.1 km 308° NW Tolagnaro, <named-content xmlns:xlink="http://www.w3.org/1999/xlink" content-type="dwc:verbatimCoordinates" xlink:type="simple"><named-content content-type="geo-json" specific-use="{&#34;type&#34;:&#34;Point&#34;,&#34;coordinates&#34;:[46.645500,-24.930000]}" id="NCID0EP5AK" xlink:type="simple">-24.93, 46.6455</named-content></named-content>, 300 m, tropical dry forest, 16–21.i.2002, (<italic>Fisher</italic>, <italic>Griswold et al.</italic>); <tp:taxon-name><tp:taxon-name-part taxon-name-part-type="genus" reg="Toliara">Toliara</tp:taxon-name-part></tp:taxon-name>, Fiherenana, <named-content xmlns:xlink="http://www.w3.org/1999/xlink" content-type="dwc:verbatimCoordinates" xlink:type="simple"><named-content content-type="geo-json" specific-use="{&#34;type&#34;:&#34;Point&#34;,&#34;coordinates&#34;:[43.961420,-23.176980]}" id="NCID0EB6AK" xlink:type="simple">-23.17698, 43.96142</named-content></named-content>, gallery forest, 18–19.viii.2003, (<italic>Frontier Wilderness Project</italic>); <tp:taxon-name><tp:taxon-name-part taxon-name-part-type="genus" reg="Toliara">Toliara</tp:taxon-name-part></tp:taxon-name>, Makay Mts., <named-content xmlns:xlink="http://www.w3.org/1999/xlink" content-type="dwc:verbatimCoordinates" xlink:type="simple"><named-content content-type="geo-json" specific-use="{&#34;type&#34;:&#34;Point&#34;,&#34;coordinates&#34;:[45.129460,-21.309970]}" id="NCID0ER6AK" xlink:type="simple">-21.30997, 45.12946</named-content></named-content>, 590 m, dry forest on sandy soil, 3–6.xii.2010, (<italic>B.L. Fisher</italic>).</p></tp:treatment-sec></tp:taxon-treatment>
