# Supplementary material for: Taxonomy of the ant genus Carebara Westwood (Formicidae, Myrmicinae) in the Malagasy Region
Source: Zookeys. 2018 Jun 18;(767):1–149. doi: 10.3897/zookeys.767.21105 (PMC6018136; doi:10.3897/zookeys.767.21105)
Supplement: XML Treatment for Carebara berivelo [file zookeys.767.21105-treatment2.xml]

<!DOCTYPE tp:taxon-treatment
  PUBLIC "-//TaxonX//DTD Taxonomic Treatment Publishing DTD v0 20100105//EN" "tax-treatment-NSO.dtd">
<tp:taxon-treatment xmlns:tp="http://www.plazi.org/taxpub"><tp:treatment-meta><kwd-group><label>Taxon classification</label><kwd><named-content xmlns:xlink="http://www.w3.org/1999/xlink" content-type="kingdom">Animalia</named-content></kwd><kwd><named-content xmlns:xlink="http://www.w3.org/1999/xlink" content-type="order">Hymenoptera</named-content></kwd><kwd><named-content xmlns:xlink="http://www.w3.org/1999/xlink" content-type="family">Formicidae</named-content></kwd></kwd-group><mixed-citation publication-type="journal"><person-group><name><surname>Azorsa</surname><given-names>Frank</given-names></name><name><surname>Fisher</surname><given-names>Brian L.</given-names></name></person-group><article-title>Taxonomy of the ant genus <italic><tp:taxon-name><tp:taxon-name-part taxon-name-part-type="genus" reg="Carebara">Carebara</tp:taxon-name-part></tp:taxon-name></italic> Westwood (<tp:taxon-name><tp:taxon-name-part taxon-name-part-type="family">Formicidae</tp:taxon-name-part></tp:taxon-name>, <tp:taxon-name><tp:taxon-name-part taxon-name-part-type="subfamily">Myrmicinae</tp:taxon-name-part></tp:taxon-name>) in the Malagasy Region</article-title><source>Zookeys</source><day>18</day><month>6</month><year>2018</year><volume>2018</volume><issue>767</issue><fpage>1</fpage><lpage>149</lpage><pub-id pub-id-type="doi">10.3897/zookeys.767.21105</pub-id></mixed-citation></tp:treatment-meta><tp:nomenclature><tp:taxon-name>
            <tp:taxon-name-part taxon-name-part-type="genus" reg="Carebara">Carebara</tp:taxon-name-part>
            <tp:taxon-name-part taxon-name-part-type="species" reg="berivelo">berivelo</tp:taxon-name-part>
            <object-id xmlns:xlink="http://www.w3.org/1999/xlink" content-type="zoobank" xlink:type="simple">http://zoobank.org/AC17530D-9B3B-47DE-9D70-1F92769ACB7E</object-id>
          </tp:taxon-name><tp:taxon-authority>Azorsa &amp; Fisher</tp:taxon-authority><tp:taxon-status xmlns:xlink="http://www.w3.org/1999/xlink" xlink:type="simple">sp. n.</tp:taxon-status></tp:nomenclature><tp:treatment-sec sec-type="Holotype" id="SECID0EBBBK"><title>Holotype.</title><p>(major worker), MADAGASCAR, <tp:taxon-name><tp:taxon-name-part taxon-name-part-type="genus" reg="Antsiranana">Antsiranana</tp:taxon-name-part></tp:taxon-name>, Réserve Spéciale d’Ambre, 3.5 km 235° SW Sakaramy, <named-content xmlns:xlink="http://www.w3.org/1999/xlink" content-type="dwc:verbatimCoordinates" xlink:type="simple"><named-content content-type="geo-json" specific-use="{&#34;type&#34;:&#34;Point&#34;,&#34;coordinates&#34;:[49.242170,-12.468890]}" id="NCID0EQBBK" xlink:type="simple">-12.46889, 49.24217</named-content></named-content>, 325 m, tropical dry forest, 26–31.i.2001, (<italic>Fisher, Griswold et al.</italic>). Collection code BLF02654, (<abbrev xmlns:xlink="http://www.w3.org/1999/xlink" content-type="institution" xlink:title="California Academy of Sciences, San Francisco, California, U.S.A." id="ABBRID0EXBBK" xlink:type="simple">CASC</abbrev>: <ext-link xmlns:xlink="http://www.w3.org/1999/xlink" ext-link-type="uri" xlink:href="http://data.antweb.org/specimen/CASENT0438188" xlink:type="simple">CASENT0438188</ext-link>). <bold>Paratypes</bold>: (10 major workers and 20 minor workers), with same data as holotype, 6 major workers (<abbrev xmlns:xlink="http://www.w3.org/1999/xlink" content-type="institution" xlink:title="The Natural History Museum (British Museum, Natural History), London, U.K." id="ABBRID0E5BBK" xlink:type="simple">BMNH</abbrev>: <ext-link xmlns:xlink="http://www.w3.org/1999/xlink" ext-link-type="uri" xlink:href="http://data.antweb.org/specimen/CASENT0438182" xlink:type="simple">CASENT0438182</ext-link>, <abbrev xmlns:xlink="http://www.w3.org/1999/xlink" content-type="institution" xlink:title="California Academy of Sciences, San Francisco, California, U.S.A." id="ABBRID0EDCBK" xlink:type="simple">CASC</abbrev>: <ext-link xmlns:xlink="http://www.w3.org/1999/xlink" ext-link-type="uri" xlink:href="http://data.antweb.org/specimen/CASENT0438184" xlink:type="simple">CASENT0438184</ext-link>, <ext-link xmlns:xlink="http://www.w3.org/1999/xlink" ext-link-type="uri" xlink:href="http://data.antweb.org/specimen/CASENT0438198" xlink:type="simple">CASENT0438198</ext-link>, <ext-link xmlns:xlink="http://www.w3.org/1999/xlink" ext-link-type="uri" xlink:href="http://data.antweb.org/specimen/CASENT0439906" xlink:type="simple">CASENT0439906</ext-link>, <ext-link xmlns:xlink="http://www.w3.org/1999/xlink" ext-link-type="uri" xlink:href="http://data.antweb.org/specimen/CASENT0438197" xlink:type="simple">CASENT0438197</ext-link>, <abbrev xmlns:xlink="http://www.w3.org/1999/xlink" content-type="institution" xlink:title="Museum of Comparative Zoology, Harvard University, Cambridge, Massachusetts, U.S.A." id="ABBRID0EICBK" xlink:type="simple">MCZ</abbrev>: <ext-link xmlns:xlink="http://www.w3.org/1999/xlink" ext-link-type="uri" xlink:href="http://data.antweb.org/specimen/CASENT0438281" xlink:type="simple">CASENT0438281</ext-link>), and 18 minor workers (<abbrev xmlns:xlink="http://www.w3.org/1999/xlink" content-type="institution" xlink:title="The Natural History Museum (British Museum, Natural History), London, U.K." id="ABBRID0ENCBK" xlink:type="simple">BMNH</abbrev>: <ext-link xmlns:xlink="http://www.w3.org/1999/xlink" ext-link-type="uri" xlink:href="http://data.antweb.org/specimen/CASENT0438185" xlink:type="simple">CASENT0438185</ext-link>, <abbrev xmlns:xlink="http://www.w3.org/1999/xlink" content-type="institution" xlink:title="California Academy of Sciences, San Francisco, California, U.S.A." id="ABBRID0ESCBK" xlink:type="simple">CASC</abbrev>: <ext-link xmlns:xlink="http://www.w3.org/1999/xlink" ext-link-type="uri" xlink:href="http://data.antweb.org/specimen/CASENT0438222" xlink:type="simple">CASENT0438222</ext-link>, <ext-link xmlns:xlink="http://www.w3.org/1999/xlink" ext-link-type="uri" xlink:href="http://data.antweb.org/specimen/CASENT0438221" xlink:type="simple">CASENT0438221</ext-link>, <ext-link xmlns:xlink="http://www.w3.org/1999/xlink" ext-link-type="uri" xlink:href="http://data.antweb.org/specimen/CASENT0438133" xlink:type="simple">CASENT0438133</ext-link>, <ext-link xmlns:xlink="http://www.w3.org/1999/xlink" ext-link-type="uri" xlink:href="http://data.antweb.org/specimen/CASENT0438209" xlink:type="simple">CASENT0438209</ext-link>, <ext-link xmlns:xlink="http://www.w3.org/1999/xlink" ext-link-type="uri" xlink:href="http://data.antweb.org/specimen/CASENT0438219" xlink:type="simple">CASENT0438219</ext-link>, <ext-link xmlns:xlink="http://www.w3.org/1999/xlink" ext-link-type="uri" xlink:href="http://data.antweb.org/specimen/CASENT0438131" xlink:type="simple">CASENT0438131</ext-link>, <ext-link xmlns:xlink="http://www.w3.org/1999/xlink" ext-link-type="uri" xlink:href="http://data.antweb.org/specimen/CASENT0439901" xlink:type="simple">CASENT0439901</ext-link>, <ext-link xmlns:xlink="http://www.w3.org/1999/xlink" ext-link-type="uri" xlink:href="http://data.antweb.org/specimen/CASENT0438192" xlink:type="simple">CASENT0438192</ext-link>, <ext-link xmlns:xlink="http://www.w3.org/1999/xlink" ext-link-type="uri" xlink:href="http://data.antweb.org/specimen/CASENT0438220" xlink:type="simple">CASENT0438220</ext-link>, <ext-link xmlns:xlink="http://www.w3.org/1999/xlink" ext-link-type="uri" xlink:href="http://data.antweb.org/specimen/CASENT0438194" xlink:type="simple">CASENT0438194</ext-link>, <ext-link xmlns:xlink="http://www.w3.org/1999/xlink" ext-link-type="uri" xlink:href="http://data.antweb.org/specimen/CASENT0438193" xlink:type="simple">CASENT0438193</ext-link>, <ext-link xmlns:xlink="http://www.w3.org/1999/xlink" ext-link-type="uri" xlink:href="http://data.antweb.org/specimen/CASENT0438206" xlink:type="simple">CASENT0438206</ext-link>, <ext-link xmlns:xlink="http://www.w3.org/1999/xlink" ext-link-type="uri" xlink:href="http://data.antweb.org/specimen/CASENT0438190" xlink:type="simple">CASENT0438190</ext-link>, <ext-link xmlns:xlink="http://www.w3.org/1999/xlink" ext-link-type="uri" xlink:href="http://data.antweb.org/specimen/CASENT0438204" xlink:type="simple">CASENT0438204</ext-link>, <abbrev xmlns:xlink="http://www.w3.org/1999/xlink" content-type="institution" xlink:title="Museum of Comparative Zoology, Harvard University, Cambridge, Massachusetts, U.S.A." id="ABBRID0EXCBK" xlink:type="simple">MCZ</abbrev>: <ext-link xmlns:xlink="http://www.w3.org/1999/xlink" ext-link-type="uri" xlink:href="http://data.antweb.org/specimen/CASENT0438196" xlink:type="simple">CASENT0438196</ext-link>, <abbrev xmlns:xlink="http://www.w3.org/1999/xlink" content-type="institution" xlink:title="Muséum d’Histoire Naturelle de la Ville de Genève, Geneva, Switzerland" id="ABBRID0E3CBK" xlink:type="simple">MHNG</abbrev>: <ext-link xmlns:xlink="http://www.w3.org/1999/xlink" ext-link-type="uri" xlink:href="http://data.antweb.org/specimen/CASENT0438187" xlink:type="simple">CASENT0438187</ext-link>, NHMB: <ext-link xmlns:xlink="http://www.w3.org/1999/xlink" ext-link-type="uri" xlink:href="http://data.antweb.org/specimen/CASENT0439903" xlink:type="simple">CASENT0439903</ext-link>). 3 major workers and 2 minor workers with same data as holotype except collected from pitfall trap and collection code BLF2655, 3 major workers (<abbrev xmlns:xlink="http://www.w3.org/1999/xlink" content-type="institution" xlink:title="California Academy of Sciences, San Francisco, California, U.S.A." id="ABBRID0EBDBK" xlink:type="simple">CASC</abbrev>: <ext-link xmlns:xlink="http://www.w3.org/1999/xlink" ext-link-type="uri" xlink:href="http://data.antweb.org/specimen/CASENT0439911" xlink:type="simple">CASENT0439911</ext-link>, <abbrev xmlns:xlink="http://www.w3.org/1999/xlink" content-type="institution" xlink:title="Muséum d’Histoire Naturelle de la Ville de Genève, Geneva, Switzerland" id="ABBRID0EGDBK" xlink:type="simple">MHNG</abbrev>: <ext-link xmlns:xlink="http://www.w3.org/1999/xlink" ext-link-type="uri" xlink:href="http://data.antweb.org/specimen/CASENT0439915" xlink:type="simple">CASENT0439915</ext-link>, NHMB: <ext-link xmlns:xlink="http://www.w3.org/1999/xlink" ext-link-type="uri" xlink:href="http://data.antweb.org/specimen/CASENT0439914" xlink:type="simple">CASENT0439914</ext-link>), 2 minor workers (<abbrev xmlns:xlink="http://www.w3.org/1999/xlink" content-type="institution" xlink:title="California Academy of Sciences, San Francisco, California, U.S.A." id="ABBRID0ELDBK" xlink:type="simple">CASC</abbrev>: <ext-link xmlns:xlink="http://www.w3.org/1999/xlink" ext-link-type="uri" xlink:href="http://data.antweb.org/specimen/CASENT0439917" xlink:type="simple">CASENT0439917</ext-link>, <ext-link xmlns:xlink="http://www.w3.org/1999/xlink" ext-link-type="uri" xlink:href="http://data.antweb.org/specimen/CASENT0439916" xlink:type="simple">CASENT0439916</ext-link>). 1 major worker with different data from holotype: Madagascar, <tp:taxon-name><tp:taxon-name-part taxon-name-part-type="genus" reg="Antsiranana">Antsiranana</tp:taxon-name-part></tp:taxon-name>, Montagne des Français, 7.2 km 142° SE <tp:taxon-name><tp:taxon-name-part taxon-name-part-type="genus" reg="Antsiranana">Antsiranana</tp:taxon-name-part></tp:taxon-name>, (=Diego Suarez), <named-content xmlns:xlink="http://www.w3.org/1999/xlink" content-type="dwc:verbatimCoordinates" xlink:type="simple"><named-content content-type="geo-json" specific-use="{&#34;type&#34;:&#34;Point&#34;,&#34;coordinates&#34;:[49.338170,-12.322780]}" id="NCID0E6DBK" xlink:type="simple">-12.32278, 49.33817</named-content></named-content>, 180 m, tropical dry forest, 22–28.ii.2001, (<italic>Fisher</italic>, <italic>Griswold et al.</italic>). Collection code BLF03128, (<abbrev xmlns:xlink="http://www.w3.org/1999/xlink" content-type="institution" xlink:title="California Academy of Sciences, San Francisco, California, U.S.A." id="ABBRID0EIEBK" xlink:type="simple">CASC</abbrev>: <ext-link xmlns:xlink="http://www.w3.org/1999/xlink" ext-link-type="uri" xlink:href="http://data.antweb.org/specimen/CASENT0460943" xlink:type="simple">CASENT0460943</ext-link>).</p></tp:treatment-sec><tp:treatment-sec sec-type="diagnosis" id="SECID0ENEBK"><title>Diagnosis.</title><p>Antennae ten-segmented. <bold>Major</bold>: Head subrectangular, posterior margin medially concave, and posterolateral corners rounded; promesonotum flat in profile view, quite similar to <italic><tp:taxon-name><tp:taxon-name-part taxon-name-part-type="genus" reg="Carebara">C.</tp:taxon-name-part> <tp:taxon-name-part taxon-name-part-type="species" reg="bara">bara</tp:taxon-name-part></tp:taxon-name></italic>, but the propodeum of <italic><tp:taxon-name><tp:taxon-name-part taxon-name-part-type="genus" reg="Carebara">C.</tp:taxon-name-part> <tp:taxon-name-part taxon-name-part-type="species" reg="berivelo">berivelo</tp:taxon-name-part></tp:taxon-name></italic> has a pair of acute teeth, dorsum of propodeum is flat; combined outline of dorsal surface of peduncle and anterior face of node slightly medially concave, anterodorsal corner convex, posterior face of node vertical and nearly straight, dorsum slightly convex. <bold>Minor</bold>: Head slightly longer than wide, posterior margin nearly straight; promesonotum weakly convex, similar to <italic><tp:taxon-name><tp:taxon-name-part taxon-name-part-type="genus" reg="Carebara">C.</tp:taxon-name-part> <tp:taxon-name-part taxon-name-part-type="species" reg="bara">bara</tp:taxon-name-part></tp:taxon-name></italic> but easily differentiated by the presence of a pair of small acute teeth on the propodeum, anterodorsal corner moderately convex, dorsum flat and declining posteriorly; gaster with decumbent hairs.</p><fig id="F33" position="float" orientation="portrait"><label>Figure 33.</label><caption><p>
                <italic><tp:taxon-name><tp:taxon-name-part taxon-name-part-type="genus" reg="Carebara">Carebara</tp:taxon-name-part> <tp:taxon-name-part taxon-name-part-type="species" reg="berivelo">berivelo</tp:taxon-name-part></tp:taxon-name></italic>–holotype. Major worker, <ext-link xmlns:xlink="http://www.w3.org/1999/xlink" ext-link-type="uri" xlink:href="http://data.antweb.org/specimen/CASENT0438188" xlink:type="simple">CASENT0438188</ext-link>. <bold>A</bold> head in full-face view <bold>B</bold> body in profile view <bold>C</bold> body in dorsal view. Minor worker, CASEN0438184 <bold>D</bold> head in full-face view <bold>E</bold> body in profile view <bold>F</bold> body in dorsal view.</p></caption><graphic xmlns:xlink="http://www.w3.org/1999/xlink" xlink:href="zookeys-767-001-g033.jpg" position="float" orientation="portrait" xlink:type="simple" id="oo_210636.jpg"/></fig></tp:treatment-sec><tp:treatment-sec sec-type="description" id="SECID0E3GBK"><title>Description of major workers.</title><p>
            <bold>Measurements</bold> (n=11): <abbrev xmlns:xlink="http://www.w3.org/1999/xlink" xlink:title="Head length" id="ABBRID0EEHBK" xlink:type="simple">HL</abbrev> 0.56–0.71 (0.71); <abbrev xmlns:xlink="http://www.w3.org/1999/xlink" xlink:title="Head width" id="ABBRID0EIHBK" xlink:type="simple">HW</abbrev> 0.42–0.54 (0.53); <abbrev xmlns:xlink="http://www.w3.org/1999/xlink" xlink:title="Scape length" id="ABBRID0EMHBK" xlink:type="simple">SL</abbrev> 0.24–0.27 (0.27); <abbrev xmlns:xlink="http://www.w3.org/1999/xlink" xlink:title="Mandible length" id="ABBRID0EQHBK" xlink:type="simple">ML</abbrev> 0.10–0.15 (0.15); <abbrev xmlns:xlink="http://www.w3.org/1999/xlink" xlink:title="Eye length" id="ABBRID0EUHBK" xlink:type="simple">EL</abbrev> 0.02–0.04 (0.04); <abbrev xmlns:xlink="http://www.w3.org/1999/xlink" xlink:title="Eye to mandible" id="ABBRID0EYHBK" xlink:type="simple">EM</abbrev> 0.15–0.20 (0.20); <abbrev xmlns:xlink="http://www.w3.org/1999/xlink" xlink:title="Head depth" id="ABBRID0E3HBK" xlink:type="simple">HD</abbrev> 0.31–0.39 (0.39); <abbrev xmlns:xlink="http://www.w3.org/1999/xlink" xlink:title="Weber’s length" id="ABBRID0EAIBK" xlink:type="simple">WL</abbrev> 0.47–0.60 (0.60); <abbrev xmlns:xlink="http://www.w3.org/1999/xlink" xlink:title="Propodeal spine length" id="ABBRID0EEIBK" xlink:type="simple">PSL</abbrev> 0.06–0.09 (0.08); <abbrev xmlns:xlink="http://www.w3.org/1999/xlink" xlink:title="Pronotal width" id="ABBRID0EIIBK" xlink:type="simple">PW</abbrev> 0.28–0.37 (0.37); <abbrev xmlns:xlink="http://www.w3.org/1999/xlink" xlink:title="Femur length" id="ABBRID0EMIBK" xlink:type="simple">MFL</abbrev> 0.31–0.37 (0.35); <abbrev xmlns:xlink="http://www.w3.org/1999/xlink" xlink:title="Femur width" id="ABBRID0EQIBK" xlink:type="simple">MFW</abbrev> 0.07–0.10 (0.09); <abbrev xmlns:xlink="http://www.w3.org/1999/xlink" xlink:title="Tibia length" id="ABBRID0EUIBK" xlink:type="simple">MTL</abbrev> 0.22–0.28 (0.28); <abbrev xmlns:xlink="http://www.w3.org/1999/xlink" xlink:title="Petiole length" id="ABBRID0EYIBK" xlink:type="simple">PTL</abbrev> 0.16–0.25 (0.25); <abbrev xmlns:xlink="http://www.w3.org/1999/xlink" xlink:title="Petiolar node length" id="ABBRID0E3IBK" xlink:type="simple">PNL</abbrev> 0.07–0.11 (0.11); <abbrev xmlns:xlink="http://www.w3.org/1999/xlink" xlink:title="Petiolar node height" id="ABBRID0EAJBK" xlink:type="simple">PTH</abbrev> 0.13–0.17 (0.17); <abbrev xmlns:xlink="http://www.w3.org/1999/xlink" xlink:title="Petiolar node width" id="ABBRID0EEJBK" xlink:type="simple">PTW</abbrev> 0.12–0.17 (0.17); <abbrev xmlns:xlink="http://www.w3.org/1999/xlink" xlink:title="Postpetiole length" id="ABBRID0EIJBK" xlink:type="simple">PPL</abbrev> 0.11–0.14 (0.14); <abbrev xmlns:xlink="http://www.w3.org/1999/xlink" xlink:title="Postpetiole node length" id="ABBRID0EMJBK" xlink:type="simple">PPNL</abbrev> 0.10–0.13 (0.12); <abbrev xmlns:xlink="http://www.w3.org/1999/xlink" xlink:title="Postpetiole height" id="ABBRID0EQJBK" xlink:type="simple">PPH</abbrev> 0.11–0.16 (0.16); <abbrev xmlns:xlink="http://www.w3.org/1999/xlink" xlink:title="Postpetiole width" id="ABBRID0EUJBK" xlink:type="simple">PPW</abbrev> 0.15–0.20 (0.20); <abbrev xmlns:xlink="http://www.w3.org/1999/xlink" xlink:title="aster length" id="ABBRID0EYJBK" xlink:type="simple">GL</abbrev> 0.46–0.86 (0.57); <abbrev xmlns:xlink="http://www.w3.org/1999/xlink" xlink:title="Gaster width" id="ABBRID0E3JBK" xlink:type="simple">GW</abbrev> 0.40–0.55 (0.54), <abbrev xmlns:xlink="http://www.w3.org/1999/xlink" xlink:title="Cephalic index" id="ABBRID0EAKBK" xlink:type="simple">CI</abbrev> 73–77 (75); <abbrev xmlns:xlink="http://www.w3.org/1999/xlink" xlink:title="Mandibular index" id="ABBRID0EEKBK" xlink:type="simple">MI</abbrev> 16–21 (21); <abbrev xmlns:xlink="http://www.w3.org/1999/xlink" xlink:title="Scape index" id="ABBRID0EIKBK" xlink:type="simple">SI</abbrev> 37–43 (38); <abbrev xmlns:xlink="http://www.w3.org/1999/xlink" xlink:title="Metafemur length index" id="ABBRID0EMKBK" xlink:type="simple">MLI</abbrev> 65–76 (66); <abbrev xmlns:xlink="http://www.w3.org/1999/xlink" xlink:title="Postpetiole length index" id="ABBRID0EQKBK" xlink:type="simple">PPLI</abbrev> 56–72 (56); <abbrev xmlns:xlink="http://www.w3.org/1999/xlink" xlink:title="Postpetiole width index" id="ABBRID0EUKBK" xlink:type="simple">PPI</abbrev> 118–143 (118); <abbrev xmlns:xlink="http://www.w3.org/1999/xlink" xlink:title="Propodeal spine index" id="ABBRID0EYKBK" xlink:type="simple">PSI</abbrev> 13–18 (15).</p><p>Head longer than wide (<abbrev xmlns:xlink="http://www.w3.org/1999/xlink" xlink:title="Cephalic index" id="ABBRID0E5KBK" xlink:type="simple">CI</abbrev> 73–77), in full-face view nearly subrectangular, about 1.3 times longer than wide. Posterior margin of head medially concave, posterolateral corners rounded, lateral margins nearly straight. Mandibles with five teeth. Anterior margin of clypeus slightly concave medially and laterally convex. Antennae with ten segments. Scapes short (<abbrev xmlns:xlink="http://www.w3.org/1999/xlink" xlink:title="Head length" id="ABBRID0ECLBK" xlink:type="simple">HL</abbrev> 0.56–0.71, <abbrev xmlns:xlink="http://www.w3.org/1999/xlink" xlink:title="Scape length" id="ABBRID0EGLBK" xlink:type="simple">SL</abbrev> 0.24–0.27, <abbrev xmlns:xlink="http://www.w3.org/1999/xlink" xlink:title="Scape index" id="ABBRID0EKLBK" xlink:type="simple">SI</abbrev> 37–43) not surpassing cephalic midlength. Eyes present, consisting of three ommatidia (<abbrev xmlns:xlink="http://www.w3.org/1999/xlink" xlink:title="Eye length" id="ABBRID0EOLBK" xlink:type="simple">EL</abbrev> 0.02–0.04). Supraclypeal area as a triangular depression but poorly defined.</p><p>In profile, posterolateral corner of head with (larger major workers) or without (smaller major workers) a small, obtuse tooth resembling a horn. Promesonotum high and convex, metanotal groove present. Propodeum about 1.4 times higher than long, dorsal face of propodeum flat, declining posteriorly, posterodorsal corner of propodeum with a pair of short, triangular teeth, declivity of propodeum flat to slightly concave with thin lateral laminae connecting propodeal lobe. Propodeal lobes triangular with blunt apices. Propodeal spiracle rounded and situated slightly above mid-height of sclerite, and beyond mid-length of sclerite, by about half the diameter of the spiracle, distance from propodeal spiracle to posterodorsal corner of propodeum more than twice but less than three times the diameter of the spiracle (<abbrev xmlns:xlink="http://www.w3.org/1999/xlink" xlink:title="Propodeal spine length" id="ABBRID0EULBK" xlink:type="simple">PSL</abbrev> 0.06–0.09), and distance to declivity same as the diameter of the spiracle. In dorsal view, promesonotum about as long as wide, anterior margin and sides rounded; sides of propodeum nearly straight.</p><p>Petiole longer than high (<abbrev xmlns:xlink="http://www.w3.org/1999/xlink" xlink:title="Petiolar node height" id="ABBRID0E1LBK" xlink:type="simple">PTH</abbrev> 0.13–0.17, <abbrev xmlns:xlink="http://www.w3.org/1999/xlink" xlink:title="Petiole length" id="ABBRID0E5LBK" xlink:type="simple">PTL</abbrev> 0.16–0.25) with a relatively short peduncle, ventral face nearly flat but slightly convex in the middle. Combined outline of dorsal surface of peduncle and anterior face of node medially concave, posterior margin nearly vertical and slightly convex, anterodorsal corner convex, and posterodorsal corner rounded, dorsum rounded. Subpetiolar process small, acutely produced, and at about the same as the diameter of the propodeal spiracle. Postpetiolar node rounded and lower than petiolar node. In dorsal view, postpetiolar node slightly wider than petiolar node (<abbrev xmlns:xlink="http://www.w3.org/1999/xlink" xlink:title="Postpetiole width" id="ABBRID0ECMBK" xlink:type="simple">PPW</abbrev> 0.16–0.23, <abbrev xmlns:xlink="http://www.w3.org/1999/xlink" xlink:title="Petiolar node width" id="ABBRID0EGMBK" xlink:type="simple">PTW</abbrev> 0.12–0.17), petiolar node wider than long (<abbrev xmlns:xlink="http://www.w3.org/1999/xlink" xlink:title="Petiolar node width" id="ABBRID0EKMBK" xlink:type="simple">PTW</abbrev> 0.12–0.17, <abbrev xmlns:xlink="http://www.w3.org/1999/xlink" xlink:title="Petiolar node length" id="ABBRID0EOMBK" xlink:type="simple">PNL</abbrev> 0.07–0.11), anterior and posterior margins of petiole nearly straight, anterior margin of postpetiole concave and posterior margin straight, sides rounded in petiole and postpetiole.</p><p>Dorsal surface of mandibles, clypeus and frons smooth and shiny, with scattered piligerous punctae on head and mandibles. Dorsolateral faces of head with fine longitudinal rugae, reticulate-rugose sculpture near posterior margin of head, gena with longitudinal carinae, weakly marked rugae on frontal lobes. In profile, posterolateral portion of cephalic dorsum smooth and shiny. Sides of pronotum with fine longitudinal and parallel striations, smooth and shiny medially and dorsally, anepisternum smooth and shiny, katepisternum, metapleuron, propodeum, propodeal lobes, petiole and ventral face of postpetiole areolate-rugose. In dorsal view, promesonotum smooth and shiny except for anterior margin which is weakly areolate, propodeum, declivity and petiole areolate-rugose, postpetiole and gaster smooth and shiny.</p><p>Lateral margins and posterior margin of head with suberect hairs, and sparse short decumbent hairs. Scapes with appressed hairs. Outer margin of mandible with sparse decumbent hairs. Mesosoma with suberect hairs. Petiole, postpetiole and gaster with short decumbent hairs and sparse long suberect hairs. Tibia with sparse appressed hairs. Color yellowish ferruginous, antennae, legs and parts of gaster, slightly lighter.</p></tp:treatment-sec><tp:treatment-sec sec-type="description" id="SECID0EUMBK"><title>Description of minor workers.</title><p>
            <bold>Measurements</bold> (n=5): <abbrev xmlns:xlink="http://www.w3.org/1999/xlink" xlink:title="Head length" id="ABBRID0E3MBK" xlink:type="simple">HL</abbrev> 0.35–0.36; <abbrev xmlns:xlink="http://www.w3.org/1999/xlink" xlink:title="Head width" id="ABBRID0EANBK" xlink:type="simple">HW</abbrev> 0.30–0.33; <abbrev xmlns:xlink="http://www.w3.org/1999/xlink" xlink:title="Scape length" id="ABBRID0EENBK" xlink:type="simple">SL</abbrev> 0.20–0.23; <abbrev xmlns:xlink="http://www.w3.org/1999/xlink" xlink:title="Mandible length" id="ABBRID0EINBK" xlink:type="simple">ML</abbrev> 0.08–0.10; <abbrev xmlns:xlink="http://www.w3.org/1999/xlink" xlink:title="Eye length" id="ABBRID0EMNBK" xlink:type="simple">EL</abbrev> 0.01–0.02; <abbrev xmlns:xlink="http://www.w3.org/1999/xlink" xlink:title="Eye to mandible" id="ABBRID0EQNBK" xlink:type="simple">EM</abbrev> 0.10–0.11; <abbrev xmlns:xlink="http://www.w3.org/1999/xlink" xlink:title="Head depth" id="ABBRID0EUNBK" xlink:type="simple">HD</abbrev> 0.20–0.23; <abbrev xmlns:xlink="http://www.w3.org/1999/xlink" xlink:title="Weber’s length" id="ABBRID0EYNBK" xlink:type="simple">WL</abbrev> 0.33–0.38; <abbrev xmlns:xlink="http://www.w3.org/1999/xlink" xlink:title="Propodeal spine length" id="ABBRID0E3NBK" xlink:type="simple">PSL</abbrev> 0.04–0.05; <abbrev xmlns:xlink="http://www.w3.org/1999/xlink" xlink:title="Pronotal width" id="ABBRID0EAOBK" xlink:type="simple">PW</abbrev> 0.19–0.21; <abbrev xmlns:xlink="http://www.w3.org/1999/xlink" xlink:title="Femur length" id="ABBRID0EEOBK" xlink:type="simple">MFL</abbrev> 0.20–0.24, <abbrev xmlns:xlink="http://www.w3.org/1999/xlink" xlink:title="Femur width" id="ABBRID0EIOBK" xlink:type="simple">MFW</abbrev> 0.05–0.06; <abbrev xmlns:xlink="http://www.w3.org/1999/xlink" xlink:title="Tibia length" id="ABBRID0EMOBK" xlink:type="simple">MTL</abbrev> 0.16–0.18; <abbrev xmlns:xlink="http://www.w3.org/1999/xlink" xlink:title="Petiole length" id="ABBRID0EQOBK" xlink:type="simple">PTL</abbrev> 0.11–0.13; <abbrev xmlns:xlink="http://www.w3.org/1999/xlink" xlink:title="Petiolar node length" id="ABBRID0EUOBK" xlink:type="simple">PNL</abbrev> 0.06–0.07; <abbrev xmlns:xlink="http://www.w3.org/1999/xlink" xlink:title="Petiolar node height" id="ABBRID0EYOBK" xlink:type="simple">PTH</abbrev> 0.09–0.10; <abbrev xmlns:xlink="http://www.w3.org/1999/xlink" xlink:title="Petiolar node width" id="ABBRID0E3OBK" xlink:type="simple">PTW</abbrev> 0.08; <abbrev xmlns:xlink="http://www.w3.org/1999/xlink" xlink:title="Postpetiole length" id="ABBRID0EAPBK" xlink:type="simple">PPL</abbrev> 0.07–0.08; <abbrev xmlns:xlink="http://www.w3.org/1999/xlink" xlink:title="Postpetiole node length" id="ABBRID0EEPBK" xlink:type="simple">PPNL</abbrev> 0.06–0.07; <abbrev xmlns:xlink="http://www.w3.org/1999/xlink" xlink:title="Postpetiole height" id="ABBRID0EIPBK" xlink:type="simple">PPH</abbrev> 0.07–0.08; <abbrev xmlns:xlink="http://www.w3.org/1999/xlink" xlink:title="Postpetiole width" id="ABBRID0EMPBK" xlink:type="simple">PPW</abbrev> 0.09–0.11; <abbrev xmlns:xlink="http://www.w3.org/1999/xlink" xlink:title="aster length" id="ABBRID0EQPBK" xlink:type="simple">GL</abbrev> 0.27–0.36; <abbrev xmlns:xlink="http://www.w3.org/1999/xlink" xlink:title="Gaster width" id="ABBRID0EUPBK" xlink:type="simple">GW</abbrev> 0.21–0.27; <abbrev xmlns:xlink="http://www.w3.org/1999/xlink" xlink:title="Cephalic index" id="ABBRID0EYPBK" xlink:type="simple">CI</abbrev> 84–92; <abbrev xmlns:xlink="http://www.w3.org/1999/xlink" xlink:title="Mandibular index" id="ABBRID0E3PBK" xlink:type="simple">MI</abbrev> 23–28; <abbrev xmlns:xlink="http://www.w3.org/1999/xlink" xlink:title="Scape index" id="ABBRID0EAQBK" xlink:type="simple">SI</abbrev> 57–64; <abbrev xmlns:xlink="http://www.w3.org/1999/xlink" xlink:title="Metafemur length index" id="ABBRID0EEQBK" xlink:type="simple">MLI</abbrev> 67–73; <abbrev xmlns:xlink="http://www.w3.org/1999/xlink" xlink:title="Postpetiole length index" id="ABBRID0EIQBK" xlink:type="simple">PPLI</abbrev> 58–64; <abbrev xmlns:xlink="http://www.w3.org/1999/xlink" xlink:title="Postpetiole width index" id="ABBRID0EMQBK" xlink:type="simple">PPI</abbrev> 113–138; <abbrev xmlns:xlink="http://www.w3.org/1999/xlink" xlink:title="Propodeal spine index" id="ABBRID0EQQBK" xlink:type="simple">PSI</abbrev> 12–15.</p><p>Head longer than wide (<abbrev xmlns:xlink="http://www.w3.org/1999/xlink" xlink:title="Cephalic index" id="ABBRID0EWQBK" xlink:type="simple">CI</abbrev> 84–92), in full-face view weakly subrectangular, about 1.2 times longer than wide, and slightly narrowed anteriorly. Posterior margin of head slightly concave in the middle, posterolateral corners convex, lateral margins convex. Mandibles with five teeth. Anterior margin of clypeus more or less straight, sides with small, angulate, forwardly directed teeth. Antennae with ten segments. Scape fails to reach the posterior margin of head (<abbrev xmlns:xlink="http://www.w3.org/1999/xlink" xlink:title="Head length" id="ABBRID0E1QBK" xlink:type="simple">HL</abbrev> 0.35–0.36, <abbrev xmlns:xlink="http://www.w3.org/1999/xlink" xlink:title="Scape length" id="ABBRID0E5QBK" xlink:type="simple">SL</abbrev> 0.20–0.23, <abbrev xmlns:xlink="http://www.w3.org/1999/xlink" xlink:title="Scape index" id="ABBRID0ECRBK" xlink:type="simple">SI</abbrev> 57–64). Eyes present, consisting of one ommatidium (<abbrev xmlns:xlink="http://www.w3.org/1999/xlink" xlink:title="Eye length" id="ABBRID0EGRBK" xlink:type="simple">EL</abbrev> 0.01–0.02). Supraclypeal area triangular but poorly defined and appears as a small oblong depression.</p><p>In profile view, promesonotum weakly convex, metanotal groove deeply impressed. Propodeum about 1.45 times higher than long, dorsal face nearly flat and declining posteriorly, anterodorsal corner convex, posterodorsal corners each armed with a triangular tooth, declivity of propodeum concave and with thin lateral laminae. Propodeal lobes triangular. Propodeal spiracle rounded and situated slightly above mid-height of sclerite by about half the diameter of the spiracle, and beyond mid-length of sclerite by about 1.5 times the diameter of the spiracle, distance from propodeal spiracle to posterodorsal corner of propodeum barely larger than the diameter of the spiracle (<abbrev xmlns:xlink="http://www.w3.org/1999/xlink" xlink:title="Propodeal spine length" id="ABBRID0EMRBK" xlink:type="simple">PSL</abbrev> 0.04–0.05), and distance to declivity less than half the diameter of the spiracle. In dorsal view, promesonotum longer than wide, anterior margin weakly convex, sides convex and narrowed posteriorly; propodeum about as long as wide, sides convex.</p><p>Petiole approximately as high as long (<abbrev xmlns:xlink="http://www.w3.org/1999/xlink" xlink:title="Petiolar node height" id="ABBRID0ESRBK" xlink:type="simple">PTH</abbrev> 0.09–0.10, <abbrev xmlns:xlink="http://www.w3.org/1999/xlink" xlink:title="Petiole length" id="ABBRID0EWRBK" xlink:type="simple">PTL</abbrev> 0.11–0.13) with a short peduncle, ventral face convex in the middle. Combined outline of dorsal surface of peduncle and anterior face of node nearly straight, sometimes weakly concave, posterior margin slightly convex, dorsum weakly convex. Subpetiolar process reduced to a small convexity. Postpetiolar node strongly convex and slightly lower than petiolar node, postpetiolar ventral process present, small and convex. In dorsal view, postpetiolar node wider than petiolar node (<abbrev xmlns:xlink="http://www.w3.org/1999/xlink" xlink:title="Postpetiole width" id="ABBRID0E1RBK" xlink:type="simple">PPW</abbrev> 0.09–0.11, <abbrev xmlns:xlink="http://www.w3.org/1999/xlink" xlink:title="Petiolar node width" id="ABBRID0E5RBK" xlink:type="simple">PTW</abbrev> 0.08), petiolar node wider than long (<abbrev xmlns:xlink="http://www.w3.org/1999/xlink" xlink:title="Petiolar node width" id="ABBRID0ECSBK" xlink:type="simple">PTW</abbrev> 0.08, <abbrev xmlns:xlink="http://www.w3.org/1999/xlink" xlink:title="Petiolar node length" id="ABBRID0EGSBK" xlink:type="simple">PNL</abbrev> 0.06–0.07), anterior and posterior margins of petiole nearly straight, anterior margin of postpetiole concave and posterior margin nearly straight, sides of petiole slightly convex and sides of postpetiole strongly convex.</p><p>Dorsal surface of mandibles, clypeus and frons smooth and shiny, with scattered piligerous punctae on head and mandibles. Dorsolateral faces of head, gena and frontal lobes with fine longitudinal rugae. Mesosoma smooth and shiny, except for katepisternum and posterior border of anepisternum (areolate), metapleuron (finely areolate), and dorsum of propodeum (finely areolate). Petiole and ventral face of postpetiole areolate. In dorsal view, promesonotum postpetiole and gaster smoth and shiny, propodeum and petiole areolate.</p><p>Lateral margins and posterior margin of head with subdecumbent hairs. Scapes with abundant decumbent hairs. Outer margin of mandible with decumbent and appressed hairs. Mesosoma with suberect hairs. Petiole, postpetiole, and gaster with subdecumbent to decumbent hairs, and some longer and subdecumbent hairs. Tibia with appressed hairs. Color yellowish ferruginous.</p></tp:treatment-sec><tp:treatment-sec sec-type="distribution" id="SECID0EMSBK"><title>Distribution and biology.</title><p>
            <italic><tp:taxon-name><tp:taxon-name-part taxon-name-part-type="genus" reg="Carebara">Carebara</tp:taxon-name-part> <tp:taxon-name-part taxon-name-part-type="species" reg="berivelo">berivelo</tp:taxon-name-part></tp:taxon-name></italic> is known only from the north of Madagascar and was found in littoral rainforest and tropical dry forest (Figure 68). The specimens were found at three elevations: 90 m, 180 m, and 325 m. <italic><tp:taxon-name><tp:taxon-name-part taxon-name-part-type="genus" reg="Carebara">C.</tp:taxon-name-part> <tp:taxon-name-part taxon-name-part-type="species" reg="berivelo">berivelo</tp:taxon-name-part></tp:taxon-name></italic> was collected using maxi-Winkler and pitfall traps. Individuals and colonies were found in sifted litter, leaf mold, and rotten wood.</p></tp:treatment-sec><tp:treatment-sec sec-type="comments" id="SECID0EITBK"><title>Comments.</title><p>
            <italic><tp:taxon-name><tp:taxon-name-part taxon-name-part-type="genus" reg="Carebara">Carebara</tp:taxon-name-part> <tp:taxon-name-part taxon-name-part-type="species" reg="berivelo">berivelo</tp:taxon-name-part></tp:taxon-name></italic> is endemic to the north of Madagascar. It can be confused with <italic><tp:taxon-name><tp:taxon-name-part taxon-name-part-type="genus" reg="Carebara">C.</tp:taxon-name-part> <tp:taxon-name-part taxon-name-part-type="species" reg="bara">bara</tp:taxon-name-part></tp:taxon-name></italic> but can be separated from that species by the propodeum, which is armed with a pair of small triangular teeth, while <italic><tp:taxon-name><tp:taxon-name-part taxon-name-part-type="genus" reg="Carebara">C.</tp:taxon-name-part> <tp:taxon-name-part taxon-name-part-type="species" reg="bara">bara</tp:taxon-name-part></tp:taxon-name></italic> is unarmed in major workers, and armed with a small angulate tooth in minor workers. Both species occur in sympatry in the north of Madagascar. Five additional species are present in this area (<italic><tp:taxon-name><tp:taxon-name-part taxon-name-part-type="genus" reg="Carebara">C.</tp:taxon-name-part> <tp:taxon-name-part taxon-name-part-type="species" reg="grandidieri">grandidieri</tp:taxon-name-part></tp:taxon-name></italic>, <italic><tp:taxon-name><tp:taxon-name-part taxon-name-part-type="genus" reg="Carebara">C.</tp:taxon-name-part> <tp:taxon-name-part taxon-name-part-type="species" reg="kabosy">kabosy</tp:taxon-name-part></tp:taxon-name></italic>, <italic><tp:taxon-name><tp:taxon-name-part taxon-name-part-type="genus" reg="Carebara">C.</tp:taxon-name-part> <tp:taxon-name-part taxon-name-part-type="species" reg="malagasy">malagasy</tp:taxon-name-part></tp:taxon-name></italic>, <italic><tp:taxon-name><tp:taxon-name-part taxon-name-part-type="genus" reg="Carebara">C.</tp:taxon-name-part> <tp:taxon-name-part taxon-name-part-type="species" reg="salegi">salegi</tp:taxon-name-part></tp:taxon-name></italic>, and <italic><tp:taxon-name><tp:taxon-name-part taxon-name-part-type="genus" reg="Carebara">C.</tp:taxon-name-part> <tp:taxon-name-part taxon-name-part-type="species" reg="tana">tana</tp:taxon-name-part></tp:taxon-name></italic>).</p><p>
            <italic><tp:taxon-name><tp:taxon-name-part taxon-name-part-type="genus" reg="Carebara">C.</tp:taxon-name-part> <tp:taxon-name-part taxon-name-part-type="species" reg="berivelo">berivelo</tp:taxon-name-part></tp:taxon-name></italic> does not present intermediates in the major worker subcaste.</p></tp:treatment-sec><tp:treatment-sec sec-type="material" id="SECID0ETWBK"><title>Additional material examined.</title><p>
            <bold>MADAGASCAR</bold>: <bold><italic><tp:taxon-name><tp:taxon-name-part taxon-name-part-type="genus" reg="Antsiranana">Antsiranana</tp:taxon-name-part></tp:taxon-name></italic></bold>: Forêt d’Orangea, 3.6 km 128° SE Remena, <named-content xmlns:xlink="http://www.w3.org/1999/xlink" content-type="dwc:verbatimCoordinates" xlink:type="simple"><named-content content-type="geo-json" specific-use="{&#34;type&#34;:&#34;Point&#34;,&#34;coordinates&#34;:[49.374670,-12.258890]}" id="NCID0EGXBK" xlink:type="simple">-12.25889, 49.37467</named-content></named-content>, 90 m, littoral rainforest, 22–28.ii.2001, (<italic>Fisher, Griswold et al.</italic>); <tp:taxon-name><tp:taxon-name-part taxon-name-part-type="genus" reg="Antsiranana">Antsiranana</tp:taxon-name-part></tp:taxon-name>, Montagne des Français, 7.2 km 142° SE <tp:taxon-name><tp:taxon-name-part taxon-name-part-type="genus" reg="Antsiranana">Antsiranana</tp:taxon-name-part></tp:taxon-name> (=Diego Suarez), <named-content xmlns:xlink="http://www.w3.org/1999/xlink" content-type="dwc:verbatimCoordinates" xlink:type="simple"><named-content content-type="geo-json" specific-use="{&#34;type&#34;:&#34;Point&#34;,&#34;coordinates&#34;:[49.338170,-12.322780]}" id="NCID0E3XBK" xlink:type="simple">-12.32278, 49.33817</named-content></named-content>, 180 m, tropical dry forest, 22–28.ii.2001, (<italic>Fisher, Griswold et al.</italic>).</p></tp:treatment-sec></tp:taxon-treatment>
