# Supplementary material for: Taxonomy of the ant genus Carebara Westwood (Formicidae, Myrmicinae) in the Malagasy Region
Source: Zookeys. 2018 Jun 18;(767):1–149. doi: 10.3897/zookeys.767.21105 (PMC6018136; doi:10.3897/zookeys.767.21105)
Supplement: XML Treatment for Carebara betsi [file zookeys.767.21105-treatment3.xml]

<!DOCTYPE tp:taxon-treatment
  PUBLIC "-//TaxonX//DTD Taxonomic Treatment Publishing DTD v0 20100105//EN" "tax-treatment-NSO.dtd">
<tp:taxon-treatment xmlns:tp="http://www.plazi.org/taxpub"><tp:treatment-meta><kwd-group><label>Taxon classification</label><kwd><named-content xmlns:xlink="http://www.w3.org/1999/xlink" content-type="kingdom">Animalia</named-content></kwd><kwd><named-content xmlns:xlink="http://www.w3.org/1999/xlink" content-type="order">Hymenoptera</named-content></kwd><kwd><named-content xmlns:xlink="http://www.w3.org/1999/xlink" content-type="family">Formicidae</named-content></kwd></kwd-group><mixed-citation publication-type="journal"><person-group><name><surname>Azorsa</surname><given-names>Frank</given-names></name><name><surname>Fisher</surname><given-names>Brian L.</given-names></name></person-group><article-title>Taxonomy of the ant genus <italic><tp:taxon-name><tp:taxon-name-part taxon-name-part-type="genus" reg="Carebara">Carebara</tp:taxon-name-part></tp:taxon-name></italic> Westwood (<tp:taxon-name><tp:taxon-name-part taxon-name-part-type="family">Formicidae</tp:taxon-name-part></tp:taxon-name>, <tp:taxon-name><tp:taxon-name-part taxon-name-part-type="subfamily">Myrmicinae</tp:taxon-name-part></tp:taxon-name>) in the Malagasy Region</article-title><source>Zookeys</source><day>18</day><month>6</month><year>2018</year><volume>2018</volume><issue>767</issue><fpage>1</fpage><lpage>149</lpage><pub-id pub-id-type="doi">10.3897/zookeys.767.21105</pub-id></mixed-citation></tp:treatment-meta><tp:nomenclature><tp:taxon-name>
            <tp:taxon-name-part taxon-name-part-type="genus" reg="Carebara">Carebara</tp:taxon-name-part>
            <tp:taxon-name-part taxon-name-part-type="species" reg="betsi">betsi</tp:taxon-name-part>
            <object-id xmlns:xlink="http://www.w3.org/1999/xlink" content-type="zoobank" xlink:type="simple">http://zoobank.org/71F716F5-EAD5-40AF-AEA1-1E6200EBA28C</object-id>
          </tp:taxon-name><tp:taxon-authority>Azorsa &amp; Fisher</tp:taxon-authority><tp:taxon-status xmlns:xlink="http://www.w3.org/1999/xlink" xlink:type="simple">sp. n.</tp:taxon-status></tp:nomenclature><tp:treatment-sec sec-type="Holotype" id="SECID0EMZBK"><title>Holotype.</title><p>(major worker), MADAGASCAR, <tp:taxon-name><tp:taxon-name-part taxon-name-part-type="genus" reg="Antananarivo">Antananarivo</tp:taxon-name-part></tp:taxon-name>, Réserve Spéciale d’Ambohitantely, Forêt d’ Ambohitantely, 20.9 km 72° NE d’ Ankazobe, <named-content xmlns:xlink="http://www.w3.org/1999/xlink" content-type="dwc:verbatimCoordinates" xlink:type="simple"><named-content content-type="geo-json" specific-use="{&#34;type&#34;:&#34;Point&#34;,&#34;coordinates&#34;:[47.286830,-18.225280]}" id="NCID0E2ZBK" xlink:type="simple">-18.22528, 47.28683</named-content></named-content>, 1410 m, montane rainforest, 17–22.iv.2001, (<italic>Fisher, Griswold et al.</italic>). Collection code BLF03694, (<abbrev xmlns:xlink="http://www.w3.org/1999/xlink" content-type="institution" xlink:title="California Academy of Sciences, San Francisco, California, U.S.A." id="ABBRID0EC1BK" xlink:type="simple">CASC</abbrev>: <ext-link xmlns:xlink="http://www.w3.org/1999/xlink" ext-link-type="uri" xlink:href="http://data.antweb.org/specimen/CASENT0479444" xlink:type="simple">CASENT0479444</ext-link>). <bold>Paratypes</bold>: (5 major workers and 26 minor workers), with same data as holotype, 5 major workers, (<abbrev xmlns:xlink="http://www.w3.org/1999/xlink" content-type="institution" xlink:title="The Natural History Museum (British Museum, Natural History), London, U.K." id="ABBRID0EJ1BK" xlink:type="simple">BMNH</abbrev>: <ext-link xmlns:xlink="http://www.w3.org/1999/xlink" ext-link-type="uri" xlink:href="http://data.antweb.org/specimen/CASENT0479447" xlink:type="simple">CASENT0479447</ext-link>, <abbrev xmlns:xlink="http://www.w3.org/1999/xlink" content-type="institution" xlink:title="California Academy of Sciences, San Francisco, California, U.S.A." id="ABBRID0EO1BK" xlink:type="simple">CASC</abbrev>: <ext-link xmlns:xlink="http://www.w3.org/1999/xlink" ext-link-type="uri" xlink:href="http://data.antweb.org/specimen/CASENT0479429" xlink:type="simple">CASENT0479429</ext-link>, <ext-link xmlns:xlink="http://www.w3.org/1999/xlink" ext-link-type="uri" xlink:href="http://data.antweb.org/specimen/CASENT0479534" xlink:type="simple">CASENT0479534</ext-link>, <ext-link xmlns:xlink="http://www.w3.org/1999/xlink" ext-link-type="uri" xlink:href="http://data.antweb.org/specimen/CASENT0479472" xlink:type="simple">CASENT0479472</ext-link>, <abbrev xmlns:xlink="http://www.w3.org/1999/xlink" content-type="institution" xlink:title="Museum of Comparative Zoology, Harvard University, Cambridge, Massachusetts, U.S.A." id="ABBRID0ET1BK" xlink:type="simple">MCZ</abbrev>: <ext-link xmlns:xlink="http://www.w3.org/1999/xlink" ext-link-type="uri" xlink:href="http://data.antweb.org/specimen/CASENT0479509" xlink:type="simple">CASENT0479509</ext-link>), and 26 minor workers (<abbrev xmlns:xlink="http://www.w3.org/1999/xlink" content-type="institution" xlink:title="The Natural History Museum (British Museum, Natural History), London, U.K." id="ABBRID0EY1BK" xlink:type="simple">BMNH</abbrev>: <ext-link xmlns:xlink="http://www.w3.org/1999/xlink" ext-link-type="uri" xlink:href="http://data.antweb.org/specimen/CASENT0007713" xlink:type="simple">CASENT0007713</ext-link>, <abbrev xmlns:xlink="http://www.w3.org/1999/xlink" content-type="institution" xlink:title="California Academy of Sciences, San Francisco, California, U.S.A." id="ABBRID0E41BK" xlink:type="simple">CASC</abbrev>: <ext-link xmlns:xlink="http://www.w3.org/1999/xlink" ext-link-type="uri" xlink:href="http://data.antweb.org/specimen/CASENT0479452" xlink:type="simple">CASENT0479452</ext-link>, <ext-link xmlns:xlink="http://www.w3.org/1999/xlink" ext-link-type="uri" xlink:href="http://data.antweb.org/specimen/CASENT0474433" xlink:type="simple">CASENT0474433</ext-link>, <ext-link xmlns:xlink="http://www.w3.org/1999/xlink" ext-link-type="uri" xlink:href="http://data.antweb.org/specimen/CASENT0479555" xlink:type="simple">CASENT0479555</ext-link>, <ext-link xmlns:xlink="http://www.w3.org/1999/xlink" ext-link-type="uri" xlink:href="http://data.antweb.org/specimen/CASENT0479492" xlink:type="simple">CASENT0479492</ext-link>, <ext-link xmlns:xlink="http://www.w3.org/1999/xlink" ext-link-type="uri" xlink:href="http://data.antweb.org/specimen/CASENT0479495" xlink:type="simple">CASENT0479495</ext-link>, <ext-link xmlns:xlink="http://www.w3.org/1999/xlink" ext-link-type="uri" xlink:href="http://data.antweb.org/specimen/CASENT0479538" xlink:type="simple">CASENT0479538</ext-link>, <ext-link xmlns:xlink="http://www.w3.org/1999/xlink" ext-link-type="uri" xlink:href="http://data.antweb.org/specimen/CASENT0479493" xlink:type="simple">CASENT0479493</ext-link>, <ext-link xmlns:xlink="http://www.w3.org/1999/xlink" ext-link-type="uri" xlink:href="http://data.antweb.org/specimen/CASENT0479430" xlink:type="simple">CASENT0479430</ext-link>, <ext-link xmlns:xlink="http://www.w3.org/1999/xlink" ext-link-type="uri" xlink:href="http://data.antweb.org/specimen/CASENT0479432" xlink:type="simple">CASENT0479432</ext-link>, <ext-link xmlns:xlink="http://www.w3.org/1999/xlink" ext-link-type="uri" xlink:href="http://data.antweb.org/specimen/CASENT0479476" xlink:type="simple">CASENT0479476</ext-link>, <ext-link xmlns:xlink="http://www.w3.org/1999/xlink" ext-link-type="uri" xlink:href="http://data.antweb.org/specimen/CASENT0479539" xlink:type="simple">CASENT0479539</ext-link>, <ext-link xmlns:xlink="http://www.w3.org/1999/xlink" ext-link-type="uri" xlink:href="http://data.antweb.org/specimen/CASENT0479552" xlink:type="simple">CASENT0479552</ext-link>, <ext-link xmlns:xlink="http://www.w3.org/1999/xlink" ext-link-type="uri" xlink:href="http://data.antweb.org/specimen/CASENT0479561" xlink:type="simple">CASENT0479561</ext-link>, <ext-link xmlns:xlink="http://www.w3.org/1999/xlink" ext-link-type="uri" xlink:href="http://data.antweb.org/specimen/CASENT0479431" xlink:type="simple">CASENT0479431</ext-link>, <ext-link xmlns:xlink="http://www.w3.org/1999/xlink" ext-link-type="uri" xlink:href="http://data.antweb.org/specimen/CASENT0479518" xlink:type="simple">CASENT0479518</ext-link>, <ext-link xmlns:xlink="http://www.w3.org/1999/xlink" ext-link-type="uri" xlink:href="http://data.antweb.org/specimen/CASENT0479516" xlink:type="simple">CASENT0479516</ext-link>, <ext-link xmlns:xlink="http://www.w3.org/1999/xlink" ext-link-type="uri" xlink:href="http://data.antweb.org/specimen/CASENT0479498" xlink:type="simple">CASENT0479498</ext-link>, <ext-link xmlns:xlink="http://www.w3.org/1999/xlink" ext-link-type="uri" xlink:href="http://data.antweb.org/specimen/CASENT0479510" xlink:type="simple">CASENT0479510</ext-link>, <ext-link xmlns:xlink="http://www.w3.org/1999/xlink" ext-link-type="uri" xlink:href="http://data.antweb.org/specimen/CASENT0479497" xlink:type="simple">CASENT0479497</ext-link>, <ext-link xmlns:xlink="http://www.w3.org/1999/xlink" ext-link-type="uri" xlink:href="http://data.antweb.org/specimen/CASENT0479512" xlink:type="simple">CASENT0479512</ext-link>, <ext-link xmlns:xlink="http://www.w3.org/1999/xlink" ext-link-type="uri" xlink:href="http://data.antweb.org/specimen/CASENT0479505" xlink:type="simple">CASENT0479505</ext-link>, <ext-link xmlns:xlink="http://www.w3.org/1999/xlink" ext-link-type="uri" xlink:href="http://data.antweb.org/specimen/CASENT0479496" xlink:type="simple">CASENT0479496</ext-link>, <abbrev xmlns:xlink="http://www.w3.org/1999/xlink" content-type="institution" xlink:title="Museum of Comparative Zoology, Harvard University, Cambridge, Massachusetts, U.S.A." id="ABBRID0EC2BK" xlink:type="simple">MCZ</abbrev>: <ext-link xmlns:xlink="http://www.w3.org/1999/xlink" ext-link-type="uri" xlink:href="http://data.antweb.org/specimen/CASENT0479519" xlink:type="simple">CASENT0479519</ext-link>, <abbrev xmlns:xlink="http://www.w3.org/1999/xlink" content-type="institution" xlink:title="Muséum d’Histoire Naturelle de la Ville de Genève, Geneva, Switzerland" id="ABBRID0EH2BK" xlink:type="simple">MHNG</abbrev>: <ext-link xmlns:xlink="http://www.w3.org/1999/xlink" ext-link-type="uri" xlink:href="http://data.antweb.org/specimen/CASENT0479520" xlink:type="simple">CASENT0479520</ext-link>, NHMB: <ext-link xmlns:xlink="http://www.w3.org/1999/xlink" ext-link-type="uri" xlink:href="http://data.antweb.org/specimen/CASENT0479521" xlink:type="simple">CASENT0479521</ext-link>).</p></tp:treatment-sec><tp:treatment-sec sec-type="diagnosis" id="SECID0EM2BK"><title>Diagnosis.</title><p>Antennae ten-segmented. <bold>Major</bold>: Head subrectangular, longer than wide, lateral margins straight and parallel, dorsal face of head longitudinally rugose-rugulose, rugae extend from frontal lobes and posterior margin of supraclypeal area to the posterior margin of the head; combined outline of dorsal surface of peduncle and anterior face of node flat, posterior face node vertical and nearly straight; dorsum of propodeum flat and declining posteriorly; gaster with abundant subdecumbent hairs. <bold>Minor</bold>: Head longer than wide, weakly subrectangular, posterior margin of head medially concave; combined outline of dorsal surface of peduncle and anterior face of node straight, posterior face vertical and slightly convex; dorsum of propodeum flat and declining posteriorly; gaster with abundant subdecumbent hairs.</p><fig id="F34" position="float" orientation="portrait"><label>Figure 34.</label><caption><p>
                <italic><tp:taxon-name><tp:taxon-name-part taxon-name-part-type="genus" reg="Carebara">Carebara</tp:taxon-name-part> <tp:taxon-name-part taxon-name-part-type="species" reg="betsi">betsi</tp:taxon-name-part></tp:taxon-name></italic>–holotype. Major worker, <ext-link xmlns:xlink="http://www.w3.org/1999/xlink" ext-link-type="uri" xlink:href="http://data.antweb.org/specimen/CASENT0479444" xlink:type="simple">CASENT0479444</ext-link>. <bold>A</bold> head in full-face view <bold>B</bold> body in profile view <bold>C</bold> body in dorsal view. Minor worker, <ext-link xmlns:xlink="http://www.w3.org/1999/xlink" ext-link-type="uri" xlink:href="http://data.antweb.org/specimen/CASENT0479432" xlink:type="simple">CASENT0479432</ext-link> <bold>D</bold> head in full-face view <bold>E</bold> body in profile view <bold>F</bold> body in dorsal view.</p></caption><graphic xmlns:xlink="http://www.w3.org/1999/xlink" xlink:href="zookeys-767-001-g034.jpg" position="float" orientation="portrait" xlink:type="simple" id="oo_210637.jpg"/></fig></tp:treatment-sec><tp:treatment-sec sec-type="description" id="SECID0E13BK"><title>Description of major workers.</title><p>
            <bold>Measurements</bold> (n=7): <abbrev xmlns:xlink="http://www.w3.org/1999/xlink" xlink:title="Head length" id="ABBRID0EC4BK" xlink:type="simple">HL</abbrev> 0.51–0.63 (0.58); <abbrev xmlns:xlink="http://www.w3.org/1999/xlink" xlink:title="Head width" id="ABBRID0EG4BK" xlink:type="simple">HW</abbrev> 0.40–0.50 (0.45); <abbrev xmlns:xlink="http://www.w3.org/1999/xlink" xlink:title="Scape length" id="ABBRID0EK4BK" xlink:type="simple">SL</abbrev> 0.20–0.27 (0.24); <abbrev xmlns:xlink="http://www.w3.org/1999/xlink" xlink:title="Mandible length" id="ABBRID0EO4BK" xlink:type="simple">ML</abbrev> 0.09–0.13 (0.10); <abbrev xmlns:xlink="http://www.w3.org/1999/xlink" xlink:title="Eye length" id="ABBRID0ES4BK" xlink:type="simple">EL</abbrev> 0.02; <abbrev xmlns:xlink="http://www.w3.org/1999/xlink" xlink:title="Eye to mandible" id="ABBRID0EW4BK" xlink:type="simple">EM</abbrev> 0.14–0.18 (0.17); <abbrev xmlns:xlink="http://www.w3.org/1999/xlink" xlink:title="Head depth" id="ABBRID0E14BK" xlink:type="simple">HD</abbrev> 0.28–0.38 (0.28); <abbrev xmlns:xlink="http://www.w3.org/1999/xlink" xlink:title="Weber’s length" id="ABBRID0E54BK" xlink:type="simple">WL</abbrev> 0.44–0.57 (0.52); <abbrev xmlns:xlink="http://www.w3.org/1999/xlink" xlink:title="Propodeal spine length" id="ABBRID0EC5BK" xlink:type="simple">PSL</abbrev> 0.05–0.08 (0.07); <abbrev xmlns:xlink="http://www.w3.org/1999/xlink" xlink:title="Pronotal width" id="ABBRID0EG5BK" xlink:type="simple">PW</abbrev> 0.27–0.33 (0.33); <abbrev xmlns:xlink="http://www.w3.org/1999/xlink" xlink:title="Femur length" id="ABBRID0EK5BK" xlink:type="simple">MFL</abbrev> 0.24–0.32 (0.32); <abbrev xmlns:xlink="http://www.w3.org/1999/xlink" xlink:title="Femur width" id="ABBRID0EO5BK" xlink:type="simple">MFW</abbrev> 0.07–0.09 (0.08); <abbrev xmlns:xlink="http://www.w3.org/1999/xlink" xlink:title="Tibia length" id="ABBRID0ES5BK" xlink:type="simple">MTL</abbrev> 0.17–0.25 (0.21); <abbrev xmlns:xlink="http://www.w3.org/1999/xlink" xlink:title="Petiole length" id="ABBRID0EW5BK" xlink:type="simple">PTL</abbrev> 0.19–0.22 (0.21); <abbrev xmlns:xlink="http://www.w3.org/1999/xlink" xlink:title="Petiolar node length" id="ABBRID0E15BK" xlink:type="simple">PNL</abbrev> 0.08–0.09 (0.09); <abbrev xmlns:xlink="http://www.w3.org/1999/xlink" xlink:title="Petiolar node height" id="ABBRID0E55BK" xlink:type="simple">PTH</abbrev> 0.15–0.19 (0.17); <abbrev xmlns:xlink="http://www.w3.org/1999/xlink" xlink:title="Petiolar node width" id="ABBRID0EC6BK" xlink:type="simple">PTW</abbrev> 0.13–0.15 (0.15); <abbrev xmlns:xlink="http://www.w3.org/1999/xlink" xlink:title="Postpetiole length" id="ABBRID0EG6BK" xlink:type="simple">PPL</abbrev> 0.11–0.16 (0.13); <abbrev xmlns:xlink="http://www.w3.org/1999/xlink" xlink:title="Postpetiole node length" id="ABBRID0EK6BK" xlink:type="simple">PPNL</abbrev> 0.10–0.13 (0.11); <abbrev xmlns:xlink="http://www.w3.org/1999/xlink" xlink:title="Postpetiole height" id="ABBRID0EO6BK" xlink:type="simple">PPH</abbrev> 0.12–0.15 (0.13); <abbrev xmlns:xlink="http://www.w3.org/1999/xlink" xlink:title="Postpetiole width" id="ABBRID0ES6BK" xlink:type="simple">PPW</abbrev> 0.17–0.20 (0.19); <abbrev xmlns:xlink="http://www.w3.org/1999/xlink" xlink:title="aster length" id="ABBRID0EW6BK" xlink:type="simple">GL</abbrev> 0.43–0.58 (0.46); <abbrev xmlns:xlink="http://www.w3.org/1999/xlink" xlink:title="Gaster width" id="ABBRID0E16BK" xlink:type="simple">GW</abbrev> 0.35–0.42 (0.39); <abbrev xmlns:xlink="http://www.w3.org/1999/xlink" xlink:title="Cephalic index" id="ABBRID0E56BK" xlink:type="simple">CI</abbrev> 75–79 (78); <abbrev xmlns:xlink="http://www.w3.org/1999/xlink" xlink:title="Mandibular index" id="ABBRID0ECACK" xlink:type="simple">MI</abbrev> 15–22 (17); <abbrev xmlns:xlink="http://www.w3.org/1999/xlink" xlink:title="Scape index" id="ABBRID0EGACK" xlink:type="simple">SI</abbrev> 37–44 (41); <abbrev xmlns:xlink="http://www.w3.org/1999/xlink" xlink:title="Metafemur length index" id="ABBRID0EKACK" xlink:type="simple">MLI</abbrev> 60–71 (71), <abbrev xmlns:xlink="http://www.w3.org/1999/xlink" xlink:title="Postpetiole length index" id="ABBRID0EOACK" xlink:type="simple">PPLI</abbrev> 55–76 (62); <abbrev xmlns:xlink="http://www.w3.org/1999/xlink" xlink:title="Postpetiole width index" id="ABBRID0ESACK" xlink:type="simple">PPI</abbrev> 121–133 (127); <abbrev xmlns:xlink="http://www.w3.org/1999/xlink" xlink:title="Propodeal spine index" id="ABBRID0EWACK" xlink:type="simple">PSI</abbrev> 11–19 (16).</p><p>Head longer than wide (<abbrev xmlns:xlink="http://www.w3.org/1999/xlink" xlink:title="Cephalic index" id="ABBRID0E3ACK" xlink:type="simple">CI</abbrev> 75–79), in full-face view nearly subrectangular, about 1.4 times longer than wide. Posterior margin of head medially concave, posterolateral corners rounded, lateral margins straight. Mandible with five teeth. Anterior margin of clypeus slightly concave, nearly straight, and laterally convex. Antennae with ten segments. Scapes short (<abbrev xmlns:xlink="http://www.w3.org/1999/xlink" xlink:title="Head length" id="ABBRID0EABCK" xlink:type="simple">HL</abbrev> 0.51–0.63, <abbrev xmlns:xlink="http://www.w3.org/1999/xlink" xlink:title="Scape length" id="ABBRID0EEBCK" xlink:type="simple">SL</abbrev> 0.20–0.27, <abbrev xmlns:xlink="http://www.w3.org/1999/xlink" xlink:title="Scape index" id="ABBRID0EIBCK" xlink:type="simple">SI</abbrev> 37–44). Eyes present, consisting of two ommatidia (<abbrev xmlns:xlink="http://www.w3.org/1999/xlink" xlink:title="Eye length" id="ABBRID0EMBCK" xlink:type="simple">EL</abbrev> 0.02). Ocelli absent (weakly present in some major workers). Supraclypeal area well defined and triangular.</p><p>In profile view, promesonotum high and convex, metanotal groove deeply impressed. Propodeum about 1.6 times higher than long, dorsal face of propodeum flat, declining posteriorly, propodeum armed, posterodorsal corners each armed with a small triangular tooth, anterodorsal corners angulate, declivity of propodeum concave with thin lateral laminae. Propodeal lobes short and convex. Propodeal spiracle rounded and situated above mid-height of sclerite, and beyond mid-length of sclerite, by about the diameter of the spiracle; distance from propodeal spiracle to posterodorsal corner of propodeum almost three times the diameter of the spiracle (<abbrev xmlns:xlink="http://www.w3.org/1999/xlink" xlink:title="Propodeal spine length" id="ABBRID0ESBCK" xlink:type="simple">PSL</abbrev> 0.05–0.08), and distance to declivity almost the same as the diameter of the spiracle. In dorsal view, promesonotum about as long as wide, anterior margin and sides rounded; sides of propodeum weakly convex.</p><p>Petiole slightly longer than high (<abbrev xmlns:xlink="http://www.w3.org/1999/xlink" xlink:title="Petiolar node height" id="ABBRID0EYBCK" xlink:type="simple">PTH</abbrev> 0.15–0.19, <abbrev xmlns:xlink="http://www.w3.org/1999/xlink" xlink:title="Petiole length" id="ABBRID0E3BCK" xlink:type="simple">PTL</abbrev> 0.19–0.22) with short peduncle, ventral face medially convex. Combined outline of dorsal surface of peduncle and anterior face of node flat, posterior face of node vertical and slightly concave, dorsum weakly rounded, anterodorsal corner convex, and posterodorsal corner weakly rounded. Petiolar node slightly narrowed at its dorsum. Subpetiolar process small, weakly triangular, and shorter than the diameter of the propodeal spiracle, at about half the diameter of the spirale. Postpetiolar node rounded and lower than petiolar node. In dorsal view, postpetiolar node wider than petiolar node (<abbrev xmlns:xlink="http://www.w3.org/1999/xlink" xlink:title="Postpetiole width" id="ABBRID0EACCK" xlink:type="simple">PPW</abbrev> 0.17–0.20, <abbrev xmlns:xlink="http://www.w3.org/1999/xlink" xlink:title="Petiolar node width" id="ABBRID0EECCK" xlink:type="simple">PTW</abbrev> 0.13–0.15), petiolar node wider than long (<abbrev xmlns:xlink="http://www.w3.org/1999/xlink" xlink:title="Petiolar node width" id="ABBRID0EICCK" xlink:type="simple">PTW</abbrev> 0.13–0.15, <abbrev xmlns:xlink="http://www.w3.org/1999/xlink" xlink:title="Petiolar node length" id="ABBRID0EMCCK" xlink:type="simple">PNL</abbrev> 0.08–0.09), anterior and posterior margins of petiole and postpetiole straight, sides rounded in petiole and strongly convex in postpetiole.</p><p>Dorsal surface of mandibles, lower median portion of clypeus and supraclypeal area smooth and shiny, with scattered piligerous punctae on head and mandibles. Head with longitudinal, well-defined rugae, which extend from propodeal lobes and posterior margin of supraclypeal area to posterior margin of head, with a few, weak rugulae on upper median portion of clypeus. In profile, posterolateral portion of cephalic dorsum usually smooth and shiny, sometimes with short longitudinal rugulations. Sides of pronotum smooth and shiny, while mesopleuron, metapleuron, petiole and ventral face of postpetiole are areolate. In dorsal view, promesonotum smooth and shiny medially, as well as postpetiole and gaster, finely areolate on propodeum, petiole and near anterior and posterior margins of promesonotum.</p><p>Lateral margins and posterior margin of head with short suberect hairs, scapes with appressed hairs, and outer margin of mandible with decumbent hairs. Mesosoma with short and long suberect hairs. Petiole and postpetiole with subdecumbent hairs, and longer suberect hairs, gaster with abundant subdecumbent hairs. Tibia with abundant subdecumbent and decumbent hairs. Color yellowish ferruginous.</p></tp:treatment-sec><tp:treatment-sec sec-type="description" id="SECID0ESCCK"><title>Description of minor workers.</title><p>
            <bold>Measurements</bold> (n=7): <abbrev xmlns:xlink="http://www.w3.org/1999/xlink" xlink:title="Head length" id="ABBRID0E1CCK" xlink:type="simple">HL</abbrev> 0.36–0.39; <abbrev xmlns:xlink="http://www.w3.org/1999/xlink" xlink:title="Head width" id="ABBRID0E5CCK" xlink:type="simple">HW</abbrev> 0.29–0.33; <abbrev xmlns:xlink="http://www.w3.org/1999/xlink" xlink:title="Scape length" id="ABBRID0ECDCK" xlink:type="simple">SL</abbrev> 0.22–0.23; <abbrev xmlns:xlink="http://www.w3.org/1999/xlink" xlink:title="Mandible length" id="ABBRID0EGDCK" xlink:type="simple">ML</abbrev> 0.09–0.11; <abbrev xmlns:xlink="http://www.w3.org/1999/xlink" xlink:title="Eye length" id="ABBRID0EKDCK" xlink:type="simple">EL</abbrev> 0.01; <abbrev xmlns:xlink="http://www.w3.org/1999/xlink" xlink:title="Eye to mandible" id="ABBRID0EODCK" xlink:type="simple">EM</abbrev> 0.11–0.12; <abbrev xmlns:xlink="http://www.w3.org/1999/xlink" xlink:title="Head depth" id="ABBRID0ESDCK" xlink:type="simple">HD</abbrev> 0.22–0.25; <abbrev xmlns:xlink="http://www.w3.org/1999/xlink" xlink:title="Weber’s length" id="ABBRID0EWDCK" xlink:type="simple">WL</abbrev> 0.38–0.42; <abbrev xmlns:xlink="http://www.w3.org/1999/xlink" xlink:title="Propodeal spine length" id="ABBRID0E1DCK" xlink:type="simple">PSL</abbrev> 0.03–0.04; <abbrev xmlns:xlink="http://www.w3.org/1999/xlink" xlink:title="Pronotal width" id="ABBRID0E5DCK" xlink:type="simple">PW</abbrev> 0.18–0.21; <abbrev xmlns:xlink="http://www.w3.org/1999/xlink" xlink:title="Femur length" id="ABBRID0ECECK" xlink:type="simple">MFL</abbrev> 0.22–0.25; <abbrev xmlns:xlink="http://www.w3.org/1999/xlink" xlink:title="Femur width" id="ABBRID0EGECK" xlink:type="simple">MFW</abbrev> 0.05–0.07; <abbrev xmlns:xlink="http://www.w3.org/1999/xlink" xlink:title="Tibia length" id="ABBRID0EKECK" xlink:type="simple">MTL</abbrev> 0.14–0.19; <abbrev xmlns:xlink="http://www.w3.org/1999/xlink" xlink:title="Petiole length" id="ABBRID0EOECK" xlink:type="simple">PTL</abbrev> 0.13–0.14; <abbrev xmlns:xlink="http://www.w3.org/1999/xlink" xlink:title="Petiolar node length" id="ABBRID0ESECK" xlink:type="simple">PNL</abbrev> 0.06–0.07; <abbrev xmlns:xlink="http://www.w3.org/1999/xlink" xlink:title="Petiolar node height" id="ABBRID0EWECK" xlink:type="simple">PTH</abbrev> 0.11–0.12; <abbrev xmlns:xlink="http://www.w3.org/1999/xlink" xlink:title="Petiolar node width" id="ABBRID0E1ECK" xlink:type="simple">PTW</abbrev> 0.08–0.10; <abbrev xmlns:xlink="http://www.w3.org/1999/xlink" xlink:title="Postpetiole length" id="ABBRID0E5ECK" xlink:type="simple">PPL</abbrev> 0.08–0.09; <abbrev xmlns:xlink="http://www.w3.org/1999/xlink" xlink:title="Postpetiole node length" id="ABBRID0ECFCK" xlink:type="simple">PPNL</abbrev> 0.07–0.09; <abbrev xmlns:xlink="http://www.w3.org/1999/xlink" xlink:title="Postpetiole height" id="ABBRID0EGFCK" xlink:type="simple">PPH</abbrev> 0.08–0.09; <abbrev xmlns:xlink="http://www.w3.org/1999/xlink" xlink:title="Postpetiole width" id="ABBRID0EKFCK" xlink:type="simple">PPW</abbrev> 0.12–0.13; <abbrev xmlns:xlink="http://www.w3.org/1999/xlink" xlink:title="aster length" id="ABBRID0EOFCK" xlink:type="simple">GL</abbrev> 0.29–0.36; <abbrev xmlns:xlink="http://www.w3.org/1999/xlink" xlink:title="Gaster width" id="ABBRID0ESFCK" xlink:type="simple">GW</abbrev> 0.24–0.28; <abbrev xmlns:xlink="http://www.w3.org/1999/xlink" xlink:title="Cephalic index" id="ABBRID0EWFCK" xlink:type="simple">CI</abbrev> 81–85; <abbrev xmlns:xlink="http://www.w3.org/1999/xlink" xlink:title="Mandibular index" id="ABBRID0E1FCK" xlink:type="simple">MI</abbrev> 24–28; <abbrev xmlns:xlink="http://www.w3.org/1999/xlink" xlink:title="Scape index" id="ABBRID0E5FCK" xlink:type="simple">SI</abbrev> 58–64, <abbrev xmlns:xlink="http://www.w3.org/1999/xlink" xlink:title="Metafemur length index" id="ABBRID0ECGCK" xlink:type="simple">MLI</abbrev> 71–79; <abbrev xmlns:xlink="http://www.w3.org/1999/xlink" xlink:title="Postpetiole length index" id="ABBRID0EGGCK" xlink:type="simple">PPLI</abbrev> 57–64; <abbrev xmlns:xlink="http://www.w3.org/1999/xlink" xlink:title="Postpetiole width index" id="ABBRID0EKGCK" xlink:type="simple">PPI</abbrev> 130–150; <abbrev xmlns:xlink="http://www.w3.org/1999/xlink" xlink:title="Propodeal spine index" id="ABBRID0EOGCK" xlink:type="simple">PSI</abbrev> 9–14.</p><p>Head longer than wide (<abbrev xmlns:xlink="http://www.w3.org/1999/xlink" xlink:title="Cephalic index" id="ABBRID0EUGCK" xlink:type="simple">CI</abbrev> 81–85), in full-face view weakly subrectangular, about 1.2 times longer than wide. Posterior margin of head slightly concave medially, posterolateral corners rounded, lateral margins slightly convex, nearly straight. Mandibles with five teeth. Anterior margin of clypeus nearly straight to slightly concave medially, laterally angulate. Antennae with ten segments. Scape fails to reach the posterior margin of head (<abbrev xmlns:xlink="http://www.w3.org/1999/xlink" xlink:title="Head length" id="ABBRID0EYGCK" xlink:type="simple">HL</abbrev> 0.36–0.39, <abbrev xmlns:xlink="http://www.w3.org/1999/xlink" xlink:title="Scape length" id="ABBRID0E3GCK" xlink:type="simple">SL</abbrev> 0.22–0.23, <abbrev xmlns:xlink="http://www.w3.org/1999/xlink" xlink:title="Scape index" id="ABBRID0EAHCK" xlink:type="simple">SI</abbrev> 58–64). Eyes present, consisting of one ommatidium (<abbrev xmlns:xlink="http://www.w3.org/1999/xlink" xlink:title="Eye length" id="ABBRID0EEHCK" xlink:type="simple">EL</abbrev> 0.01). Supraclypeal area almost triangular but poorly defined, and appears as an oblong depression.</p><p>In profile view, promesonotum weakly convex, nearly flat, metanotal groove deeply impressed. Propodeum about 1.5 times higher than long, dorsal face of propodeum nearly flat and declining posteriorly, posterodorsal corners each armed with a small triangular, (sometines angulate), tooth, anterodorsal corner nearly convex and higher than posterodorsal corner of promesonotum, declivity medially concave and with thin lateral laminae. Propodeal lobes triangular. Propodeal spiracle rounded and situated slightly above mid-height of sclerite by about half the diameter of the spiracle, and beyond mid-length of sclerite by about 1.5 times the diameter of the spiracle; distance from propodeal spiracle to posterodorsal corner of propodeum almost twice the diameter of the spiracle (<abbrev xmlns:xlink="http://www.w3.org/1999/xlink" xlink:title="Propodeal spine length" id="ABBRID0EKHCK" xlink:type="simple">PSL</abbrev> 0.03–0.04), and distance to declivity less than half the diameter of the spiracle. In dorsal view, promesonotum about 1.27 times longer than wide, anterior margin rounded, sides convex; sides of propodeum same as promesonotum.</p><p>Petiole slightly longer than high (<abbrev xmlns:xlink="http://www.w3.org/1999/xlink" xlink:title="Petiole length" id="ABBRID0EQHCK" xlink:type="simple">PTL</abbrev> 0.13–0.14, <abbrev xmlns:xlink="http://www.w3.org/1999/xlink" xlink:title="Petiolar node height" id="ABBRID0EUHCK" xlink:type="simple">PTH</abbrev> 0.11–0.12) with a short peduncle, ventral face medially convex. Combined outline of dorsal surface of peduncle and anterior face of node straight to slightly concave medially, posterior face of node vertical and slightly convex, anterodorsal and posterodorsal corners of petiolar node sloping, dorsum narrowed and rounded. Subpetiolar process weakly triangular, and shorter than the diameter of the propodeal spiracle. Postpetiolar node rounded and lower than petiolar node. Postpetiolar ventral process produced as a small triangular denticle. In dorsal view, petiolar node not as wide as postpetiolar node (<abbrev xmlns:xlink="http://www.w3.org/1999/xlink" xlink:title="Petiolar node width" id="ABBRID0EYHCK" xlink:type="simple">PTW</abbrev> 0.08–0.10, <abbrev xmlns:xlink="http://www.w3.org/1999/xlink" xlink:title="Postpetiole width" id="ABBRID0E3HCK" xlink:type="simple">PPW</abbrev> 0.12–0.13), and petiolar node wider than long (<abbrev xmlns:xlink="http://www.w3.org/1999/xlink" xlink:title="Petiolar node length" id="ABBRID0EAICK" xlink:type="simple">PNL</abbrev> 0.06–0.07, <abbrev xmlns:xlink="http://www.w3.org/1999/xlink" xlink:title="Petiolar node width" id="ABBRID0EEICK" xlink:type="simple">PTW</abbrev> 0.08–0.10), anterior and posterior margin of petiole and postpetiole straight, sides rounded in petiole and convex in postpetiole.</p><p>Dorsal surface of mandibles, clypeus and head smooth and shiny, with scattered piligerous punctae on head and mandibles. Gena and frontal lobes with fine linear rugulae. Mesosoma smooth and shiny, except for katepisternum and metapleuron which are areolate. Petiole and ventral face of postpetiole areolate-rugose. In dorsal view, mesosoma, postpetiole and gaster smooth and shiny, declivity and petiole finely areolate.</p><p>Lateral margins and posterior margin of head with abundant short subdecumbent hairs. Scapes with abundant decumbent hairs. Outer margin of mandible with appressed hairs. Mesosoma with suberect hairs. Petiole and postpetiole with short decumbent hairs and longer subdecumbent hairs. Tibia with abundant decumbent hairs. Gaster with abundant subdecumbent hairs. Color yellowish ferruginous.</p></tp:treatment-sec><tp:treatment-sec sec-type="distribution" id="SECID0EKICK"><title>Distribution and biology.</title><p>
            <italic><tp:taxon-name><tp:taxon-name-part taxon-name-part-type="genus" reg="Carebara">Carebara</tp:taxon-name-part> <tp:taxon-name-part taxon-name-part-type="species" reg="betsi">betsi</tp:taxon-name-part></tp:taxon-name></italic> is known only from the center of Madagascar (Figure 68), in montane rainforest with an elevation of 1410 m, and was collected in sifted litter using Winkler traps on a 50 sample transect. The microhabitats of this species are leaf mold and rotten wood.</p></tp:treatment-sec><tp:treatment-sec sec-type="comments" id="SECID0E2ICK"><title>Comments.</title><p>
            <italic><tp:taxon-name><tp:taxon-name-part taxon-name-part-type="genus" reg="Carebara">Carebara</tp:taxon-name-part> <tp:taxon-name-part taxon-name-part-type="species" reg="betsi">betsi</tp:taxon-name-part></tp:taxon-name></italic> is endemic to the montane rainforest on the high plateau of Madagascar and can be easily separated from the other species by the following combination of characters: combined outline of dorsal surface of peduncle and anterior face of node flat, and hairs on the gaster abundant and subdecumbent. Also major workers present well-marked longitudinal and parallel rugae. Other seven species are present in this area: <italic><tp:taxon-name><tp:taxon-name-part taxon-name-part-type="genus" reg="Carebara">C.</tp:taxon-name-part> <tp:taxon-name-part taxon-name-part-type="species" reg="grandidieri">grandidieri</tp:taxon-name-part></tp:taxon-name></italic>, <italic><tp:taxon-name><tp:taxon-name-part taxon-name-part-type="genus" reg="Carebara">C.</tp:taxon-name-part> <tp:taxon-name-part taxon-name-part-type="species" reg="hainteny">hainteny</tp:taxon-name-part></tp:taxon-name></italic>, <italic><tp:taxon-name><tp:taxon-name-part taxon-name-part-type="genus" reg="Carebara">C.</tp:taxon-name-part> <tp:taxon-name-part taxon-name-part-type="species" reg="jajoby">jajoby</tp:taxon-name-part></tp:taxon-name></italic>, <italic><tp:taxon-name><tp:taxon-name-part taxon-name-part-type="genus" reg="Carebara">C.</tp:taxon-name-part> <tp:taxon-name-part taxon-name-part-type="species" reg="kabosy">kabosy</tp:taxon-name-part></tp:taxon-name></italic>, <italic><tp:taxon-name><tp:taxon-name-part taxon-name-part-type="genus" reg="Carebara">C.</tp:taxon-name-part> <tp:taxon-name-part taxon-name-part-type="species" reg="mahafaly">mahafaly</tp:taxon-name-part></tp:taxon-name></italic>, <italic><tp:taxon-name><tp:taxon-name-part taxon-name-part-type="genus" reg="Carebara">C.</tp:taxon-name-part> <tp:taxon-name-part taxon-name-part-type="species" reg="nosindambo">nosindambo</tp:taxon-name-part></tp:taxon-name></italic>, and <italic><tp:taxon-name><tp:taxon-name-part taxon-name-part-type="genus" reg="Carebara">C.</tp:taxon-name-part> <tp:taxon-name-part taxon-name-part-type="species" reg="omasi">omasi</tp:taxon-name-part></tp:taxon-name></italic>, which can be differentiated from <italic><tp:taxon-name><tp:taxon-name-part taxon-name-part-type="genus" reg="Carebara">C.</tp:taxon-name-part> <tp:taxon-name-part taxon-name-part-type="species" reg="betsi">betsi</tp:taxon-name-part></tp:taxon-name></italic> by the combination of characters mentioned above.</p><p>
            <italic><tp:taxon-name><tp:taxon-name-part taxon-name-part-type="genus" reg="Carebara">C.</tp:taxon-name-part> <tp:taxon-name-part taxon-name-part-type="species" reg="betsi">betsi</tp:taxon-name-part></tp:taxon-name></italic> does not have intermediates in the major worker subcaste.</p></tp:treatment-sec><tp:treatment-sec sec-type="material" id="SECID0ERMCK"><title>Additional material examined.</title><p>
            <bold>MADAGASCAR</bold>: <bold><italic><tp:taxon-name><tp:taxon-name-part taxon-name-part-type="genus" reg="Antananarivo">Antananarivo</tp:taxon-name-part></tp:taxon-name></italic></bold>: 3 km 41° NE Andranomay, 11.5 km 147° SSE Anjozorobe, <named-content xmlns:xlink="http://www.w3.org/1999/xlink" content-type="dwc:verbatimCoordinates" xlink:type="simple"><named-content content-type="geo-json" specific-use="{&#34;type&#34;:&#34;Point&#34;,&#34;coordinates&#34;:[47.960000,-18.473330]}" id="NCID0EENCK" xlink:type="simple">-18.47333, 47.96</named-content></named-content>, 1300 m, montane rainforest, 5–13.xii.2000, (<italic>Fisher, Griswold et al.</italic>).</p></tp:treatment-sec></tp:taxon-treatment>
