# Supplementary material for: Taxonomy of the ant genus Carebara Westwood (Formicidae, Myrmicinae) in the Malagasy Region
Source: Zookeys. 2018 Jun 18;(767):1–149. doi: 10.3897/zookeys.767.21105 (PMC6018136; doi:10.3897/zookeys.767.21105)
Supplement: XML Treatment for Carebara demeter [file zookeys.767.21105-treatment5.xml]

<!DOCTYPE tp:taxon-treatment
  PUBLIC "-//TaxonX//DTD Taxonomic Treatment Publishing DTD v0 20100105//EN" "tax-treatment-NSO.dtd">
<tp:taxon-treatment xmlns:tp="http://www.plazi.org/taxpub"><tp:treatment-meta><kwd-group><label>Taxon classification</label><kwd><named-content xmlns:xlink="http://www.w3.org/1999/xlink" content-type="kingdom">Animalia</named-content></kwd><kwd><named-content xmlns:xlink="http://www.w3.org/1999/xlink" content-type="order">Hymenoptera</named-content></kwd><kwd><named-content xmlns:xlink="http://www.w3.org/1999/xlink" content-type="family">Formicidae</named-content></kwd></kwd-group><mixed-citation publication-type="journal"><person-group><name><surname>Azorsa</surname><given-names>Frank</given-names></name><name><surname>Fisher</surname><given-names>Brian L.</given-names></name></person-group><article-title>Taxonomy of the ant genus <italic><tp:taxon-name><tp:taxon-name-part taxon-name-part-type="genus" reg="Carebara">Carebara</tp:taxon-name-part></tp:taxon-name></italic> Westwood (<tp:taxon-name><tp:taxon-name-part taxon-name-part-type="family">Formicidae</tp:taxon-name-part></tp:taxon-name>, <tp:taxon-name><tp:taxon-name-part taxon-name-part-type="subfamily">Myrmicinae</tp:taxon-name-part></tp:taxon-name>) in the Malagasy Region</article-title><source>Zookeys</source><day>18</day><month>6</month><year>2018</year><volume>2018</volume><issue>767</issue><fpage>1</fpage><lpage>149</lpage><pub-id pub-id-type="doi">10.3897/zookeys.767.21105</pub-id></mixed-citation></tp:treatment-meta><tp:nomenclature><tp:taxon-name>
            <tp:taxon-name-part taxon-name-part-type="genus" reg="Carebara">Carebara</tp:taxon-name-part>
            <tp:taxon-name-part taxon-name-part-type="species" reg="demeter">demeter</tp:taxon-name-part>
            <object-id xmlns:xlink="http://www.w3.org/1999/xlink" content-type="zoobank" xlink:type="simple">http://zoobank.org/D384FB08-E21B-451F-9951-B1A752392226</object-id>
          </tp:taxon-name><tp:taxon-authority>Azorsa &amp; Fisher</tp:taxon-authority><tp:taxon-status xmlns:xlink="http://www.w3.org/1999/xlink" xlink:type="simple">sp. n.</tp:taxon-status></tp:nomenclature><tp:treatment-sec sec-type="Holotype" id="SECID0EIDDK"><title>Holotype.</title><p>(major worker), MADAGASCAR, <tp:taxon-name><tp:taxon-name-part taxon-name-part-type="genus" reg="Antsiranana">Antsiranana</tp:taxon-name-part></tp:taxon-name>, Réserve Spéciale Manongarivo, 14.5 km 220° SW Antanambao, <named-content xmlns:xlink="http://www.w3.org/1999/xlink" content-type="dwc:verbatimCoordinates" xlink:type="simple"><named-content content-type="geo-json" specific-use="{&#34;type&#34;:&#34;Point&#34;,&#34;coordinates&#34;:[48.428330,-13.998330]}" id="NCID0EXDDK" xlink:type="simple">-13.99833, 48.42833</named-content></named-content>, 1175 m, montane rainforest, 20.x.1998, (<italic>B.L. Fisher</italic>). Collection code BLF01938, (<abbrev xmlns:xlink="http://www.w3.org/1999/xlink" content-type="institution" xlink:title="California Academy of Sciences, San Francisco, California, U.S.A." id="ABBRID0E5DDK" xlink:type="simple">CASC</abbrev>: <ext-link xmlns:xlink="http://www.w3.org/1999/xlink" ext-link-type="uri" xlink:href="http://data.antweb.org/specimen/CASENT0906155" xlink:type="simple">CASENT0906155</ext-link>). <bold>Paratypes</bold>: (10 major worker and 9 minor workers), with same data as holotype, 10 major workers (<abbrev xmlns:xlink="http://www.w3.org/1999/xlink" content-type="institution" xlink:title="The Natural History Museum (British Museum, Natural History), London, U.K." id="ABBRID0EFEDK" xlink:type="simple">BMNH</abbrev>: <ext-link xmlns:xlink="http://www.w3.org/1999/xlink" ext-link-type="uri" xlink:href="http://data.antweb.org/specimen/CASENT0192622" xlink:type="simple">CASENT0192622</ext-link>, <abbrev xmlns:xlink="http://www.w3.org/1999/xlink" content-type="institution" xlink:title="California Academy of Sciences, San Francisco, California, U.S.A." id="ABBRID0EKEDK" xlink:type="simple">CASC</abbrev>: <ext-link xmlns:xlink="http://www.w3.org/1999/xlink" ext-link-type="uri" xlink:href="http://data.antweb.org/specimen/CASENT0248445" xlink:type="simple">CASENT0248445</ext-link>, <ext-link xmlns:xlink="http://www.w3.org/1999/xlink" ext-link-type="uri" xlink:href="http://data.antweb.org/specimen/CASENT0248446" xlink:type="simple">CASENT0248446</ext-link>, <ext-link xmlns:xlink="http://www.w3.org/1999/xlink" ext-link-type="uri" xlink:href="http://data.antweb.org/specimen/CASENT0248447" xlink:type="simple">CASENT0248447</ext-link>, <ext-link xmlns:xlink="http://www.w3.org/1999/xlink" ext-link-type="uri" xlink:href="http://data.antweb.org/specimen/CASENT0248448" xlink:type="simple">CASENT0248448</ext-link>, <ext-link xmlns:xlink="http://www.w3.org/1999/xlink" ext-link-type="uri" xlink:href="http://data.antweb.org/specimen/CASENT0248449" xlink:type="simple">CASENT0248449</ext-link>, <ext-link xmlns:xlink="http://www.w3.org/1999/xlink" ext-link-type="uri" xlink:href="http://data.antweb.org/specimen/CASENT0248450" xlink:type="simple">CASENT0248450</ext-link>, <abbrev xmlns:xlink="http://www.w3.org/1999/xlink" content-type="institution" xlink:title="Museum of Comparative Zoology, Harvard University, Cambridge, Massachusetts, U.S.A." id="ABBRID0EPEDK" xlink:type="simple">MCZ</abbrev>: <ext-link xmlns:xlink="http://www.w3.org/1999/xlink" ext-link-type="uri" xlink:href="http://data.antweb.org/specimen/CASENT0248451" xlink:type="simple">CASENT0248451</ext-link>, <abbrev xmlns:xlink="http://www.w3.org/1999/xlink" content-type="institution" xlink:title="Muséum d’Histoire Naturelle de la Ville de Genève, Geneva, Switzerland" id="ABBRID0EUEDK" xlink:type="simple">MHNG</abbrev>: <ext-link xmlns:xlink="http://www.w3.org/1999/xlink" ext-link-type="uri" xlink:href="http://data.antweb.org/specimen/CASENT0248452" xlink:type="simple">CASENT0248452</ext-link>, NHMB: <ext-link xmlns:xlink="http://www.w3.org/1999/xlink" ext-link-type="uri" xlink:href="http://data.antweb.org/specimen/CASENT0248453" xlink:type="simple">CASENT0248453</ext-link>), and 9 minor workers (<abbrev xmlns:xlink="http://www.w3.org/1999/xlink" content-type="institution" xlink:title="The Natural History Museum (British Museum, Natural History), London, U.K." id="ABBRID0EZEDK" xlink:type="simple">BMNH</abbrev>: <ext-link xmlns:xlink="http://www.w3.org/1999/xlink" ext-link-type="uri" xlink:href="http://data.antweb.org/specimen/CASENT0127683" xlink:type="simple">CASENT0127683</ext-link>, <abbrev xmlns:xlink="http://www.w3.org/1999/xlink" content-type="institution" xlink:title="California Academy of Sciences, San Francisco, California, U.S.A." id="ABBRID0E5EDK" xlink:type="simple">CASC</abbrev>: <ext-link xmlns:xlink="http://www.w3.org/1999/xlink" ext-link-type="uri" xlink:href="http://data.antweb.org/specimen/CASENT0127688" xlink:type="simple">CASENT0127688</ext-link>, <ext-link xmlns:xlink="http://www.w3.org/1999/xlink" ext-link-type="uri" xlink:href="http://data.antweb.org/specimen/CASENT0192568" xlink:type="simple">CASENT0192568</ext-link>, <ext-link xmlns:xlink="http://www.w3.org/1999/xlink" ext-link-type="uri" xlink:href="http://data.antweb.org/specimen/CASENT0248454" xlink:type="simple">CASENT0248454</ext-link>, <ext-link xmlns:xlink="http://www.w3.org/1999/xlink" ext-link-type="uri" xlink:href="http://data.antweb.org/specimen/CASENT0248455" xlink:type="simple">CASENT0248455</ext-link>, <ext-link xmlns:xlink="http://www.w3.org/1999/xlink" ext-link-type="uri" xlink:href="http://data.antweb.org/specimen/CASENT0248456" xlink:type="simple">CASENT0248456</ext-link>, <ext-link xmlns:xlink="http://www.w3.org/1999/xlink" ext-link-type="uri" xlink:href="http://data.antweb.org/specimen/CASENT0248457" xlink:type="simple">CASENT0248457</ext-link>, <ext-link xmlns:xlink="http://www.w3.org/1999/xlink" ext-link-type="uri" xlink:href="http://data.antweb.org/specimen/CASENT0248458" xlink:type="simple">CASENT0248458</ext-link>, <abbrev xmlns:xlink="http://www.w3.org/1999/xlink" content-type="institution" xlink:title="Museum of Comparative Zoology, Harvard University, Cambridge, Massachusetts, U.S.A." id="ABBRID0EDFDK" xlink:type="simple">MCZ</abbrev>: <ext-link xmlns:xlink="http://www.w3.org/1999/xlink" ext-link-type="uri" xlink:href="http://data.antweb.org/specimen/CASENT0248459" xlink:type="simple">CASENT0248459</ext-link>).</p></tp:treatment-sec><tp:treatment-sec sec-type="diagnosis" id="SECID0EIFDK"><title>Diagnosis.</title><p>Antennae ten-segmented. <bold>Major</bold>: Head longer than wide, nearly subrectangular in full-face view, lateral margins straight and parallel, head with longitudinal and irregular rugae, reticulate-rugose close to posterior margin of head; petiole triangular in profile view, combined outline of dorsal surface of peduncle and anterior face of node almost straight, ventral face medially convex, subpetiolar process present. <bold>Minor</bold>: Head longer than wide, slightly narrowed anteriorly, lateral margins weakly convex; dorsum of promesonotum and anterodorsal corner of propodeum at the same height, posterodorsal corner of propodeum each armed with a small triangular, angulate tooth; combined outline of dorsal surface of peduncle and anterior face of node weakly concave in the middle, posterior face slightly convex; gaster with abundant subdecumbent hairs.</p><fig id="F36" position="float" orientation="portrait"><label>Figure 36.</label><caption><p>
                <italic><tp:taxon-name><tp:taxon-name-part taxon-name-part-type="genus" reg="Carebara">Carebara</tp:taxon-name-part> <tp:taxon-name-part taxon-name-part-type="species" reg="demeter">demeter</tp:taxon-name-part></tp:taxon-name></italic>–holotype. Major worker, <ext-link xmlns:xlink="http://www.w3.org/1999/xlink" ext-link-type="uri" xlink:href="http://data.antweb.org/specimen/CASENT0906157" xlink:type="simple">CASENT0906157</ext-link>. <bold>A</bold> head in full-face view <bold>B</bold> body in profile view <bold>C</bold> body in dorsal view. Minor worker, <ext-link xmlns:xlink="http://www.w3.org/1999/xlink" ext-link-type="uri" xlink:href="http://data.antweb.org/specimen/CASENT0192568" xlink:type="simple">CASENT0192568</ext-link> <bold>D</bold> head in full-face view <bold>E</bold> body in profile view <bold>F</bold> body in dorsal view.</p></caption><graphic xmlns:xlink="http://www.w3.org/1999/xlink" xlink:href="zookeys-767-001-g036.jpg" position="float" orientation="portrait" xlink:type="simple" id="oo_210639.jpg"/></fig></tp:treatment-sec><tp:treatment-sec sec-type="description" id="SECID0EWGDK"><title>Description of major workers.</title><p>
            <bold>Measurements</bold> (n=12): <abbrev xmlns:xlink="http://www.w3.org/1999/xlink" xlink:title="Head length" id="ABBRID0E5GDK" xlink:type="simple">HL</abbrev> 0.53–0.64 (0.62); <abbrev xmlns:xlink="http://www.w3.org/1999/xlink" xlink:title="Head width" id="ABBRID0ECHDK" xlink:type="simple">HW</abbrev> 0.43–0.50 (0.47); <abbrev xmlns:xlink="http://www.w3.org/1999/xlink" xlink:title="Scape length" id="ABBRID0EGHDK" xlink:type="simple">SL</abbrev> 0.24–0.25 (0.25); <abbrev xmlns:xlink="http://www.w3.org/1999/xlink" xlink:title="Mandible length" id="ABBRID0EKHDK" xlink:type="simple">ML</abbrev> 0.10–0.14 (0.13); <abbrev xmlns:xlink="http://www.w3.org/1999/xlink" xlink:title="Eye length" id="ABBRID0EOHDK" xlink:type="simple">EL</abbrev> 0.02–0.03 (0.02); <abbrev xmlns:xlink="http://www.w3.org/1999/xlink" xlink:title="Eye to mandible" id="ABBRID0ESHDK" xlink:type="simple">EM</abbrev> 0.14–0.17 (0.17); <abbrev xmlns:xlink="http://www.w3.org/1999/xlink" xlink:title="Head depth" id="ABBRID0EWHDK" xlink:type="simple">HD</abbrev> 0.28–0.37 (0.35); <abbrev xmlns:xlink="http://www.w3.org/1999/xlink" xlink:title="Weber’s length" id="ABBRID0E1HDK" xlink:type="simple">WL</abbrev> 0.48–0.58 (0.53); <abbrev xmlns:xlink="http://www.w3.org/1999/xlink" xlink:title="Propodeal spine length" id="ABBRID0E5HDK" xlink:type="simple">PSL</abbrev> 0.04–0.06 (0.06); <abbrev xmlns:xlink="http://www.w3.org/1999/xlink" xlink:title="Pronotal width" id="ABBRID0ECIDK" xlink:type="simple">PW</abbrev> 0.28–0.35 (0.33); <abbrev xmlns:xlink="http://www.w3.org/1999/xlink" xlink:title="Femur length" id="ABBRID0EGIDK" xlink:type="simple">MFL</abbrev> 0.26–0.31 (0.29); <abbrev xmlns:xlink="http://www.w3.org/1999/xlink" xlink:title="Femur width" id="ABBRID0EKIDK" xlink:type="simple">MFW</abbrev> 0.07–0.08 (0.08); <abbrev xmlns:xlink="http://www.w3.org/1999/xlink" xlink:title="Tibia length" id="ABBRID0EOIDK" xlink:type="simple">MTL</abbrev> 0.20–0.23 (0.23); <abbrev xmlns:xlink="http://www.w3.org/1999/xlink" xlink:title="Petiole length" id="ABBRID0ESIDK" xlink:type="simple">PTL</abbrev> 0.17–0.20 (0.20); <abbrev xmlns:xlink="http://www.w3.org/1999/xlink" xlink:title="Petiolar node length" id="ABBRID0EWIDK" xlink:type="simple">PNL</abbrev> 0.08–0.10 (0.09); <abbrev xmlns:xlink="http://www.w3.org/1999/xlink" xlink:title="Petiolar node height" id="ABBRID0E1IDK" xlink:type="simple">PTH</abbrev> 0.14–0.17 (0.15); <abbrev xmlns:xlink="http://www.w3.org/1999/xlink" xlink:title="Petiolar node width" id="ABBRID0E5IDK" xlink:type="simple">PTW</abbrev> 0.12–0.14 (0.14); <abbrev xmlns:xlink="http://www.w3.org/1999/xlink" xlink:title="Postpetiole length" id="ABBRID0ECJDK" xlink:type="simple">PPL</abbrev> 0.08–0.14 (0.12); <abbrev xmlns:xlink="http://www.w3.org/1999/xlink" xlink:title="Postpetiole node length" id="ABBRID0EGJDK" xlink:type="simple">PPNL</abbrev> 0.10–0.13 (0.11); <abbrev xmlns:xlink="http://www.w3.org/1999/xlink" xlink:title="Postpetiole height" id="ABBRID0EKJDK" xlink:type="simple">PPH</abbrev> 0.10–0.14 (0.12); <abbrev xmlns:xlink="http://www.w3.org/1999/xlink" xlink:title="Postpetiole width" id="ABBRID0EOJDK" xlink:type="simple">PPW</abbrev> 0.16–0.18 (0.18); <abbrev xmlns:xlink="http://www.w3.org/1999/xlink" xlink:title="aster length" id="ABBRID0ESJDK" xlink:type="simple">GL</abbrev> 0.47–0.60 (0.49); <abbrev xmlns:xlink="http://www.w3.org/1999/xlink" xlink:title="Gaster width" id="ABBRID0EWJDK" xlink:type="simple">GW</abbrev> 0.34–0.45 (0.42); <abbrev xmlns:xlink="http://www.w3.org/1999/xlink" xlink:title="Cephalic index" id="ABBRID0E1JDK" xlink:type="simple">CI</abbrev> 74–81 (76); <abbrev xmlns:xlink="http://www.w3.org/1999/xlink" xlink:title="Mandibular index" id="ABBRID0E5JDK" xlink:type="simple">MI</abbrev> 17–22 (21); <abbrev xmlns:xlink="http://www.w3.org/1999/xlink" xlink:title="Scape index" id="ABBRID0ECKDK" xlink:type="simple">SI</abbrev> 39–45 (40), <abbrev xmlns:xlink="http://www.w3.org/1999/xlink" xlink:title="Metafemur length index" id="ABBRID0EGKDK" xlink:type="simple">MLI</abbrev> 60–70 (62); <abbrev xmlns:xlink="http://www.w3.org/1999/xlink" xlink:title="Postpetiole length index" id="ABBRID0EKKDK" xlink:type="simple">PPLI</abbrev> 44–74 (60); <abbrev xmlns:xlink="http://www.w3.org/1999/xlink" xlink:title="Postpetiole width index" id="ABBRID0EOKDK" xlink:type="simple">PPI</abbrev> 129–150 (129); <abbrev xmlns:xlink="http://www.w3.org/1999/xlink" xlink:title="Propodeal spine index" id="ABBRID0ESKDK" xlink:type="simple">PSI</abbrev> 9–14 (13).</p><p>Head longer than wide (<abbrev xmlns:xlink="http://www.w3.org/1999/xlink" xlink:title="Cephalic index" id="ABBRID0EYKDK" xlink:type="simple">CI</abbrev> 74–81), in full-face view nearly subrectangular, about 1.3 times longer than wide. Posterior margin of head slightly concave in the middle, posterolateral corners rounded, lateral margins straight. Mandibles with five teeth. Anterior margin of clypeus nearly straight, laterally convex. Antennae with ten segments. Scapes short (<abbrev xmlns:xlink="http://www.w3.org/1999/xlink" xlink:title="Head length" id="ABBRID0E3KDK" xlink:type="simple">HL</abbrev> 0.53–0.64, <abbrev xmlns:xlink="http://www.w3.org/1999/xlink" xlink:title="Scape length" id="ABBRID0EALDK" xlink:type="simple">SL</abbrev> 0.24–0.25, <abbrev xmlns:xlink="http://www.w3.org/1999/xlink" xlink:title="Scape index" id="ABBRID0EELDK" xlink:type="simple">SI</abbrev> 39–45). Eyes present, consisting of two or three ommatidia (<abbrev xmlns:xlink="http://www.w3.org/1999/xlink" xlink:title="Eye length" id="ABBRID0EILDK" xlink:type="simple">EL</abbrev> 0.02–0.03). Supraclypeal area triangular and appears as a short longitudinal depression, surpassing frontal carinae.</p><p>In profile, posterolateral corner of head with (medium and larger major workers) or without (smaller major workers) a small, obtuse tooth resembling a horn. Promesonotum high and strongly convex, metanotal groove deeply impressed. Propodeum about 1.6 times higher than long, dorsal face of propodeum slightly convex, nearly flat, declining posteriorly, posterodorsal corners of propodeum each armed with a small triangular tooth, declivity of propodeum concave, nearly flat, with thin lateral laminae. Propodeal lobes triangular. Propodeal spiracle rounded and situated above mid-height of sclerite by about half the diameter of the spiracle, and beyond mid-length of sclerite by about 1.5 times the diameter of the spiracle, distance from propodeal spiracle to posterodorsal corner of propodeum about twice the diameter of the spiracle (<abbrev xmlns:xlink="http://www.w3.org/1999/xlink" xlink:title="Propodeal spine length" id="ABBRID0EOLDK" xlink:type="simple">PSL</abbrev> 0.04–0.06), and distance to declivity same as the diameter of the spiracle. In dorsal view, promesonotum about as long as wide, anterior margin and sides rounded; sides of propodeum straight.</p><p>Petiole slightly longer than high (<abbrev xmlns:xlink="http://www.w3.org/1999/xlink" xlink:title="Petiole length" id="ABBRID0EULDK" xlink:type="simple">PTL</abbrev> 0.17–0.20, <abbrev xmlns:xlink="http://www.w3.org/1999/xlink" xlink:title="Petiolar node height" id="ABBRID0EYLDK" xlink:type="simple">PTH</abbrev> 0.14–0.17) with short peduncle, ventral face medially convex. Combined outline of dorsal surface of peduncle and anterior face of node nearly straight, posterior face of node vertical and slightly concave, anterodorsal corner convex, posterodorsal corner rounded, dorsum convex. Subpetiolar process produced as denticle, slightly larger than the diameter of the propodeal spiracle. Postpetiolar node convex and lower than petiolar node. In dorsal view, petiolar node not as wide as postpetiolar node (<abbrev xmlns:xlink="http://www.w3.org/1999/xlink" xlink:title="Petiolar node width" id="ABBRID0E3LDK" xlink:type="simple">PTW</abbrev> 0.12–0.14, <abbrev xmlns:xlink="http://www.w3.org/1999/xlink" xlink:title="Postpetiole width" id="ABBRID0EAMDK" xlink:type="simple">PPW</abbrev> 0.16–0.18), petiolar node wider than long (<abbrev xmlns:xlink="http://www.w3.org/1999/xlink" xlink:title="Petiolar node width" id="ABBRID0EEMDK" xlink:type="simple">PTW</abbrev> 0.12–0.14, <abbrev xmlns:xlink="http://www.w3.org/1999/xlink" xlink:title="Petiolar node length" id="ABBRID0EIMDK" xlink:type="simple">PNL</abbrev> 0.08–0.10), anterior and posterior margins of petiole and postpetiole nearly straight, sides rounded in petiole and postpetiole.</p><p>Dorsal surface of mandibles, clypeus, supraclypeal area, and median area of head smooth and shiny; scattered piligerous punctae on mandibles and head. Head with longitudinal and irregular rugae and reticulate-rugose near the posterior margin. In profile, posterolateral portion of cephalic dorsum smooth and shiny. Mesosoma smooth and shiny, except for katepisternum (areolate), metapleuron (longitudinally and parallel areolate rugose), and propodeal lobes (areolate-rugose). Petiole and ventral face of postpetiole areolate-rugose. In dorsal view, mesosoma, petiole, postpetiole and gaster smooth and shiny, declivity of propodeum, anterior and posterior face of petiole finely areolate.</p><p>Lateral margins and posterior margin of head with short suberect hairs, short appressed hairs below eye level. Scapes with appressed hairs. Outer margin of mandible with decumbent to appressed hairs. Mesosoma with long and short suberect hairs. Petiole and postpetiole with short decumbent hairs and long subdecumbent hairs. Tibia with decumbent hairs. Gaster with abundant decumbent hairs, and longer suberect hairs. Color yellowish ferruginous.</p></tp:treatment-sec><tp:treatment-sec sec-type="description" id="SECID0EOMDK"><title>Description of minor workers.</title><p>
            <bold>Measurements</bold> (n=6): <abbrev xmlns:xlink="http://www.w3.org/1999/xlink" xlink:title="Head length" id="ABBRID0EWMDK" xlink:type="simple">HL</abbrev> 0.34–0.37; <abbrev xmlns:xlink="http://www.w3.org/1999/xlink" xlink:title="Head width" id="ABBRID0E1MDK" xlink:type="simple">HW</abbrev> 0.29–0.32; <abbrev xmlns:xlink="http://www.w3.org/1999/xlink" xlink:title="Scape length" id="ABBRID0E5MDK" xlink:type="simple">SL</abbrev> 0.20–0.23; <abbrev xmlns:xlink="http://www.w3.org/1999/xlink" xlink:title="Mandible length" id="ABBRID0ECNDK" xlink:type="simple">ML</abbrev> 0.09–0.11; <abbrev xmlns:xlink="http://www.w3.org/1999/xlink" xlink:title="Eye length" id="ABBRID0EGNDK" xlink:type="simple">EL</abbrev> 0.01; <abbrev xmlns:xlink="http://www.w3.org/1999/xlink" xlink:title="Eye to mandible" id="ABBRID0EKNDK" xlink:type="simple">EM</abbrev> 0.10–0.11; <abbrev xmlns:xlink="http://www.w3.org/1999/xlink" xlink:title="Head depth" id="ABBRID0EONDK" xlink:type="simple">HD</abbrev> 0.21–0.23; <abbrev xmlns:xlink="http://www.w3.org/1999/xlink" xlink:title="Weber’s length" id="ABBRID0ESNDK" xlink:type="simple">WL</abbrev> 0.35–0.39; <abbrev xmlns:xlink="http://www.w3.org/1999/xlink" xlink:title="Propodeal spine length" id="ABBRID0EWNDK" xlink:type="simple">PSL</abbrev> 0.02–0.04; <abbrev xmlns:xlink="http://www.w3.org/1999/xlink" xlink:title="Pronotal width" id="ABBRID0E1NDK" xlink:type="simple">PW</abbrev> 0.18–0.21; <abbrev xmlns:xlink="http://www.w3.org/1999/xlink" xlink:title="Femur length" id="ABBRID0E5NDK" xlink:type="simple">MFL</abbrev> 0.21–0.24, <abbrev xmlns:xlink="http://www.w3.org/1999/xlink" xlink:title="Femur width" id="ABBRID0ECODK" xlink:type="simple">MFW</abbrev> 0.05–0.06, <abbrev xmlns:xlink="http://www.w3.org/1999/xlink" xlink:title="Tibia length" id="ABBRID0EGODK" xlink:type="simple">MTL</abbrev> 0.14–0.17, <abbrev xmlns:xlink="http://www.w3.org/1999/xlink" xlink:title="Petiole length" id="ABBRID0EKODK" xlink:type="simple">PTL</abbrev> 0.12–0.14; <abbrev xmlns:xlink="http://www.w3.org/1999/xlink" xlink:title="Petiolar node length" id="ABBRID0EOODK" xlink:type="simple">PNL</abbrev> 0.06–0.07; <abbrev xmlns:xlink="http://www.w3.org/1999/xlink" xlink:title="Petiolar node height" id="ABBRID0ESODK" xlink:type="simple">PTH</abbrev> 0.10–0.11; <abbrev xmlns:xlink="http://www.w3.org/1999/xlink" xlink:title="Petiolar node width" id="ABBRID0EWODK" xlink:type="simple">PTW</abbrev> 0.08–0.09; <abbrev xmlns:xlink="http://www.w3.org/1999/xlink" xlink:title="Postpetiole length" id="ABBRID0E1ODK" xlink:type="simple">PPL</abbrev> 0.08–0.09; <abbrev xmlns:xlink="http://www.w3.org/1999/xlink" xlink:title="Postpetiole node length" id="ABBRID0E5ODK" xlink:type="simple">PPNL</abbrev> 0.07–0.08; <abbrev xmlns:xlink="http://www.w3.org/1999/xlink" xlink:title="Postpetiole height" id="ABBRID0ECPDK" xlink:type="simple">PPH</abbrev> 0.07–0.08; <abbrev xmlns:xlink="http://www.w3.org/1999/xlink" xlink:title="Postpetiole width" id="ABBRID0EGPDK" xlink:type="simple">PPW</abbrev> 0.11–0.12; <abbrev xmlns:xlink="http://www.w3.org/1999/xlink" xlink:title="aster length" id="ABBRID0EKPDK" xlink:type="simple">GL</abbrev> 0.30–0.40, <abbrev xmlns:xlink="http://www.w3.org/1999/xlink" xlink:title="Gaster width" id="ABBRID0EOPDK" xlink:type="simple">GW</abbrev> 0.24–0.28, <abbrev xmlns:xlink="http://www.w3.org/1999/xlink" xlink:title="Cephalic index" id="ABBRID0ESPDK" xlink:type="simple">CI</abbrev> 85– 89; <abbrev xmlns:xlink="http://www.w3.org/1999/xlink" xlink:title="Mandibular index" id="ABBRID0EWPDK" xlink:type="simple">MI</abbrev> 24–31; <abbrev xmlns:xlink="http://www.w3.org/1999/xlink" xlink:title="Scape index" id="ABBRID0E1PDK" xlink:type="simple">SI</abbrev> 59–64, <abbrev xmlns:xlink="http://www.w3.org/1999/xlink" xlink:title="Metafemur length index" id="ABBRID0E5PDK" xlink:type="simple">MLI</abbrev> 72–77, <abbrev xmlns:xlink="http://www.w3.org/1999/xlink" xlink:title="Postpetiole length index" id="ABBRID0ECQDK" xlink:type="simple">PPLI</abbrev> 57–67, <abbrev xmlns:xlink="http://www.w3.org/1999/xlink" xlink:title="Postpetiole width index" id="ABBRID0EGQDK" xlink:type="simple">PPI</abbrev> 133–138, <abbrev xmlns:xlink="http://www.w3.org/1999/xlink" xlink:title="Propodeal spine index" id="ABBRID0EKQDK" xlink:type="simple">PSI</abbrev> 6–13.</p><p>Head longer than wide (<abbrev xmlns:xlink="http://www.w3.org/1999/xlink" xlink:title="Cephalic index" id="ABBRID0EQQDK" xlink:type="simple">CI</abbrev> 85–89), in full-face view nearly subrectangular, about 1.2 times longer than wide, and slightly narrowed anteriorly. Posterior margin of head nearly straight to slightly concave in the middle, posterolateral corners strongly convex, lateral margins slightly convex. Mandibles with five teeth. Anterior margin of clypeus nearly straight medially and laterally convex. Antennae with ten segments. Scape fails to reach the posterior margin of head (<abbrev xmlns:xlink="http://www.w3.org/1999/xlink" xlink:title="Head length" id="ABBRID0EUQDK" xlink:type="simple">HL</abbrev> 0.34–0.37, <abbrev xmlns:xlink="http://www.w3.org/1999/xlink" xlink:title="Scape length" id="ABBRID0EYQDK" xlink:type="simple">SL</abbrev> 0.20–0.23, <abbrev xmlns:xlink="http://www.w3.org/1999/xlink" xlink:title="Scape index" id="ABBRID0E3QDK" xlink:type="simple">SI</abbrev> 59–64). Eye present, consisting of two ommatidia (<abbrev xmlns:xlink="http://www.w3.org/1999/xlink" xlink:title="Eye length" id="ABBRID0EARDK" xlink:type="simple">EL</abbrev> 0.01). Supraclypeal area almost triangular and not well defined.</p><p>In profile view, promesonotum convex, metanotal groove deeply impressed. Propodeum about 1.3 times higher than long, dorsal face of propodeum nearly flat, declining posteriorly, anterodorsal corner convex, posterodorsal corners each armed with a small angulate tooth, declivity of propodeum slightly concave with thin lateral laminae which extend from posterodorsal corner of propodeum to propodeal lobe. Propodeal lobes triangular. Propodeal spiracle nearly oval and situated above mid-height of sclerite, and beyond mid-length of sclerite by about the diameter of the spiracle; distance from propodeal spiracle to posterodorsal corner of propodeum about 2.5 times the diameter of the spiracle (<abbrev xmlns:xlink="http://www.w3.org/1999/xlink" xlink:title="Propodeal spine length" id="ABBRID0EGRDK" xlink:type="simple">PSL</abbrev> 0.02–0.04), and distance to declivity about 1.4 times the diameter of the spiracle. In dorsal view, promesonotum slightly longer than wide (about 1.13 times longer than wide), anterior margin and sides weakly rounded; sides of propodeum weakly convex.</p><p>Petiole slightly longer than high (<abbrev xmlns:xlink="http://www.w3.org/1999/xlink" xlink:title="Petiole length" id="ABBRID0EMRDK" xlink:type="simple">PTL</abbrev> 0.12–0.14, <abbrev xmlns:xlink="http://www.w3.org/1999/xlink" xlink:title="Petiolar node height" id="ABBRID0EQRDK" xlink:type="simple">PTH</abbrev> 0.10–0.11) with short peduncle, ventral face medially convex. Combined outline of dorsal surface of peduncle and anterior face of node weakly concave in the middle, posterior face of node vertical and nearly straight, anterodorsal corner convex, posterodorsal corner rounded, dorsum rounded. Subpetiolar process produced as denticle, slightly larger than the diameter of the propodeal spiracle. Postpetiolar node rounded and lower than petiolar node. In dorsal view, postpetiolar node wider than petiolar node (<abbrev xmlns:xlink="http://www.w3.org/1999/xlink" xlink:title="Postpetiole width" id="ABBRID0EURDK" xlink:type="simple">PPW</abbrev> 0.11–0.12, <abbrev xmlns:xlink="http://www.w3.org/1999/xlink" xlink:title="Petiolar node width" id="ABBRID0EYRDK" xlink:type="simple">PTW</abbrev> 0.08–0.09), petiolar node wider than long (<abbrev xmlns:xlink="http://www.w3.org/1999/xlink" xlink:title="Petiolar node length" id="ABBRID0E3RDK" xlink:type="simple">PNL</abbrev> 0.06–0.07, <abbrev xmlns:xlink="http://www.w3.org/1999/xlink" xlink:title="Petiolar node width" id="ABBRID0EASDK" xlink:type="simple">PTW</abbrev> 0.08–0.09), anterior and posterior margins of petiole slightly convex, anterior and posterior margin of postpetiole straight, sides of petiole and postpetiole rounded.</p><p>Dorsal surface of head, mandibles and clypeus smooth and shiny, with scattered piligerous punctae on head and mandibles, except in central longitudinal area, malar area with short longitudinal rugae. Mesosoma smooth and shiny, except for katepisternum (areolate), and metapleuron (finely areolate-rugose). Petiole and ventral face of postpetiole areolate. In dorsal view, mesosoma, petiole, postpetiole, and gaster smooth and shiny.</p><p>Lateral margins of head with decumbent hairs, posterior margin with short subdecumbent hairs, scapes with abundant subdecumbent hairs. Outer margin of mandibles with decumbent hairs. Mesosoma with short suberect hairs, and long subdecumbent hairs. Petiole and postpetiole with decumbent hairs and longer subdecumbent hairs. Tibia with abundant decumbent hairs. Gaster with abundant, short subdecumbent hairs, and sparse suberect hairs. Color yellowish ferruginous.</p></tp:treatment-sec><tp:treatment-sec sec-type="distribution" id="SECID0EGSDK"><title>Distribution and biology.</title><p>
            <italic><tp:taxon-name><tp:taxon-name-part taxon-name-part-type="genus" reg="Carebara">Carebara</tp:taxon-name-part> <tp:taxon-name-part taxon-name-part-type="species" reg="demeter">demeter</tp:taxon-name-part></tp:taxon-name></italic> is known only from northwestern Madagascar (Figure 68), in montane rainforest with an elevation of 1175 m. It was collected using Winkler traps, and individuals were found in leaf litter, leaf mold and rotten wood.</p></tp:treatment-sec><tp:treatment-sec sec-type="comments" id="SECID0EXSDK"><title>Comments.</title><p>
            <italic><tp:taxon-name><tp:taxon-name-part taxon-name-part-type="genus" reg="Carebara">Carebara</tp:taxon-name-part> <tp:taxon-name-part taxon-name-part-type="species" reg="demeter">demeter</tp:taxon-name-part></tp:taxon-name></italic> is endemic to the northwest of Madagascar. It can be confused with <italic><tp:taxon-name><tp:taxon-name-part taxon-name-part-type="genus" reg="Carebara">C.</tp:taxon-name-part> <tp:taxon-name-part taxon-name-part-type="species" reg="tana">tana</tp:taxon-name-part></tp:taxon-name></italic> due to the form of the head. However, <italic><tp:taxon-name><tp:taxon-name-part taxon-name-part-type="genus" reg="Carebara">C.</tp:taxon-name-part> <tp:taxon-name-part taxon-name-part-type="species" reg="demeter">demeter</tp:taxon-name-part></tp:taxon-name></italic> has irregular longitudinal rugae and is rugoreticulate near the posterior margin of the head, while the frontal area is smooth and shiny in <italic><tp:taxon-name><tp:taxon-name-part taxon-name-part-type="genus" reg="Carebara">C.</tp:taxon-name-part> <tp:taxon-name-part taxon-name-part-type="species" reg="tana">tana</tp:taxon-name-part></tp:taxon-name></italic>. The petiolar node of <italic><tp:taxon-name><tp:taxon-name-part taxon-name-part-type="genus" reg="Carebara">C.</tp:taxon-name-part> <tp:taxon-name-part taxon-name-part-type="species" reg="tana">tana</tp:taxon-name-part></tp:taxon-name></italic> is thicker than <italic><tp:taxon-name><tp:taxon-name-part taxon-name-part-type="genus" reg="Carebara">C.</tp:taxon-name-part> <tp:taxon-name-part taxon-name-part-type="species" reg="demeter">demeter</tp:taxon-name-part></tp:taxon-name></italic>. The anterior margin of the petiole is nearly straight in <italic><tp:taxon-name><tp:taxon-name-part taxon-name-part-type="genus" reg="Carebara">C.</tp:taxon-name-part> <tp:taxon-name-part taxon-name-part-type="species" reg="demeter">demeter</tp:taxon-name-part></tp:taxon-name></italic>, but slightly concave in <italic><tp:taxon-name><tp:taxon-name-part taxon-name-part-type="genus" reg="Carebara">C.</tp:taxon-name-part> <tp:taxon-name-part taxon-name-part-type="species" reg="tana">tana</tp:taxon-name-part></tp:taxon-name></italic>. The anteroventral corner of the petiole has a well-developed triangular tooth in <italic><tp:taxon-name><tp:taxon-name-part taxon-name-part-type="genus" reg="Carebara">C.</tp:taxon-name-part> <tp:taxon-name-part taxon-name-part-type="species" reg="demeter">demeter</tp:taxon-name-part></tp:taxon-name></italic>, and a small angulate triangular tooth in <italic><tp:taxon-name><tp:taxon-name-part taxon-name-part-type="genus" reg="Carebara">C.</tp:taxon-name-part> <tp:taxon-name-part taxon-name-part-type="species" reg="tana">tana</tp:taxon-name-part></tp:taxon-name></italic>. The anterodorsal corner of the petiole is convex in <italic><tp:taxon-name><tp:taxon-name-part taxon-name-part-type="genus" reg="Carebara">C.</tp:taxon-name-part> <tp:taxon-name-part taxon-name-part-type="species" reg="tana">tana</tp:taxon-name-part></tp:taxon-name></italic>, but rounded in <italic><tp:taxon-name><tp:taxon-name-part taxon-name-part-type="genus" reg="Carebara">C.</tp:taxon-name-part> <tp:taxon-name-part taxon-name-part-type="species" reg="demeter">demeter</tp:taxon-name-part></tp:taxon-name></italic>. The posterodorsal corner is convex in <italic><tp:taxon-name><tp:taxon-name-part taxon-name-part-type="genus" reg="Carebara">C.</tp:taxon-name-part> <tp:taxon-name-part taxon-name-part-type="species" reg="demeter">demeter</tp:taxon-name-part></tp:taxon-name></italic>, but slightly concave in <italic><tp:taxon-name><tp:taxon-name-part taxon-name-part-type="genus" reg="Carebara">C.</tp:taxon-name-part> <tp:taxon-name-part taxon-name-part-type="species" reg="tana">tana</tp:taxon-name-part></tp:taxon-name></italic>. Only two additional species were recorded in this area: <italic><tp:taxon-name><tp:taxon-name-part taxon-name-part-type="genus" reg="Carebara">C.</tp:taxon-name-part> <tp:taxon-name-part taxon-name-part-type="species" reg="grandidieri">grandidieri</tp:taxon-name-part></tp:taxon-name></italic>, and <italic><tp:taxon-name><tp:taxon-name-part taxon-name-part-type="genus" reg="Carebara">C.</tp:taxon-name-part> <tp:taxon-name-part taxon-name-part-type="species" reg="jajoby">jajoby</tp:taxon-name-part></tp:taxon-name></italic>.</p><p>
            <italic><tp:taxon-name><tp:taxon-name-part taxon-name-part-type="genus" reg="Carebara">C.</tp:taxon-name-part> <tp:taxon-name-part taxon-name-part-type="species" reg="demeter">demeter</tp:taxon-name-part></tp:taxon-name></italic> does not have intermediates in the major worker subcaste.</p></tp:treatment-sec></tp:taxon-treatment>
