# Supplementary material for: Taxonomy of the ant genus Carebara Westwood (Formicidae, Myrmicinae) in the Malagasy Region
Source: Zookeys. 2018 Jun 18;(767):1–149. doi: 10.3897/zookeys.767.21105 (PMC6018136; doi:10.3897/zookeys.767.21105)
Supplement: XML Treatment for Carebara grandidieri [file zookeys.767.21105-treatment7.xml]

<!DOCTYPE tp:taxon-treatment
  PUBLIC "-//TaxonX//DTD Taxonomic Treatment Publishing DTD v0 20100105//EN" "tax-treatment-NSO.dtd">
<tp:taxon-treatment xmlns:tp="http://www.plazi.org/taxpub"><tp:treatment-meta><kwd-group><label>Taxon classification</label><kwd><named-content xmlns:xlink="http://www.w3.org/1999/xlink" content-type="kingdom">Animalia</named-content></kwd><kwd><named-content xmlns:xlink="http://www.w3.org/1999/xlink" content-type="order">Hymenoptera</named-content></kwd><kwd><named-content xmlns:xlink="http://www.w3.org/1999/xlink" content-type="family">Formicidae</named-content></kwd></kwd-group><mixed-citation publication-type="journal"><person-group><name><surname>Azorsa</surname><given-names>Frank</given-names></name><name><surname>Fisher</surname><given-names>Brian L.</given-names></name></person-group><article-title>Taxonomy of the ant genus <italic><tp:taxon-name><tp:taxon-name-part taxon-name-part-type="genus" reg="Carebara">Carebara</tp:taxon-name-part></tp:taxon-name></italic> Westwood (<tp:taxon-name><tp:taxon-name-part taxon-name-part-type="family">Formicidae</tp:taxon-name-part></tp:taxon-name>, <tp:taxon-name><tp:taxon-name-part taxon-name-part-type="subfamily">Myrmicinae</tp:taxon-name-part></tp:taxon-name>) in the Malagasy Region</article-title><source>Zookeys</source><day>18</day><month>6</month><year>2018</year><volume>2018</volume><issue>767</issue><fpage>1</fpage><lpage>149</lpage><pub-id pub-id-type="doi">10.3897/zookeys.767.21105</pub-id></mixed-citation></tp:treatment-meta><tp:nomenclature><tp:taxon-name>
            <tp:taxon-name-part taxon-name-part-type="genus" reg="Carebara">Carebara</tp:taxon-name-part>
            <tp:taxon-name-part taxon-name-part-type="species" reg="grandidieri">grandidieri</tp:taxon-name-part>
          </tp:taxon-name><tp:taxon-authority>(Forel, 1891)</tp:taxon-authority><tp:nomenclature-citation-list><tp:nomenclature-citation><tp:taxon-name>
                <tp:taxon-name-part taxon-name-part-type="genus" reg="Oligomyrmex">Oligomyrmex</tp:taxon-name-part> <tp:taxon-name-part taxon-name-part-type="species" reg="grandidieri">grandidieri</tp:taxon-name-part></tp:taxon-name><comment>Forel, 1891: 201. Holotype queen (1 queen, <ext-link xmlns:xlink="http://www.w3.org/1999/xlink" ext-link-type="uri" xlink:href="http://data.antweb.org/specimen/CASENT0101999" xlink:type="simple">CASENT0101999</ext-link>), (<abbrev xmlns:xlink="http://www.w3.org/1999/xlink" content-type="institution" xlink:title="Muséum d’Histoire Naturelle de la Ville de Genève, Geneva, Switzerland" id="ABBRID0EZSEK" xlink:type="simple">MHNG</abbrev>) [examined]: Madagascar, <tp:taxon-name><tp:taxon-name-part taxon-name-part-type="genus" reg="Antananarivo">Antananarivo</tp:taxon-name-part></tp:taxon-name> (<italic>Camboué</italic>). Combination in <tp:taxon-name><tp:taxon-name-part taxon-name-part-type="genus" reg="Carebara">Carebara</tp:taxon-name-part></tp:taxon-name>: Fernández, 2004: 235.</comment></tp:nomenclature-citation><tp:nomenclature-citation><tp:taxon-name>
                <tp:taxon-name-part taxon-name-part-type="genus" reg="Oligomyrmex">Oligomyrmex</tp:taxon-name-part> <tp:taxon-name-part taxon-name-part-type="species" reg="voeltzkowi">voeltzkowi</tp:taxon-name-part></tp:taxon-name><comment>Forel, 1907: 77. Holotype queen (1 queen, <ext-link xmlns:xlink="http://www.w3.org/1999/xlink" ext-link-type="uri" xlink:href="http://data.antweb.org/specimen/CASENT0906665" xlink:type="simple">CASENT0906665</ext-link>, GBIF-D/FoCol1927), (ZMHB): Madagascar, Toamasina, Tamatave (Voeltzkow). [examined] <bold>syn. n.</bold> Combination in <tp:taxon-name><tp:taxon-name-part taxon-name-part-type="genus" reg="Carebara">Carebara</tp:taxon-name-part></tp:taxon-name>: Fernández, 2004: 235.</comment></tp:nomenclature-citation></tp:nomenclature-citation-list></tp:nomenclature><tp:treatment-sec sec-type="diagnosis" id="SECID0EHUEK"><title>Diagnosis.</title><p>Antennae nine-segmented. <bold>Major</bold>: Head longer than wide, nearly rectangular, margins straight and parallel; petiole with relatively long peduncle, ventral face flat, petiolar node rounded. <bold>Minor</bold>: Head longer than wide, nearly subrectangular; petiole with relatively long peduncle, petiolar node rounded.</p><fig id="F38" position="float" orientation="portrait"><label>Figure 38.</label><caption><p>
                <italic><tp:taxon-name><tp:taxon-name-part taxon-name-part-type="genus" reg="Carebara">Carebara</tp:taxon-name-part> <tp:taxon-name-part taxon-name-part-type="species" reg="grandidieri">grandidieri</tp:taxon-name-part></tp:taxon-name></italic>. Major worker, <ext-link xmlns:xlink="http://www.w3.org/1999/xlink" ext-link-type="uri" xlink:href="http://data.antweb.org/specimen/CASENT0035958" xlink:type="simple">CASENT0035958</ext-link>. <bold>A</bold> head in full-face view <bold>B</bold> body in profile view <bold>C</bold> body in dorsal view. Minor worker, <ext-link xmlns:xlink="http://www.w3.org/1999/xlink" ext-link-type="uri" xlink:href="http://data.antweb.org/specimen/CASENT0036011" xlink:type="simple">CASENT0036011</ext-link> <bold>D</bold> head in full-face view <bold>E</bold> body in profile view <bold>F</bold> body in dorsal view.</p></caption><graphic xmlns:xlink="http://www.w3.org/1999/xlink" xlink:href="zookeys-767-001-g038.jpg" position="float" orientation="portrait" xlink:type="simple" id="oo_210642.jpg"/></fig><fig id="F39" position="float" orientation="portrait"><label>Figure 39.</label><caption><p>Intermediates of <italic><tp:taxon-name><tp:taxon-name-part taxon-name-part-type="genus" reg="Carebara">Carebara</tp:taxon-name-part> <tp:taxon-name-part taxon-name-part-type="species" reg="grandidieri">grandidieri</tp:taxon-name-part></tp:taxon-name></italic>. Major workers, <ext-link xmlns:xlink="http://www.w3.org/1999/xlink" ext-link-type="uri" xlink:href="http://data.antweb.org/specimen/CASENT0021673" xlink:type="simple">CASENT0021673</ext-link>. <bold>A</bold> head in full-face view <bold>B</bold> body in profile view <bold>C</bold> body in dorsal view. <ext-link xmlns:xlink="http://www.w3.org/1999/xlink" ext-link-type="uri" xlink:href="http://data.antweb.org/specimen/CASENT0444643" xlink:type="simple">CASENT0444643</ext-link> <bold>D</bold> head in full-face view <bold>E</bold> body in profile view <bold>F</bold> body in dorsal view. <ext-link xmlns:xlink="http://www.w3.org/1999/xlink" ext-link-type="uri" xlink:href="http://data.antweb.org/specimen/CASENT0133170" xlink:type="simple">CASENT0133170</ext-link> <bold>G</bold> head in full-face view <bold>H</bold> body in profile view <bold>I</bold> body in dorsal view.</p></caption><graphic xmlns:xlink="http://www.w3.org/1999/xlink" xlink:href="zookeys-767-001-g039.jpg" position="float" orientation="portrait" xlink:type="simple" id="oo_210643.jpg"/></fig><fig id="F40" position="float" orientation="portrait"><label>Figure 40.</label><caption><p>
                <italic><tp:taxon-name><tp:taxon-name-part taxon-name-part-type="genus" reg="Carebara">Carebara</tp:taxon-name-part> <tp:taxon-name-part taxon-name-part-type="species" reg="grandidieri">grandidieri</tp:taxon-name-part></tp:taxon-name></italic>-lectotype and <italic><tp:taxon-name><tp:taxon-name-part taxon-name-part-type="genus" reg="Carebara">Carebara</tp:taxon-name-part> <tp:taxon-name-part taxon-name-part-type="species" reg="voeltzkowi">voeltzkowi</tp:taxon-name-part></tp:taxon-name></italic> (= <italic><tp:taxon-name><tp:taxon-name-part taxon-name-part-type="genus" reg="Carebara">C.</tp:taxon-name-part> <tp:taxon-name-part taxon-name-part-type="species" reg="grandidieri">grandidieri</tp:taxon-name-part></tp:taxon-name></italic> syn. n.). Queen, <ext-link xmlns:xlink="http://www.w3.org/1999/xlink" ext-link-type="uri" xlink:href="http://data.antweb.org/specimen/CASENT0101999" xlink:type="simple">CASENT0101999</ext-link>. <bold>A</bold> head in full-face view <bold>B</bold> body in profile view <bold>C</bold> body in dorsal view. Queen, <ext-link xmlns:xlink="http://www.w3.org/1999/xlink" ext-link-type="uri" xlink:href="http://data.antweb.org/specimen/CASENT0906665" xlink:type="simple">CASENT0906665</ext-link> <bold>D</bold> head in full-face view <bold>E</bold> body in profile view <bold>F</bold> body in dorsal view.</p></caption><graphic xmlns:xlink="http://www.w3.org/1999/xlink" xlink:href="zookeys-767-001-g040.jpg" position="float" orientation="portrait" xlink:type="simple" id="oo_210644.jpg"/></fig></tp:treatment-sec><tp:treatment-sec sec-type="description" id="SECID0EZYEK"><title>Description of major workers.</title><p>
            <bold>Measurements</bold> (n=22): <abbrev xmlns:xlink="http://www.w3.org/1999/xlink" xlink:title="Head length" id="ABBRID0EBZEK" xlink:type="simple">HL</abbrev> 0.56–0.84; <abbrev xmlns:xlink="http://www.w3.org/1999/xlink" xlink:title="Head width" id="ABBRID0EFZEK" xlink:type="simple">HW</abbrev> 0.44–0.61; <abbrev xmlns:xlink="http://www.w3.org/1999/xlink" xlink:title="Scape length" id="ABBRID0EJZEK" xlink:type="simple">SL</abbrev> 0.25–0.32; <abbrev xmlns:xlink="http://www.w3.org/1999/xlink" xlink:title="Mandible length" id="ABBRID0ENZEK" xlink:type="simple">ML</abbrev> 0.12–0.21; <abbrev xmlns:xlink="http://www.w3.org/1999/xlink" xlink:title="Eye length" id="ABBRID0ERZEK" xlink:type="simple">EL</abbrev> 0.01–0.03; <abbrev xmlns:xlink="http://www.w3.org/1999/xlink" xlink:title="Eye to mandible" id="ABBRID0EVZEK" xlink:type="simple">EM</abbrev> 0.14–0.19; <abbrev xmlns:xlink="http://www.w3.org/1999/xlink" xlink:title="Head depth" id="ABBRID0EZZEK" xlink:type="simple">HD</abbrev> 0.30–0.45; <abbrev xmlns:xlink="http://www.w3.org/1999/xlink" xlink:title="Weber’s length" id="ABBRID0E4ZEK" xlink:type="simple">WL</abbrev> 0.51–0.74; <abbrev xmlns:xlink="http://www.w3.org/1999/xlink" xlink:title="Propodeal spine length" id="ABBRID0EB1EK" xlink:type="simple">PSL</abbrev> 0.05–0.09; <abbrev xmlns:xlink="http://www.w3.org/1999/xlink" xlink:title="Pronotal width" id="ABBRID0EF1EK" xlink:type="simple">PW</abbrev> 0.26–0.38; <abbrev xmlns:xlink="http://www.w3.org/1999/xlink" xlink:title="Femur length" id="ABBRID0EJ1EK" xlink:type="simple">MFL</abbrev> 0.29–0.42; <abbrev xmlns:xlink="http://www.w3.org/1999/xlink" xlink:title="Femur width" id="ABBRID0EN1EK" xlink:type="simple">MFW</abbrev> 0.06–0.10; <abbrev xmlns:xlink="http://www.w3.org/1999/xlink" xlink:title="Tibia length" id="ABBRID0ER1EK" xlink:type="simple">MTL</abbrev> 0.26–0.37; <abbrev xmlns:xlink="http://www.w3.org/1999/xlink" xlink:title="Petiole length" id="ABBRID0EV1EK" xlink:type="simple">PTL</abbrev> 0.18–0.28; <abbrev xmlns:xlink="http://www.w3.org/1999/xlink" xlink:title="Petiolar node length" id="ABBRID0EZ1EK" xlink:type="simple">PNL</abbrev> 0.09–0.14; <abbrev xmlns:xlink="http://www.w3.org/1999/xlink" xlink:title="Petiolar node height" id="ABBRID0E41EK" xlink:type="simple">PTH</abbrev> 0.12–0.20; <abbrev xmlns:xlink="http://www.w3.org/1999/xlink" xlink:title="Petiolar node width" id="ABBRID0EB2EK" xlink:type="simple">PTW</abbrev> 0.12–0.19; <abbrev xmlns:xlink="http://www.w3.org/1999/xlink" xlink:title="Postpetiole length" id="ABBRID0EF2EK" xlink:type="simple">PPL</abbrev> 0.11–0.16; <abbrev xmlns:xlink="http://www.w3.org/1999/xlink" xlink:title="Postpetiole node length" id="ABBRID0EJ2EK" xlink:type="simple">PPNL</abbrev> 0.09–0.14; <abbrev xmlns:xlink="http://www.w3.org/1999/xlink" xlink:title="Postpetiole height" id="ABBRID0EN2EK" xlink:type="simple">PPH</abbrev> 0.10–0.17; <abbrev xmlns:xlink="http://www.w3.org/1999/xlink" xlink:title="Postpetiole width" id="ABBRID0ER2EK" xlink:type="simple">PPW</abbrev> 0.13–0.21; <abbrev xmlns:xlink="http://www.w3.org/1999/xlink" xlink:title="aster length" id="ABBRID0EV2EK" xlink:type="simple">GL</abbrev> 0.44–0.85; <abbrev xmlns:xlink="http://www.w3.org/1999/xlink" xlink:title="Gaster width" id="ABBRID0EZ2EK" xlink:type="simple">GW</abbrev> 0.35–0.65; <abbrev xmlns:xlink="http://www.w3.org/1999/xlink" xlink:title="Cephalic index" id="ABBRID0E42EK" xlink:type="simple">CI</abbrev> 71–79; <abbrev xmlns:xlink="http://www.w3.org/1999/xlink" xlink:title="Mandibular index" id="ABBRID0EB3EK" xlink:type="simple">MI</abbrev> 20–27; <abbrev xmlns:xlink="http://www.w3.org/1999/xlink" xlink:title="Scape index" id="ABBRID0EF3EK" xlink:type="simple">SI</abbrev> 38–46; <abbrev xmlns:xlink="http://www.w3.org/1999/xlink" xlink:title="Metafemur length index" id="ABBRID0EJ3EK" xlink:type="simple">MLI</abbrev> 63–74; <abbrev xmlns:xlink="http://www.w3.org/1999/xlink" xlink:title="Postpetiole length index" id="ABBRID0EN3EK" xlink:type="simple">PPLI</abbrev> 50–67; <abbrev xmlns:xlink="http://www.w3.org/1999/xlink" xlink:title="Postpetiole width index" id="ABBRID0ER3EK" xlink:type="simple">PPI</abbrev> 100–123; <abbrev xmlns:xlink="http://www.w3.org/1999/xlink" xlink:title="Propodeal spine index" id="ABBRID0EV3EK" xlink:type="simple">PSI</abbrev> 10–15.</p><p>Head longer than wide (<abbrev xmlns:xlink="http://www.w3.org/1999/xlink" xlink:title="Cephalic index" id="ABBRID0E23EK" xlink:type="simple">CI</abbrev> 71–79), in full-face view nearly subrectangular, about 1.3 times longer than wide. Posterior margin of head medially concave, posterolateral corners rounded, lateral margins straight. Mandibles with six teeth. Anterior margin of clypeus concave and laterally convex. Frons without median ocellus. Antennae with nine segments. Scapes short (<abbrev xmlns:xlink="http://www.w3.org/1999/xlink" xlink:title="Head length" id="ABBRID0E63EK" xlink:type="simple">HL</abbrev> 0.56–0.84, <abbrev xmlns:xlink="http://www.w3.org/1999/xlink" xlink:title="Scape length" id="ABBRID0ED4EK" xlink:type="simple">SL</abbrev> 0.25–0.32, <abbrev xmlns:xlink="http://www.w3.org/1999/xlink" xlink:title="Scape index" id="ABBRID0EH4EK" xlink:type="simple">SI</abbrev> 38–46). Eyes present, consisting of one to three ommatidia (<abbrev xmlns:xlink="http://www.w3.org/1999/xlink" xlink:title="Eye length" id="ABBRID0EL4EK" xlink:type="simple">EL</abbrev> 0.01–0.03). Supraclypeal area acutely triangular, extending forward beyond the antennal insertions.</p><p>In profile view, promesonotum convex, mesonotum shallowly present and lower than dorsum of promesonotum, metanotal groove present. Propodeum lower than promesonotum, about 1.2 times higher than long, dorsal face of propodeum nearly flat and declining posteriorly, posterodorsal corner angulate to dentate, declivity of propodeum slightly concave with thin lateral laminae in direction of propodeal lobe. Propodeal lobes short and convex. Propodeal spiracle rounded and situated above mid-height of sclerite, and beyond mid-length of sclerite by about half the diameter of the spiracle; distance from propodeal spiracle to posterodorsal corner of propodeum about 2.5 times the diameter of the spiracle (<abbrev xmlns:xlink="http://www.w3.org/1999/xlink" xlink:title="Propodeal spine length" id="ABBRID0ER4EK" xlink:type="simple">PSL</abbrev> 0.05–0.09), and distance to declivity almost twice the diameter of the spiracle. In dorsal view, promesonotum about 1.2 times longer than wide, anterior margin of promesonotum rounded, sides convex and narrowed posteriorly; sides of propodeum weakly convex or straight.</p><p>Petiole with relatively long peduncle, ventral face flat. Combined outline of dorsal surface of peduncle and anterior face of node deeply concave in the middle, posterior face of node slightly convex, anterodorsal and posterodorsal corner convex, dorsum rounded. Subpetiolar process produced as a small denticle, smaller than the diameter of the propodeal spiracle. Postpetiolar node rounded and lower than petiolar node. In dorsal view, petiolar node as broad as postpetiolar node (<abbrev xmlns:xlink="http://www.w3.org/1999/xlink" xlink:title="Petiolar node width" id="ABBRID0EX4EK" xlink:type="simple">PTW</abbrev> 0.12–0.19, <abbrev xmlns:xlink="http://www.w3.org/1999/xlink" xlink:title="Postpetiole width" id="ABBRID0E24EK" xlink:type="simple">PPW</abbrev> 0.13–0.21) and petiolar node wider than long (<abbrev xmlns:xlink="http://www.w3.org/1999/xlink" xlink:title="Petiolar node length" id="ABBRID0E64EK" xlink:type="simple">PNL</abbrev> 0.09–0.14, <abbrev xmlns:xlink="http://www.w3.org/1999/xlink" xlink:title="Petiolar node width" id="ABBRID0ED5EK" xlink:type="simple">PTW</abbrev> 0.12–0.19), anterior and posterior margins of petiole nearly straight, anterior margin of postpetiole concave and convex posterior margin, sides rounded in petiole and convex in postpetiole, narrowed posteriorly.</p><p>Dorsal surface of mandibles, upper median portion of clypeus and supraclypeal area smooth and shiny, with scattered piligerous punctae on head and mandibles. Head with longitudinal rugae along the gena, and frontal lobes. Lower median portion of clypeus with transverse rugae. In profile, posterolateral portion of cephalic dorsum smooth and shiny. Mesosoma smooth and shiny, except for propleuron and mesopleuron (areolate), and metapleuron (longitudinally rugulose). Ventral face of petiole and postpetiole longitudinally areolate. In dorsal view mesosoma, petiole, postpetiole and gaster smooth and shiny, except for declivity of propodeum, anterior and posterior face of petiole finely areolate.</p><p>Lateral margins and posterior margin of head with suberect to subdecumbent hairs. Scapes with subdecumbent to decumbent hairs. Outer margin of mandibles with short decumbent hairs. Mesosoma with short and long suberect hairs. Petiole and postpetiole with short subdecumbent hairs and long suberect hairs. Tibia with subdecumbent to decumbent hairs. Gaster with abundant suberect to decumbent hairs. Color yellowish ferruginous.</p></tp:treatment-sec><tp:treatment-sec sec-type="description" id="SECID0EJ5EK"><title>Description of minor workers.</title><p>
            <bold>Measurements</bold> (n=18): <abbrev xmlns:xlink="http://www.w3.org/1999/xlink" xlink:title="Head length" id="ABBRID0ER5EK" xlink:type="simple">HL</abbrev> 0.39–0.49; <abbrev xmlns:xlink="http://www.w3.org/1999/xlink" xlink:title="Head width" id="ABBRID0EV5EK" xlink:type="simple">HW</abbrev> 0.31–0.40; <abbrev xmlns:xlink="http://www.w3.org/1999/xlink" xlink:title="Scape length" id="ABBRID0EZ5EK" xlink:type="simple">SL</abbrev> 0.23–0.30; <abbrev xmlns:xlink="http://www.w3.org/1999/xlink" xlink:title="Mandible length" id="ABBRID0E45EK" xlink:type="simple">ML</abbrev> 0.08–0.13; <abbrev xmlns:xlink="http://www.w3.org/1999/xlink" xlink:title="Eye length" id="ABBRID0EB6EK" xlink:type="simple">EL</abbrev> 0.01–0.02; <abbrev xmlns:xlink="http://www.w3.org/1999/xlink" xlink:title="Eye to mandible" id="ABBRID0EF6EK" xlink:type="simple">EM</abbrev> 0.11–0.13; <abbrev xmlns:xlink="http://www.w3.org/1999/xlink" xlink:title="Head depth" id="ABBRID0EJ6EK" xlink:type="simple">HD</abbrev> .022–0.28; <abbrev xmlns:xlink="http://www.w3.org/1999/xlink" xlink:title="Weber’s length" id="ABBRID0EN6EK" xlink:type="simple">WL</abbrev> 0.40–0.52; <abbrev xmlns:xlink="http://www.w3.org/1999/xlink" xlink:title="Propodeal spine length" id="ABBRID0ER6EK" xlink:type="simple">PSL</abbrev> 0.03–0.05; <abbrev xmlns:xlink="http://www.w3.org/1999/xlink" xlink:title="Pronotal width" id="ABBRID0EV6EK" xlink:type="simple">PW</abbrev> 0.18–0.24; <abbrev xmlns:xlink="http://www.w3.org/1999/xlink" xlink:title="Femur length" id="ABBRID0EZ6EK" xlink:type="simple">MFL</abbrev> 0.24–0.31; <abbrev xmlns:xlink="http://www.w3.org/1999/xlink" xlink:title="Femur width" id="ABBRID0E46EK" xlink:type="simple">MFW</abbrev> 0.06–0.08; <abbrev xmlns:xlink="http://www.w3.org/1999/xlink" xlink:title="Tibia length" id="ABBRID0EBAFK" xlink:type="simple">MTL</abbrev> 0.19–0.27; <abbrev xmlns:xlink="http://www.w3.org/1999/xlink" xlink:title="Petiole length" id="ABBRID0EFAFK" xlink:type="simple">PTL</abbrev> 0.16–0.19; <abbrev xmlns:xlink="http://www.w3.org/1999/xlink" xlink:title="Petiolar node length" id="ABBRID0EJAFK" xlink:type="simple">PNL</abbrev> 0.09–0.11; <abbrev xmlns:xlink="http://www.w3.org/1999/xlink" xlink:title="Petiolar node height" id="ABBRID0ENAFK" xlink:type="simple">PTH</abbrev> 0.10–0.13; <abbrev xmlns:xlink="http://www.w3.org/1999/xlink" xlink:title="Petiolar node width" id="ABBRID0ERAFK" xlink:type="simple">PTW</abbrev> 0.09–0.11; <abbrev xmlns:xlink="http://www.w3.org/1999/xlink" xlink:title="Postpetiole length" id="ABBRID0EVAFK" xlink:type="simple">PPL</abbrev> 0.08–0.11; <abbrev xmlns:xlink="http://www.w3.org/1999/xlink" xlink:title="Postpetiole node length" id="ABBRID0EZAFK" xlink:type="simple">PPNL</abbrev> 0.07–0.10; <abbrev xmlns:xlink="http://www.w3.org/1999/xlink" xlink:title="Postpetiole height" id="ABBRID0E4AFK" xlink:type="simple">PPH</abbrev> 0.07–0.10; <abbrev xmlns:xlink="http://www.w3.org/1999/xlink" xlink:title="Postpetiole width" id="ABBRID0EBBFK" xlink:type="simple">PPW</abbrev> 0.10–0.12; <abbrev xmlns:xlink="http://www.w3.org/1999/xlink" xlink:title="aster length" id="ABBRID0EFBFK" xlink:type="simple">GL</abbrev> 0.31–0.55; <abbrev xmlns:xlink="http://www.w3.org/1999/xlink" xlink:title="Gaster width" id="ABBRID0EJBFK" xlink:type="simple">GW</abbrev> 0.22–0.32; <abbrev xmlns:xlink="http://www.w3.org/1999/xlink" xlink:title="Cephalic index" id="ABBRID0ENBFK" xlink:type="simple">CI</abbrev> 79–86; <abbrev xmlns:xlink="http://www.w3.org/1999/xlink" xlink:title="Mandibular index" id="ABBRID0ERBFK" xlink:type="simple">MI</abbrev> 19–28; <abbrev xmlns:xlink="http://www.w3.org/1999/xlink" xlink:title="Scape index" id="ABBRID0EVBFK" xlink:type="simple">SI</abbrev> 57–65; <abbrev xmlns:xlink="http://www.w3.org/1999/xlink" xlink:title="Metafemur length index" id="ABBRID0EZBFK" xlink:type="simple">MLI</abbrev> 73–82; <abbrev xmlns:xlink="http://www.w3.org/1999/xlink" xlink:title="Postpetiole length index" id="ABBRID0E4BFK" xlink:type="simple">PPLI</abbrev> 47–63; <abbrev xmlns:xlink="http://www.w3.org/1999/xlink" xlink:title="Postpetiole width index" id="ABBRID0EBCFK" xlink:type="simple">PPI</abbrev> 100–120; <abbrev xmlns:xlink="http://www.w3.org/1999/xlink" xlink:title="Propodeal spine index" id="ABBRID0EFCFK" xlink:type="simple">PSI</abbrev> 9–13.</p><p>Head longer than wide (<abbrev xmlns:xlink="http://www.w3.org/1999/xlink" xlink:title="Cephalic index" id="ABBRID0ELCFK" xlink:type="simple">CI</abbrev> 79–86), in full-face view nearly subrectangular, about 1.2 times longer than wide. Posterior margin of head weakly concave, nearly straight, posterolateral corners rounded, lateral margins slightly convex, nearly straight. Mandibles with five teeth. Anterior margin of clypeus concave and laterally angulate. Antennae with nine segments. Scape fails to reach the posterior margin of head (<abbrev xmlns:xlink="http://www.w3.org/1999/xlink" xlink:title="Head length" id="ABBRID0EPCFK" xlink:type="simple">HL</abbrev> 0.39–0.49, <abbrev xmlns:xlink="http://www.w3.org/1999/xlink" xlink:title="Scape length" id="ABBRID0ETCFK" xlink:type="simple">SL</abbrev> 0.23–0.30, <abbrev xmlns:xlink="http://www.w3.org/1999/xlink" xlink:title="Scape index" id="ABBRID0EXCFK" xlink:type="simple">SI</abbrev> 57–65). Eyes present, consisting of one ommatidium (<abbrev xmlns:xlink="http://www.w3.org/1999/xlink" xlink:title="Eye length" id="ABBRID0E2CFK" xlink:type="simple">EL</abbrev> 0.01–0.02). Supraclypeal area triangular but poorly defined.</p><p>In profile view, promesonotum weakly convex, nearly flat, metanotal groove present. Propodeum about 1.3 times higher than long, dorsal face of propodeum convex, posterodorsal corners angulate, or with a small triangular tooth, anterodorsal corner convex, declivity concave with thin lateral laminae in direction of propodeal lobe. Propodeal lobes short and triangular. Propodeal spiracle rounded and situated above mid-height of sclerite by about two times the diameter of the spiracle, and beyond mid-length of sclerite by about 1.5 times the diameter of the spiracle, distance from propodeal spiracle to posterodorsal corner of propodeum almost three times the diameter of the spiracle (<abbrev xmlns:xlink="http://www.w3.org/1999/xlink" xlink:title="Propodeal spine length" id="ABBRID0EBDFK" xlink:type="simple">PSL</abbrev> 0.03–0.05), and distance to declivity less than twice the diameter of the spiracle. In dorsal view, promesonotum about 1.25 times longer than wide, anterior margin rounded, sides convex; sides of propodeum straight.</p><p>Petiole with a relatively long peduncle, petiole longer than high (<abbrev xmlns:xlink="http://www.w3.org/1999/xlink" xlink:title="Petiole length" id="ABBRID0EHDFK" xlink:type="simple">PTL</abbrev> 0.16–0.19, <abbrev xmlns:xlink="http://www.w3.org/1999/xlink" xlink:title="Petiolar node height" id="ABBRID0ELDFK" xlink:type="simple">PTH</abbrev> 0.10–0.13), ventral face flat. Combined outline of dorsal surface of peduncle and anterior face of node deeply concave in the middle, posterior face of node slightly convex, anterodorsal and posterodorsal corner convex, dorsum rounded. Subpetiolar process produced as a small denticle, smaller than the diameter of the propodeal spiracle. Postpetiolar node strongly convex and lower than petiolar node. In dorsal view, petiolar node almost as broad as postpetiolar node (<abbrev xmlns:xlink="http://www.w3.org/1999/xlink" xlink:title="Petiolar node width" id="ABBRID0EPDFK" xlink:type="simple">PTW</abbrev> 0.09–0.11, <abbrev xmlns:xlink="http://www.w3.org/1999/xlink" xlink:title="Postpetiole width" id="ABBRID0ETDFK" xlink:type="simple">PPW</abbrev> 0.10–0.12), and petiolar node as broad as long (<abbrev xmlns:xlink="http://www.w3.org/1999/xlink" xlink:title="Petiolar node length" id="ABBRID0EXDFK" xlink:type="simple">PNL</abbrev> 0.09–0.11, <abbrev xmlns:xlink="http://www.w3.org/1999/xlink" xlink:title="Petiolar node width" id="ABBRID0E2DFK" xlink:type="simple">PTW</abbrev> 0.09–0.11), anterior and posterior margin of petiole convex, anterior margin of postpetiole concave and convex posteriorly, sides of petiole and postpetiole strongly convex.</p><p>Dorsal surface of mandibles, clypeus, supraclypeal area, and head smooth and shiny, with scattered piligerous punctae on head and mandibles. Head with transverse rugae near the posterior margin of head, gena and frontal lobes with longitudinal rugae. Mesosoma smooth and shiny, except for propleuron and mesopleuron (areolate), and metapleuron (finely areolate-rugose). Lateral margins of petiole finely areolate-rugose, except for petiolar node and ventral face of postpetiole which are areolate. In dorsal view mesosoma, petiole, postpetiole and gaster smooth and shiny, except for declivity of propodeum, anterior and posterior face of petiole which are finely areolate.</p><p>Lateral margins of head and scape with subdecumbent to decumbent hairs. Posterior margin of head with short suberect hairs. Outer margin of mandibles with decumbent hairs. Mesosoma with short and long suberect hairs. Petiole and postpetiole with short decumbent hairs and long subdecumbent hairs. Tibia with decumbent hairs. Gaster with longer suberect to decumbent hairs. Color yellowish ferruginous.</p></tp:treatment-sec><tp:treatment-sec sec-type="distribution" id="SECID0EBEFK"><title>Distribution and biology.</title><p>
            <italic><tp:taxon-name><tp:taxon-name-part taxon-name-part-type="genus" reg="Carebara">Carebara</tp:taxon-name-part> <tp:taxon-name-part taxon-name-part-type="species" reg="grandidieri">grandidieri</tp:taxon-name-part></tp:taxon-name></italic> is a widespread and common species in the Malagasy region, and has been recorded on Madagascar, Comoros and Mayotte (Figure 68). This species was collected in the following environments: along the roadside, coastal scrub, dry forest, gallery forest, grassland, littoral forest, montane rainforest, open secondary vegetation, rainforest, spiny forest/thicket, tropical dry forest, <italic><tp:taxon-name><tp:taxon-name-part taxon-name-part-type="genus" reg="Uapaca">Uapaca</tp:taxon-name-part></tp:taxon-name></italic> woodland, and urban/garden. <italic><tp:taxon-name><tp:taxon-name-part taxon-name-part-type="genus" reg="Carebara">C.</tp:taxon-name-part> <tp:taxon-name-part taxon-name-part-type="species" reg="grandidieri">grandidieri</tp:taxon-name-part></tp:taxon-name></italic> was sampled at elevations ranging from 10 m to 1550 m. Individuals and colonies were collected in rotten logs, rotting tree stumps, soil, termite mounds, leaf litter, under moss, litter on rocks, under rotten logs, under stones, and in leaf litter.</p></tp:treatment-sec><tp:treatment-sec sec-type="comments" id="SECID0EEFFK"><title>Comments.</title><p>
            <italic><tp:taxon-name><tp:taxon-name-part taxon-name-part-type="genus" reg="Carebara">Carebara</tp:taxon-name-part> <tp:taxon-name-part taxon-name-part-type="species" reg="grandidieri">grandidieri</tp:taxon-name-part></tp:taxon-name></italic> is widely distributed throughout Madagascar, Comoros and Mayotte, and co-occurs with almost all <italic><tp:taxon-name><tp:taxon-name-part taxon-name-part-type="genus" reg="Carebara">Carebara</tp:taxon-name-part></tp:taxon-name></italic> species recorded in the Malagasy region. The morphology of this species is highly variable (Figure 39, 40). There are different populations that initially appear to be distinct species. However, we could not find consistent characters to split <italic><tp:taxon-name><tp:taxon-name-part taxon-name-part-type="genus" reg="Carebara">C.</tp:taxon-name-part> <tp:taxon-name-part taxon-name-part-type="species" reg="grandidieri">grandidieri</tp:taxon-name-part></tp:taxon-name></italic> into additional species. The characters that vary across populations include: a) pilosity that varies from suberect to decumbent hairs, and is more noticeable on the gaster; b) posterior corner of propodeum, which varies from a pair of small triangular and angulate upwardly directed teeth, to nearly convex (in specimens from the same colony it is possible to see the gradual change from nearly convex to slightly dentate); c) petiole, where the node is thicker in profile and dorsal view, in some populations; and d) the diameter of the propodeal spiracle, which is smaller in populations from the north of Madagascar.</p><p>Upon examining all <italic><tp:taxon-name><tp:taxon-name-part taxon-name-part-type="genus" reg="Carebara">Carebara</tp:taxon-name-part></tp:taxon-name></italic> workers in the Malagasy region, we found only two species with nine antennal segments, <italic><tp:taxon-name><tp:taxon-name-part taxon-name-part-type="genus" reg="Carebara">C.</tp:taxon-name-part> <tp:taxon-name-part taxon-name-part-type="species" reg="grandidieri">grandidieri</tp:taxon-name-part></tp:taxon-name></italic> and <italic><tp:taxon-name><tp:taxon-name-part taxon-name-part-type="genus" reg="Carebara">C.</tp:taxon-name-part> <tp:taxon-name-part taxon-name-part-type="species" reg="creolei">creolei</tp:taxon-name-part></tp:taxon-name></italic>, and <italic><tp:taxon-name><tp:taxon-name-part taxon-name-part-type="genus" reg="Carebara">C.</tp:taxon-name-part> <tp:taxon-name-part taxon-name-part-type="species" reg="creolei">creolei</tp:taxon-name-part></tp:taxon-name></italic> is present only in Comoros and the Seychelles. All other <italic><tp:taxon-name><tp:taxon-name-part taxon-name-part-type="genus" reg="Carebara">Carebara</tp:taxon-name-part></tp:taxon-name></italic> species present in Madagascar have 10 or 11 antennal segments. The main character present in the queens of <italic><tp:taxon-name><tp:taxon-name-part taxon-name-part-type="genus" reg="Carebara">C.</tp:taxon-name-part> <tp:taxon-name-part taxon-name-part-type="species" reg="grandidieri">grandidieri</tp:taxon-name-part></tp:taxon-name></italic> and <italic><tp:taxon-name><tp:taxon-name-part taxon-name-part-type="genus" reg="Carebara">C.</tp:taxon-name-part> <tp:taxon-name-part taxon-name-part-type="species" reg="voeltzkowi">voeltzkowi</tp:taxon-name-part></tp:taxon-name></italic> described by Forel, is the presence of nine antennal segments, while the morphological differences between these specimens are not sufficient to merit placement in separate species. It is possible that <italic><tp:taxon-name><tp:taxon-name-part taxon-name-part-type="genus" reg="Carebara">C.</tp:taxon-name-part> <tp:taxon-name-part taxon-name-part-type="species" reg="grandidieri">grandidieri</tp:taxon-name-part></tp:taxon-name></italic> represents a species complex, with two or three different species, but much more detailed studies, including molecular studies, will likely be required to confirm this.</p><p>The main variations between the queens (Figure 40) of the two species are in the form of the head and the posterodorsal corner of the propodeum. After examining queens collected in different localities we see that the shape of the head is very variable in the queen caste, with some populations with lateral margins of the head convex, and others nearly straight. In the queen caste of <italic><tp:taxon-name><tp:taxon-name-part taxon-name-part-type="genus" reg="Carebara">C.</tp:taxon-name-part> <tp:taxon-name-part taxon-name-part-type="species" reg="grandidieri">grandidieri</tp:taxon-name-part></tp:taxon-name></italic>, the posterodorsal corner of the propodeum is unarmed, while in <italic><tp:taxon-name><tp:taxon-name-part taxon-name-part-type="genus" reg="Carebara">C.</tp:taxon-name-part> <tp:taxon-name-part taxon-name-part-type="species" reg="voeltzkowi">voeltzkowi</tp:taxon-name-part></tp:taxon-name></italic> it has a pair of small and angulate triangular teeth, though we found that this character is highly variable in the queens and the major worker caste. For this reason, we are including <italic><tp:taxon-name><tp:taxon-name-part taxon-name-part-type="genus" reg="Carebara">C.</tp:taxon-name-part> <tp:taxon-name-part taxon-name-part-type="species" reg="voeltzkowi">voeltzkowi</tp:taxon-name-part></tp:taxon-name></italic> as a junior synonym of <italic><tp:taxon-name><tp:taxon-name-part taxon-name-part-type="genus" reg="Carebara">C.</tp:taxon-name-part> <tp:taxon-name-part taxon-name-part-type="species" reg="grandidieri">grandidieri</tp:taxon-name-part></tp:taxon-name></italic>. In general, the queen of <italic><tp:taxon-name><tp:taxon-name-part taxon-name-part-type="genus" reg="Carebara">C.</tp:taxon-name-part> <tp:taxon-name-part taxon-name-part-type="species" reg="grandidieri">grandidieri</tp:taxon-name-part></tp:taxon-name></italic> can be separated from others by the following combination of characters: head longer than wide, in full-face view nearly rectangular, or nearly subquadrate, posterior margin of head slightly concave in the middle, posterolateral corners rounded; lateral margins straight to slightly convex; mandible with six or seven teeth; anterior margin of clypeus slightly concave; antennae with nine segments; ocelli present, eyes present.</p></tp:treatment-sec><tp:treatment-sec sec-type="material" id="SECID0ESKFK"><title>Material examined.</title><p>
            <bold>COMOROS</bold>: Anjouan, <named-content xmlns:xlink="http://www.w3.org/1999/xlink" content-type="dwc:verbatimCoordinates" xlink:type="simple"><named-content content-type="geo-json" specific-use="{&#34;type&#34;:&#34;Point&#34;,&#34;coordinates&#34;:[44.389150,-12.257640]}" id="NCID0E4KFK" xlink:type="simple">-12.25764, 44.38915</named-content></named-content>, 20 m, along roadside, 27.i.2009, (<italic>B.L. Fisher et al</italic>.); Mohéli Ouallah, <named-content xmlns:xlink="http://www.w3.org/1999/xlink" content-type="dwc:verbatimCoordinates" xlink:type="simple"><named-content content-type="geo-json" specific-use="{&#34;type&#34;:&#34;Point&#34;,&#34;coordinates&#34;:[43.659520,-12.327170]}" id="NCID0EHLFK" xlink:type="simple">-12.32717, 43.65952</named-content></named-content>, 10 m, coastal scrub, 17.i.2009, (<italic>B.L. Fisher et al</italic>.); Mohéli Ouallah, <named-content xmlns:xlink="http://www.w3.org/1999/xlink" content-type="dwc:verbatimCoordinates" xlink:type="simple"><named-content content-type="geo-json" specific-use="{&#34;type&#34;:&#34;Point&#34;,&#34;coordinates&#34;:[43.664070,-12.306680]}" id="NCID0ERLFK" xlink:type="simple">-12.30668, 43.66407</named-content></named-content>, 275 m, rainforest, 21–24.i.2009, (<italic>B.L. Fisher et al</italic>.); Mohéli Lac Boundouni, <named-content xmlns:xlink="http://www.w3.org/1999/xlink" content-type="dwc:verbatimCoordinates" xlink:type="simple"><named-content content-type="geo-json" specific-use="{&#34;type&#34;:&#34;Point&#34;,&#34;coordinates&#34;:[43.851650,-12.379150]}" id="NCID0E2LFK" xlink:type="simple">-12.37915, 43.85165</named-content></named-content>, 25 m, dry forest, 20–21.i.2009, (<italic>B.L. Fisher et al</italic>.); Mohéli Ouallah, <named-content xmlns:xlink="http://www.w3.org/1999/xlink" content-type="dwc:verbatimCoordinates" xlink:type="simple"><named-content content-type="geo-json" specific-use="{&#34;type&#34;:&#34;Point&#34;,&#34;coordinates&#34;:[43.668270,-12.303530]}" id="NCID0EFMFK" xlink:type="simple">-12.30353, 43.66827</named-content></named-content>, 500 m, rainforest, 18–22.i.2009, (<italic>B.L. Fisher et al</italic>.); Mohéli Ouallah, <named-content xmlns:xlink="http://www.w3.org/1999/xlink" content-type="dwc:verbatimCoordinates" xlink:type="simple"><named-content content-type="geo-json" specific-use="{&#34;type&#34;:&#34;Point&#34;,&#34;coordinates&#34;:[43.668270,-12.303530]}" id="NCID0EPMFK" xlink:type="simple">-12.30353, 43.66827</named-content></named-content>, 500 m, rainforest, 18–19.i.2009, (<italic>B.L. Fisher et al</italic>.). <bold>MADAGASCAR</bold>: <bold><italic><tp:taxon-name><tp:taxon-name-part taxon-name-part-type="genus" reg="Antananarivo">Antananarivo</tp:taxon-name-part></tp:taxon-name></italic></bold>. Réserve Spéciale d’Ambohitantely, Forêt d’ Ambohitantely, 20.9 km 72° NE d’ Ankazobe, <named-content xmlns:xlink="http://www.w3.org/1999/xlink" content-type="dwc:verbatimCoordinates" xlink:type="simple"><named-content content-type="geo-json" specific-use="{&#34;type&#34;:&#34;Point&#34;,&#34;coordinates&#34;:[47.286830,-18.225280]}" id="NCID0EDNFK" xlink:type="simple">-18.22528, 47.28683</named-content></named-content>, 1410 m, montane rainforest, 17–22.iv.2001, (<italic>Fisher, Griswold et al.</italic>); <tp:taxon-name><tp:taxon-name-part taxon-name-part-type="genus" reg="Antananarivo">Antananarivo</tp:taxon-name-part></tp:taxon-name>, [<tp:taxon-name><tp:taxon-name-part taxon-name-part-type="genus" reg="Antananarivo">Antananarivo</tp:taxon-name-part></tp:taxon-name>], (<italic>Camboué</italic>); <tp:taxon-name><tp:taxon-name-part taxon-name-part-type="genus" reg="Antananarivo">Antananarivo</tp:taxon-name-part></tp:taxon-name>, Ankalalahana, <named-content xmlns:xlink="http://www.w3.org/1999/xlink" content-type="dwc:verbatimCoordinates" xlink:type="simple"><named-content content-type="geo-json" specific-use="{&#34;type&#34;:&#34;Point&#34;,&#34;coordinates&#34;:[47.112200,-19.006590]}" id="NCID0EBOFK" xlink:type="simple">-19.00659, 47.1122</named-content></named-content>, 1375 m, <italic><tp:taxon-name><tp:taxon-name-part taxon-name-part-type="genus" reg="Uapaca">Uapaca</tp:taxon-name-part></tp:taxon-name></italic> Woodland, 29–31.iii.2011, (<italic>B.L. Fisher et al</italic>.); <bold><italic><tp:taxon-name><tp:taxon-name-part taxon-name-part-type="genus" reg="Antsiranana">Antsiranana</tp:taxon-name-part></tp:taxon-name></italic></bold>. Forêt de Binara, 7.5 km 230° SW Daraina, <named-content xmlns:xlink="http://www.w3.org/1999/xlink" content-type="dwc:verbatimCoordinates" xlink:type="simple"><named-content content-type="geo-json" specific-use="{&#34;type&#34;:&#34;Point&#34;,&#34;coordinates&#34;:[49.616670,-13.255000]}" id="NCID0E1OFK" xlink:type="simple">-13.255, 49.61667</named-content></named-content>, 375 m, tropical dry forest, 1.xii.2003, (<italic>B.L. Fisher</italic>); <tp:taxon-name><tp:taxon-name-part taxon-name-part-type="genus" reg="Antsiranana">Antsiranana</tp:taxon-name-part></tp:taxon-name>, Forêt d’ Antsahabe, 11.4 km 275° W Daraina, <named-content xmlns:xlink="http://www.w3.org/1999/xlink" content-type="dwc:verbatimCoordinates" xlink:type="simple"><named-content content-type="geo-json" specific-use="{&#34;type&#34;:&#34;Point&#34;,&#34;coordinates&#34;:[49.556670,-13.211670]}" id="NCID0EKPFK" xlink:type="simple">-13.21167, 49.55667</named-content></named-content>, 550 m, tropical dry forest, 12.xii.2003, (<italic>B.L. Fisher</italic>); <tp:taxon-name><tp:taxon-name-part taxon-name-part-type="genus" reg="Antsiranana">Antsiranana</tp:taxon-name-part></tp:taxon-name>, Forêt d’ Andavakoera, 21.4 km 75° ENE Ambilobe; 4.6 km 356° N Betsiaka, <named-content xmlns:xlink="http://www.w3.org/1999/xlink" content-type="dwc:verbatimCoordinates" xlink:type="simple"><named-content content-type="geo-json" specific-use="{&#34;type&#34;:&#34;Point&#34;,&#34;coordinates&#34;:[49.230000,-13.118330]}" id="NCID0E1PFK" xlink:type="simple">-13.11833, 49.23</named-content></named-content>, 425 m, rainforest, 15.xii.2003, (<italic>B.L. Fisher</italic>); <tp:taxon-name><tp:taxon-name-part taxon-name-part-type="genus" reg="Antsiranana">Antsiranana</tp:taxon-name-part></tp:taxon-name>, Forêt de Bekaraoka, 6.8 km 60° ENE Daraina, <named-content xmlns:xlink="http://www.w3.org/1999/xlink" content-type="dwc:verbatimCoordinates" xlink:type="simple"><named-content content-type="geo-json" specific-use="{&#34;type&#34;:&#34;Point&#34;,&#34;coordinates&#34;:[49.710000,-13.166670]}" id="NCID0EKQFK" xlink:type="simple">-13.16667, 49.71</named-content></named-content>, 150 m, tropical dry forest, 7.xii.2003, (<italic>B.L. Fisher</italic>); <tp:taxon-name><tp:taxon-name-part taxon-name-part-type="genus" reg="Antsiranana">Antsiranana</tp:taxon-name-part></tp:taxon-name>, Réserve Analamerana, 16.7 km 123° Anivorano-Nord, <named-content xmlns:xlink="http://www.w3.org/1999/xlink" content-type="dwc:verbatimCoordinates" xlink:type="simple"><named-content content-type="geo-json" specific-use="{&#34;type&#34;:&#34;Point&#34;,&#34;coordinates&#34;:[49.373830,-12.804670]}" id="NCID0E1QFK" xlink:type="simple">-12.80467, 49.37383</named-content></named-content>, 225 m, tropical dry forest, 3.xii.2004, (<italic>B.L. Fisher</italic>); <tp:taxon-name><tp:taxon-name-part taxon-name-part-type="genus" reg="Antsiranana">Antsiranana</tp:taxon-name-part></tp:taxon-name>, Réserve Analamerana, 28.4 km 99° Anivorano-Nord, <named-content xmlns:xlink="http://www.w3.org/1999/xlink" content-type="dwc:verbatimCoordinates" xlink:type="simple"><named-content content-type="geo-json" specific-use="{&#34;type&#34;:&#34;Point&#34;,&#34;coordinates&#34;:[49.494830,-12.746670]}" id="NCID0EKRFK" xlink:type="simple">-12.74667, 49.49483</named-content></named-content>, 60 m, tropical dry forest, 5.xii.2004, (<italic>B.L. Fisher</italic>); <tp:taxon-name><tp:taxon-name-part taxon-name-part-type="genus" reg="Antsiranana">Antsiranana</tp:taxon-name-part></tp:taxon-name>, Forêt Ambato, 26.6 km 33° Ambanja, <named-content xmlns:xlink="http://www.w3.org/1999/xlink" content-type="dwc:verbatimCoordinates" xlink:type="simple"><named-content content-type="geo-json" specific-use="{&#34;type&#34;:&#34;Point&#34;,&#34;coordinates&#34;:[48.551670,-13.464500]}" id="NCID0E1RFK" xlink:type="simple">-13.4645, 48.55167</named-content></named-content>, 150 m, rainforest, 8.xii.2004, (<italic>B.L. Fisher</italic>); <tp:taxon-name><tp:taxon-name-part taxon-name-part-type="genus" reg="Antsiranana">Antsiranana</tp:taxon-name-part></tp:taxon-name>, Ambondrobe, 41.1 km 175° Vohemar, <named-content xmlns:xlink="http://www.w3.org/1999/xlink" content-type="dwc:verbatimCoordinates" xlink:type="simple"><named-content content-type="geo-json" specific-use="{&#34;type&#34;:&#34;Point&#34;,&#34;coordinates&#34;:[50.101670,-13.715330]}" id="NCID0EKSFK" xlink:type="simple">-13.71533, 50.10167</named-content></named-content>, 10 m, littoral rainforest, 29.xi.2004, (<italic>B.L. Fisher</italic>); <tp:taxon-name><tp:taxon-name-part taxon-name-part-type="genus" reg="Antsiranana">Antsiranana</tp:taxon-name-part></tp:taxon-name>, Forêt Ambato, 26.6 km 33° Ambanja, <named-content xmlns:xlink="http://www.w3.org/1999/xlink" content-type="dwc:verbatimCoordinates" xlink:type="simple"><named-content content-type="geo-json" specific-use="{&#34;type&#34;:&#34;Point&#34;,&#34;coordinates&#34;:[48.551670,-13.464500]}" id="NCID0E1SFK" xlink:type="simple">-13.4645, 48.55167</named-content></named-content>, 150 m, rainforest, 10.xii.2004, (<italic>B.L. Fisher</italic>); <tp:taxon-name><tp:taxon-name-part taxon-name-part-type="genus" reg="Antsiranana">Antsiranana</tp:taxon-name-part></tp:taxon-name>, Ambondrobe, 41.1 km 175° Vohemar, <named-content xmlns:xlink="http://www.w3.org/1999/xlink" content-type="dwc:verbatimCoordinates" xlink:type="simple"><named-content content-type="geo-json" specific-use="{&#34;type&#34;:&#34;Point&#34;,&#34;coordinates&#34;:[50.101670,-13.715330]}" id="NCID0EKTFK" xlink:type="simple">-13.71533, 50.10167</named-content></named-content>, 10 m, littoral rainforest, 30.xi.2004, (<italic>B.L. Fisher</italic>); <tp:taxon-name><tp:taxon-name-part taxon-name-part-type="genus" reg="Antsiranana">Antsiranana</tp:taxon-name-part></tp:taxon-name>, Parc National de Marojejy, Manantenina River, 28.0 km 38° NE Andapa, 8.2 km 333° NNW Manantenina, <named-content xmlns:xlink="http://www.w3.org/1999/xlink" content-type="dwc:verbatimCoordinates" xlink:type="simple"><named-content content-type="geo-json" specific-use="{&#34;type&#34;:&#34;Point&#34;,&#34;coordinates&#34;:[49.775000,-14.436670]}" id="NCID0E1TFK" xlink:type="simple">-14.43667, 49.775</named-content></named-content>, 450 m, rainforest, 23.xi.2004, (<italic>B.L. Fisher</italic>); <tp:taxon-name><tp:taxon-name-part taxon-name-part-type="genus" reg="Antsiranana">Antsiranana</tp:taxon-name-part></tp:taxon-name>, Forêt d’Ampombofofo, <named-content xmlns:xlink="http://www.w3.org/1999/xlink" content-type="dwc:verbatimCoordinates" xlink:type="simple"><named-content content-type="geo-json" specific-use="{&#34;type&#34;:&#34;Point&#34;,&#34;coordinates&#34;:[49.338740,-12.099490]}" id="NCID0EKUFK" xlink:type="simple">-12.09949, 49.33874</named-content></named-content>, 25 m, littoral forest, 21–22.xi.2007, (<italic>B.L. Fisher et al</italic>.); <tp:taxon-name><tp:taxon-name-part taxon-name-part-type="genus" reg="Antsiranana">Antsiranana</tp:taxon-name-part></tp:taxon-name>, Nosy Faly, <named-content xmlns:xlink="http://www.w3.org/1999/xlink" content-type="dwc:verbatimCoordinates" xlink:type="simple"><named-content content-type="geo-json" specific-use="{&#34;type&#34;:&#34;Point&#34;,&#34;coordinates&#34;:[48.491370,-13.364350]}" id="NCID0E1UFK" xlink:type="simple">-13.36435, 48.49137</named-content></named-content>, 40 m, open secondary vegetation, 25.ii.2013, (<italic>B.L. Fisher et al</italic>.); <tp:taxon-name><tp:taxon-name-part taxon-name-part-type="genus" reg="Antsiranana">Antsiranana</tp:taxon-name-part></tp:taxon-name>, Nosy Be, Réserve Naturelle Intégrale de Lokobe, 6.3 km 112° ESE Hellville, <named-content xmlns:xlink="http://www.w3.org/1999/xlink" content-type="dwc:verbatimCoordinates" xlink:type="simple"><named-content content-type="geo-json" specific-use="{&#34;type&#34;:&#34;Point&#34;,&#34;coordinates&#34;:[48.331170,-13.419330]}" id="NCID0EKVFK" xlink:type="simple">-13.41933, 48.33117</named-content></named-content>, 30 m, rainforest, 19–24.iii.2001, (<italic>Fisher, Griswold et al.</italic>); <tp:taxon-name><tp:taxon-name-part taxon-name-part-type="genus" reg="Antsiranana">Antsiranana</tp:taxon-name-part></tp:taxon-name>, Réserve Spéciale de l’Ankarana, 22.9 km 224° SW Anivorano Nord, <named-content xmlns:xlink="http://www.w3.org/1999/xlink" content-type="dwc:verbatimCoordinates" xlink:type="simple"><named-content content-type="geo-json" specific-use="{&#34;type&#34;:&#34;Point&#34;,&#34;coordinates&#34;:[49.109830,-12.908890]}" id="NCID0E1VFK" xlink:type="simple">-12.90889, 49.10983</named-content></named-content>, 80 m, tropical dry forest, 10–16.ii.2001, (<italic>Fisher, Griswold et al.</italic>); <tp:taxon-name><tp:taxon-name-part taxon-name-part-type="genus" reg="Antsiranana">Antsiranana</tp:taxon-name-part></tp:taxon-name>, Forêt d’Anabohazo, 21.6 km 247° WSW Maromandia, <named-content xmlns:xlink="http://www.w3.org/1999/xlink" content-type="dwc:verbatimCoordinates" xlink:type="simple"><named-content content-type="geo-json" specific-use="{&#34;type&#34;:&#34;Point&#34;,&#34;coordinates&#34;:[47.914330,-14.308890]}" id="NCID0EKWFK" xlink:type="simple">-14.30889, 47.91433</named-content></named-content>, 120 m, tropical dry forest, 11–16.iii.2001, (<italic>Fisher, Griswold et al.</italic>); <tp:taxon-name><tp:taxon-name-part taxon-name-part-type="genus" reg="Antsiranana">Antsiranana</tp:taxon-name-part></tp:taxon-name>, Réserve Spéciale de l’Ankarana, 13.6 km 192° SSW Anivorano Nord, <named-content xmlns:xlink="http://www.w3.org/1999/xlink" content-type="dwc:verbatimCoordinates" xlink:type="simple"><named-content content-type="geo-json" specific-use="{&#34;type&#34;:&#34;Point&#34;,&#34;coordinates&#34;:[49.225830,-12.863610]}" id="NCID0E1WFK" xlink:type="simple">-12.86361, 49.22583</named-content></named-content>, 210 m, tropical dry forest, 16–21.ii.2001, (<italic>Fisher, Griswold et al.</italic>); <tp:taxon-name><tp:taxon-name-part taxon-name-part-type="genus" reg="Antsiranana">Antsiranana</tp:taxon-name-part></tp:taxon-name>, Réserve Spéciale de l’Ankarana, 22.9 km 224° SW Anivorano Nord, <named-content xmlns:xlink="http://www.w3.org/1999/xlink" content-type="dwc:verbatimCoordinates" xlink:type="simple"><named-content content-type="geo-json" specific-use="{&#34;type&#34;:&#34;Point&#34;,&#34;coordinates&#34;:[49.109830,-12.908890]}" id="NCID0EKXFK" xlink:type="simple">-12.90889, 49.10983</named-content></named-content>, 80 m, tropical dry forest on tsingy, 10–16.ii.2001, (<italic>Fisher, Griswold et al.</italic>); <tp:taxon-name><tp:taxon-name-part taxon-name-part-type="genus" reg="Antsiranana">Antsiranana</tp:taxon-name-part></tp:taxon-name>, Ampasindava, Forêt d’Ambilanivy, 3.9 km 181° S Ambaliha, <named-content xmlns:xlink="http://www.w3.org/1999/xlink" content-type="dwc:verbatimCoordinates" xlink:type="simple"><named-content content-type="geo-json" specific-use="{&#34;type&#34;:&#34;Point&#34;,&#34;coordinates&#34;:[48.161670,-13.798610]}" id="NCID0E1XFK" xlink:type="simple">-13.79861, 48.16167</named-content></named-content>, 600 m, rainforest, 4–9.iii.2001, (<italic>Fisher, Griswold et al.</italic>); <tp:taxon-name><tp:taxon-name-part taxon-name-part-type="genus" reg="Antsiranana">Antsiranana</tp:taxon-name-part></tp:taxon-name>, Forêt d’Ampondrabe, 26.3km 10° NNE Daraina, <named-content xmlns:xlink="http://www.w3.org/1999/xlink" content-type="dwc:verbatimCoordinates" xlink:type="simple"><named-content content-type="geo-json" specific-use="{&#34;type&#34;:&#34;Point&#34;,&#34;coordinates&#34;:[49.700000,-12.970000]}" id="NCID0EKYFK" xlink:type="simple">-12.97, 49.7</named-content></named-content>, 175 m, tropical dry forest, 10.xii.2003, (<italic>B.L. Fisher</italic>); <tp:taxon-name><tp:taxon-name-part taxon-name-part-type="genus" reg="Antsiranana">Antsiranana</tp:taxon-name-part></tp:taxon-name>, Réserve Spéciale d’Ambre, 3.5 km 235° SW Sakaramy, <named-content xmlns:xlink="http://www.w3.org/1999/xlink" content-type="dwc:verbatimCoordinates" xlink:type="simple"><named-content content-type="geo-json" specific-use="{&#34;type&#34;:&#34;Point&#34;,&#34;coordinates&#34;:[49.242170,-12.468890]}" id="NCID0E1YFK" xlink:type="simple">-12.46889, 49.24217</named-content></named-content>, 325 m, tropical dry forest, 26–31.i.2001, (<italic>Fisher, Griswold et al.</italic>). <bold><italic><tp:taxon-name><tp:taxon-name-part taxon-name-part-type="genus" reg="Fianarantsoa">Fianarantsoa</tp:taxon-name-part></tp:taxon-name></italic></bold>. Parc National d’Isalo, Sahanafa River, 29.2 km 351° N Ranohira, <named-content xmlns:xlink="http://www.w3.org/1999/xlink" content-type="dwc:verbatimCoordinates" xlink:type="simple"><named-content content-type="geo-json" specific-use="{&#34;type&#34;:&#34;Point&#34;,&#34;coordinates&#34;:[45.291670,-22.313330]}" id="NCID0EMZFK" xlink:type="simple">-22.31333, 45.29167</named-content></named-content>, 500 m, gallery forest, 10–13.ii.2003, (<italic>Fisher, Griswold et al.</italic>); <tp:taxon-name><tp:taxon-name-part taxon-name-part-type="genus" reg="Fianarantsoa">Fianarantsoa</tp:taxon-name-part></tp:taxon-name>, Parc National d’Isalo, 9.1 km 354° N Ranohira, <named-content xmlns:xlink="http://www.w3.org/1999/xlink" content-type="dwc:verbatimCoordinates" xlink:type="simple"><named-content content-type="geo-json" specific-use="{&#34;type&#34;:&#34;Point&#34;,&#34;coordinates&#34;:[45.461670,-22.481670]}" id="NCID0E3ZFK" xlink:type="simple">-22.48167, 45.46167</named-content></named-content>, 725 m, gallery forest, 27–31.i.2003, (<italic>Fisher, Griswold et al.</italic>); <tp:taxon-name><tp:taxon-name-part taxon-name-part-type="genus" reg="Fianarantsoa">Fianarantsoa</tp:taxon-name-part></tp:taxon-name>, Parc National d’Isalo, Ambovo Springs, 29.3 km 4° N Ranohira, <named-content xmlns:xlink="http://www.w3.org/1999/xlink" content-type="dwc:verbatimCoordinates" xlink:type="simple"><named-content content-type="geo-json" specific-use="{&#34;type&#34;:&#34;Point&#34;,&#34;coordinates&#34;:[45.351670,-22.298330]}" id="NCID0EM1FK" xlink:type="simple">-22.29833, 45.35167</named-content></named-content>, 990 m, <italic><tp:taxon-name><tp:taxon-name-part taxon-name-part-type="genus" reg="Uapaca">Uapaca</tp:taxon-name-part></tp:taxon-name></italic> woodland, 9–14.ii.2003, (<italic>Fisher, Griswold et al.</italic>); <tp:taxon-name><tp:taxon-name-part taxon-name-part-type="genus" reg="Fianarantsoa">Fianarantsoa</tp:taxon-name-part></tp:taxon-name>, Réserve Forestière d’Agnalazaha, Mahabo, 42.9 km 215° Farafangana, <named-content xmlns:xlink="http://www.w3.org/1999/xlink" content-type="dwc:verbatimCoordinates" xlink:type="simple"><named-content content-type="geo-json" specific-use="{&#34;type&#34;:&#34;Point&#34;,&#34;coordinates&#34;:[47.723000,-23.193830]}" id="NCID0ED2FK" xlink:type="simple">-23.19383, 47.723</named-content></named-content>, 20 m, littoral rainforest, 19.iv.2006, (<italic>B.L. Fisher et al</italic>.); <tp:taxon-name><tp:taxon-name-part taxon-name-part-type="genus" reg="Fianarantsoa">Fianarantsoa</tp:taxon-name-part></tp:taxon-name>, Réserve Spéciale Manombo 24.5 km 228° Farafangana, <named-content xmlns:xlink="http://www.w3.org/1999/xlink" content-type="dwc:verbatimCoordinates" xlink:type="simple"><named-content content-type="geo-json" specific-use="{&#34;type&#34;:&#34;Point&#34;,&#34;coordinates&#34;:[47.719000,-23.015830]}" id="NCID0ET2FK" xlink:type="simple">-23.01583, 47.719</named-content></named-content>, 30 m, rainforest, 20.iv.2006, (<italic>B.L. Fisher et al</italic>.); <tp:taxon-name><tp:taxon-name-part taxon-name-part-type="genus" reg="Fianarantsoa">Fianarantsoa</tp:taxon-name-part></tp:taxon-name>, Forêt d’Atsirakambiaty, 7.6 km 285° WNW Itremo, <named-content xmlns:xlink="http://www.w3.org/1999/xlink" content-type="dwc:verbatimCoordinates" xlink:type="simple"><named-content content-type="geo-json" specific-use="{&#34;type&#34;:&#34;Point&#34;,&#34;coordinates&#34;:[46.563330,-20.593330]}" id="NCID0ED3FK" xlink:type="simple">-20.59333, 46.56333</named-content></named-content>, 1550 m, grassland, 22–26.i.2003, (<italic>Fisher, Griswold et al.</italic>). <bold><italic><tp:taxon-name><tp:taxon-name-part taxon-name-part-type="genus" reg="Mahajanga">Mahajanga</tp:taxon-name-part></tp:taxon-name></italic></bold> Parc National tsingy de Bemaraha, 10.6 km ESE 123° Antsalova, <named-content xmlns:xlink="http://www.w3.org/1999/xlink" content-type="dwc:verbatimCoordinates" xlink:type="simple"><named-content content-type="geo-json" specific-use="{&#34;type&#34;:&#34;Point&#34;,&#34;coordinates&#34;:[44.718170,-18.709440]}" id="NCID0EV3FK" xlink:type="simple">-18.70944, 44.71817</named-content></named-content>, 150 m, tropical dry forest on tsingy, 16–20.xi.2001, (<italic>Fisher, Griswold et al.</italic>); <tp:taxon-name><tp:taxon-name-part taxon-name-part-type="genus" reg="Mahajanga">Mahajanga</tp:taxon-name-part></tp:taxon-name>, Mahavavy River, 6.2 km 145° SE Mitsinjo, <named-content xmlns:xlink="http://www.w3.org/1999/xlink" content-type="dwc:verbatimCoordinates" xlink:type="simple"><named-content content-type="geo-json" specific-use="{&#34;type&#34;:&#34;Point&#34;,&#34;coordinates&#34;:[45.908330,-16.051670]}" id="NCID0EF4FK" xlink:type="simple">-16.05167, 45.90833</named-content></named-content>, 20 m, gallery forest, 1–5.xii.2002, (<italic>Fisher, Griswold et al.</italic>); <tp:taxon-name><tp:taxon-name-part taxon-name-part-type="genus" reg="Mahajanga">Mahajanga</tp:taxon-name-part></tp:taxon-name>, Parc National de Namoroka, 17.8 km 329° WNW Vilanandro, <named-content xmlns:xlink="http://www.w3.org/1999/xlink" content-type="dwc:verbatimCoordinates" xlink:type="simple"><named-content content-type="geo-json" specific-use="{&#34;type&#34;:&#34;Point&#34;,&#34;coordinates&#34;:[45.326670,-16.376670]}" id="NCID0EV4FK" xlink:type="simple">-16.37667, 45.32667</named-content></named-content>, 100 m, tropical dry forest, 8–12.xi.2002, (<italic>Fisher, Griswold et al.</italic>); <tp:taxon-name><tp:taxon-name-part taxon-name-part-type="genus" reg="Mahajanga">Mahajanga</tp:taxon-name-part></tp:taxon-name>, Réserve Spéciale de Bemarivo, 23.8 km 223° SW Besalampy, <named-content xmlns:xlink="http://www.w3.org/1999/xlink" content-type="dwc:verbatimCoordinates" xlink:type="simple"><named-content content-type="geo-json" specific-use="{&#34;type&#34;:&#34;Point&#34;,&#34;coordinates&#34;:[44.368330,-16.925000]}" id="NCID0EF5FK" xlink:type="simple">-16.925, 44.36833</named-content></named-content>, 30 m, tropical dry forest, 19–23.xi.2002, (<italic>Fisher, Griswold et al.</italic>); <tp:taxon-name><tp:taxon-name-part taxon-name-part-type="genus" reg="Mahajanga">Mahajanga</tp:taxon-name-part></tp:taxon-name>, Parc National de Namoroka, 9.8 km 300° WNW Vilanandro, <named-content xmlns:xlink="http://www.w3.org/1999/xlink" content-type="dwc:verbatimCoordinates" xlink:type="simple"><named-content content-type="geo-json" specific-use="{&#34;type&#34;:&#34;Point&#34;,&#34;coordinates&#34;:[45.350000,-16.466670]}" id="NCID0EV5FK" xlink:type="simple">-16.46667, 45.35</named-content></named-content>, 140 m, tropical dry forest, 4–8.xi.2002, (<italic>Fisher, Griswold et al.</italic>); <tp:taxon-name><tp:taxon-name-part taxon-name-part-type="genus" reg="Mahajanga">Mahajanga</tp:taxon-name-part></tp:taxon-name>, Parc National de Namoroka, 16.9 km 317° NW Vilanandro, <named-content xmlns:xlink="http://www.w3.org/1999/xlink" content-type="dwc:verbatimCoordinates" xlink:type="simple"><named-content content-type="geo-json" specific-use="{&#34;type&#34;:&#34;Point&#34;,&#34;coordinates&#34;:[45.310000,-16.406670]}" id="NCID0EF6FK" xlink:type="simple">-16.40667, 45.31</named-content></named-content>, 100 m, tropical dry forest, 12–16.xi.2002, (<italic>Fisher, Griswold et al.</italic>); <tp:taxon-name><tp:taxon-name-part taxon-name-part-type="genus" reg="Mahajanga">Mahajanga</tp:taxon-name-part></tp:taxon-name>, Forêt de Tsimembo, 8.7 km 336° NNW Soatana, <named-content xmlns:xlink="http://www.w3.org/1999/xlink" content-type="dwc:verbatimCoordinates" xlink:type="simple"><named-content content-type="geo-json" specific-use="{&#34;type&#34;:&#34;Point&#34;,&#34;coordinates&#34;:[44.440670,-19.021390]}" id="NCID0EV6FK" xlink:type="simple">-19.02139, 44.44067</named-content></named-content>, 20 m, tropical dry forest, 21–25.xi.2001, (<italic>Fisher, Griswold et al.</italic>); <tp:taxon-name><tp:taxon-name-part taxon-name-part-type="genus" reg="Mahajanga">Mahajanga</tp:taxon-name-part></tp:taxon-name>, Parc National tsingy de Bemaraha, 2.5 km 62° ENE Bekopaka, Ankidrodroa River, <named-content xmlns:xlink="http://www.w3.org/1999/xlink" content-type="dwc:verbatimCoordinates" xlink:type="simple"><named-content content-type="geo-json" specific-use="{&#34;type&#34;:&#34;Point&#34;,&#34;coordinates&#34;:[44.814670,-19.132220]}" id="NCID0EFAGK" xlink:type="simple">-19.13222, 44.81467</named-content></named-content>, 100 m, tropical dry forest on tsingy, 11–15.xi.2001, (<italic>Fisher, Griswold et al.</italic>); <tp:taxon-name><tp:taxon-name-part taxon-name-part-type="genus" reg="Mahajanga">Mahajanga</tp:taxon-name-part></tp:taxon-name>, Réserve Forestière Beanka, 50.7 km E Maintirano, <named-content xmlns:xlink="http://www.w3.org/1999/xlink" content-type="dwc:verbatimCoordinates" xlink:type="simple"><named-content content-type="geo-json" specific-use="{&#34;type&#34;:&#34;Point&#34;,&#34;coordinates&#34;:[44.468770,-17.880210]}" id="NCID0EVAGK" xlink:type="simple">-17.88021, 44.46877</named-content></named-content>, 140 m, tropical dry forest on tsingy, 29.x.-1.xi.2009, (<italic>B.L. Fisher et al</italic>.); <tp:taxon-name><tp:taxon-name-part taxon-name-part-type="genus" reg="Mahajanga">Mahajanga</tp:taxon-name-part></tp:taxon-name>, Réserve Forestière Beanka, 50.2 km E Maintirano, <named-content xmlns:xlink="http://www.w3.org/1999/xlink" content-type="dwc:verbatimCoordinates" xlink:type="simple"><named-content content-type="geo-json" specific-use="{&#34;type&#34;:&#34;Point&#34;,&#34;coordinates&#34;:[44.050510,-18.026490]}" id="NCID0EFBGK" xlink:type="simple">-18.02649, 44.05051</named-content></named-content>, 250 m, tropical dry forest on tsingy, 19–22.x.2009, (<italic>B.L. Fisher et al</italic>.); <tp:taxon-name><tp:taxon-name-part taxon-name-part-type="genus" reg="Mahajanga">Mahajanga</tp:taxon-name-part></tp:taxon-name>, Réserve Forestière Beanka, 52.7 km E Maintirano, <named-content xmlns:xlink="http://www.w3.org/1999/xlink" content-type="dwc:verbatimCoordinates" xlink:type="simple"><named-content content-type="geo-json" specific-use="{&#34;type&#34;:&#34;Point&#34;,&#34;coordinates&#34;:[44.525870,-18.062200]}" id="NCID0EVBGK" xlink:type="simple">-18.0622, 44.52587</named-content></named-content>, 300 m, tropical dry forest on tsingy, 24–27.x.2009, (<italic>B.L. Fisher et al</italic>.); <tp:taxon-name><tp:taxon-name-part taxon-name-part-type="genus" reg="Mahajanga">Mahajanga</tp:taxon-name-part></tp:taxon-name>, Parc National d’Ankarafantsika, Forêt de Tsimaloto, 18.3 km 46° NE de Tsaramandroso, <named-content xmlns:xlink="http://www.w3.org/1999/xlink" content-type="dwc:verbatimCoordinates" xlink:type="simple"><named-content content-type="geo-json" specific-use="{&#34;type&#34;:&#34;Point&#34;,&#34;coordinates&#34;:[47.143610,-16.228060]}" id="NCID0EFCGK" xlink:type="simple">-16.22806, 47.14361</named-content></named-content>, 135 m, tropical dry forest, 2–8.iv.2001, (<italic>Fisher, Griswold et al.</italic>); <tp:taxon-name><tp:taxon-name-part taxon-name-part-type="genus" reg="Mahajanga">Mahajanga</tp:taxon-name-part></tp:taxon-name>, Parc National tsingy de Bemaraha, 3.4 km 93° E Bekopaka, Tombeau Vazimba, <named-content xmlns:xlink="http://www.w3.org/1999/xlink" content-type="dwc:verbatimCoordinates" xlink:type="simple"><named-content content-type="geo-json" specific-use="{&#34;type&#34;:&#34;Point&#34;,&#34;coordinates&#34;:[44.828000,-19.141940]}" id="NCID0EVCGK" xlink:type="simple">-19.14194, 44.828</named-content></named-content>, 50 m, tropical dry forest, 6–10.xi.2001, (<italic>Fisher, Griswold et al.</italic>); <tp:taxon-name><tp:taxon-name-part taxon-name-part-type="genus" reg="Mahajanga">Mahajanga</tp:taxon-name-part></tp:taxon-name>, Parc National d’Ankarafantsika, Ampijoroa Station Forestière, 40 km 306° NW Andranofasika, <named-content xmlns:xlink="http://www.w3.org/1999/xlink" content-type="dwc:verbatimCoordinates" xlink:type="simple"><named-content content-type="geo-json" specific-use="{&#34;type&#34;:&#34;Point&#34;,&#34;coordinates&#34;:[46.810670,-16.320830]}" id="NCID0EFDGK" xlink:type="simple">-16.32083, 46.81067</named-content></named-content>, 130 m, tropical dry forest, 26.iii.-1.iv.2001, (<italic>Fisher, Griswold et al.</italic>); <tp:taxon-name><tp:taxon-name-part taxon-name-part-type="genus" reg="Mahajanga">Mahajanga</tp:taxon-name-part></tp:taxon-name>, Parc National d’Ankarafantsika, Ampijoroa Station Forestière, 5.4 km 331° NW Andranofasika, <named-content xmlns:xlink="http://www.w3.org/1999/xlink" content-type="dwc:verbatimCoordinates" xlink:type="simple"><named-content content-type="geo-json" specific-use="{&#34;type&#34;:&#34;Point&#34;,&#34;coordinates&#34;:[46.813000,-16.298890]}" id="NCID0EVDGK" xlink:type="simple">-16.29889, 46.813</named-content></named-content>, 70 m, tropical dry forest, 26.iii.-1.iv.2001, (<italic>Fisher, Griswold et al.</italic>); <tp:taxon-name><tp:taxon-name-part taxon-name-part-type="genus" reg="Mahajanga">Mahajanga</tp:taxon-name-part></tp:taxon-name>, Réserve d’Ankoririka, 10.6 km 13° NE de Tsaramandroso, <named-content xmlns:xlink="http://www.w3.org/1999/xlink" content-type="dwc:verbatimCoordinates" xlink:type="simple"><named-content content-type="geo-json" specific-use="{&#34;type&#34;:&#34;Point&#34;,&#34;coordinates&#34;:[47.048610,-16.267220]}" id="NCID0EFEGK" xlink:type="simple">-16.26722, 47.04861</named-content></named-content>, 210 m, tropical dry forest, 9–14.iv.2001, (<italic>Fisher, Griswold et al.</italic>); <tp:taxon-name><tp:taxon-name-part taxon-name-part-type="genus" reg="Mahajanga">Mahajanga</tp:taxon-name-part></tp:taxon-name>, Forêt de Tsimembo, 11.0 km 346° NNW Soatana, <named-content xmlns:xlink="http://www.w3.org/1999/xlink" content-type="dwc:verbatimCoordinates" xlink:type="simple"><named-content content-type="geo-json" specific-use="{&#34;type&#34;:&#34;Point&#34;,&#34;coordinates&#34;:[44.443500,-18.995280]}" id="NCID0EVEGK" xlink:type="simple">-18.99528, 44.4435</named-content></named-content>, 50 m, tropical dry forest, 21–25.xi.2001, (<italic>Fisher, Griswold et al.</italic>). <bold><italic>Toamasina</italic></bold>. Parcelle K7 Tampolo, <named-content xmlns:xlink="http://www.w3.org/1999/xlink" content-type="dwc:verbatimCoordinates" xlink:type="simple"><named-content content-type="geo-json" specific-use="{&#34;type&#34;:&#34;Point&#34;,&#34;coordinates&#34;:[49.416670,-17.283330]}" id="NCID0ECFGK" xlink:type="simple">-17.28333, 49.41667</named-content></named-content>, 10 m, littoral forest, 20.iv.2004, (<italic>Malagasy ant team</italic>); Toamasina, Forêt d’Analava Mandrisy, 5.9 km 195º Antanambe, <named-content xmlns:xlink="http://www.w3.org/1999/xlink" content-type="dwc:verbatimCoordinates" xlink:type="simple"><named-content content-type="geo-json" specific-use="{&#34;type&#34;:&#34;Point&#34;,&#34;coordinates&#34;:[49.847000,-16.485670]}" id="NCID0EMFGK" xlink:type="simple">-16.48567, 49.847</named-content></named-content>, 10 m, littoral rainforest, 13.xi.2005, (<italic>B.L. Fisher et al</italic>.); Toamasina, Mahavelona (Foulpointe), <named-content xmlns:xlink="http://www.w3.org/1999/xlink" content-type="dwc:verbatimCoordinates" xlink:type="simple"><named-content content-type="geo-json" specific-use="{&#34;type&#34;:&#34;Point&#34;,&#34;coordinates&#34;:[49.500000,-17.666670]}" id="NCID0EWFGK" xlink:type="simple">-17.66667, 49.5</named-content></named-content>, 20.v.1993, (<italic>A. Pauly</italic>); Toamasina, Station Forestière Analamazaotra, Analamazaotra 1.3 km S Andasibe, <named-content xmlns:xlink="http://www.w3.org/1999/xlink" content-type="dwc:verbatimCoordinates" xlink:type="simple"><named-content content-type="geo-json" specific-use="{&#34;type&#34;:&#34;Point&#34;,&#34;coordinates&#34;:[48.412710,-18.384660]}" id="NCID0EAGGK" xlink:type="simple">-18.38466, 48.41271</named-content></named-content>, 980 m, montane rainforest, 11–13.xii.2007, (<italic>B.L. Fisher et al</italic>.); Toamasina, Réserve Forestière Tampolo, 95.2 km N Toamasina, <named-content xmlns:xlink="http://www.w3.org/1999/xlink" content-type="dwc:verbatimCoordinates" xlink:type="simple"><named-content content-type="geo-json" specific-use="{&#34;type&#34;:&#34;Point&#34;,&#34;coordinates&#34;:[49.428530,-17.278080]}" id="NCID0EKGGK" xlink:type="simple">-17.27808, 49.42853</named-content></named-content>, 20 m, littoral rainforest, 7.v.2008, (<italic>B.L. Fisher et al</italic>.); Toamasina, Tamatave, (<italic>Voeltzkow</italic>); <bold><italic><tp:taxon-name><tp:taxon-name-part taxon-name-part-type="genus" reg="Toliara">Toliara</tp:taxon-name-part></tp:taxon-name></italic></bold>. Parc National de Kirindy Mite, 16.3 km 127° SE Belo sur Mer, <named-content xmlns:xlink="http://www.w3.org/1999/xlink" content-type="dwc:verbatimCoordinates" xlink:type="simple"><named-content content-type="geo-json" specific-use="{&#34;type&#34;:&#34;Point&#34;,&#34;coordinates&#34;:[44.147000,-20.795280]}" id="NCID0EDHGK" xlink:type="simple">-20.79528, 44.147</named-content></named-content>, 80 m, tropical dry forest, 6–10.xii.2001, (<italic>Fisher, Griswold et al.</italic>); <tp:taxon-name><tp:taxon-name-part taxon-name-part-type="genus" reg="Toliara">Toliara</tp:taxon-name-part></tp:taxon-name>, Réserve Privé Berenty, Forêt de Malaza, Mandraré River, 8.6 km 314° NW Amboasary, <named-content xmlns:xlink="http://www.w3.org/1999/xlink" content-type="dwc:verbatimCoordinates" xlink:type="simple"><named-content content-type="geo-json" specific-use="{&#34;type&#34;:&#34;Point&#34;,&#34;coordinates&#34;:[46.306000,-25.007780]}" id="NCID0ETHGK" xlink:type="simple">-25.00778, 46.306</named-content></named-content>, 40 m, gallery forest, 6.ii.2002, (<italic>Fisher, Griswold et al.</italic>); <tp:taxon-name><tp:taxon-name-part taxon-name-part-type="genus" reg="Toliara">Toliara</tp:taxon-name-part></tp:taxon-name>, Forêt de Mite, 20.7 km 29° WNW Tongobory, <named-content xmlns:xlink="http://www.w3.org/1999/xlink" content-type="dwc:verbatimCoordinates" xlink:type="simple"><named-content content-type="geo-json" specific-use="{&#34;type&#34;:&#34;Point&#34;,&#34;coordinates&#34;:[44.121330,-23.524170]}" id="NCID0EDIGK" xlink:type="simple">-23.52417, 44.12133</named-content></named-content>, 75 m, gallery forest, 27.ii.-3.iii.2002, (<italic>Fisher, Griswold et al.</italic>); <tp:taxon-name><tp:taxon-name-part taxon-name-part-type="genus" reg="Toliara">Toliara</tp:taxon-name-part></tp:taxon-name>, Réserve Privé Berenty, Forêt de Bealoka, Mandraré River, 14.6 km 329° NNW Amboasary, <named-content xmlns:xlink="http://www.w3.org/1999/xlink" content-type="dwc:verbatimCoordinates" xlink:type="simple"><named-content content-type="geo-json" specific-use="{&#34;type&#34;:&#34;Point&#34;,&#34;coordinates&#34;:[46.271500,-24.956940]}" id="NCID0ETIGK" xlink:type="simple">-24.95694, 46.2715</named-content></named-content>, 35 m, gallery forest, 3–8.ii.2002, (<italic>Fisher, Griswold et al.</italic>); <tp:taxon-name><tp:taxon-name-part taxon-name-part-type="genus" reg="Toliara">Toliara</tp:taxon-name-part></tp:taxon-name>, Forêt de Mahavelo, Isantoria River, <named-content xmlns:xlink="http://www.w3.org/1999/xlink" content-type="dwc:verbatimCoordinates" xlink:type="simple"><named-content content-type="geo-json" specific-use="{&#34;type&#34;:&#34;Point&#34;,&#34;coordinates&#34;:[46.157170,-24.758330]}" id="NCID0EDJGK" xlink:type="simple">-24.75833, 46.15717</named-content></named-content>, 110 m, spiny forest/thicket, 28.i.-1.ii.2002, (<italic>Fisher, Griswold et al.</italic>); <tp:taxon-name><tp:taxon-name-part taxon-name-part-type="genus" reg="Toliara">Toliara</tp:taxon-name-part></tp:taxon-name>, Réserve Spéciale de Cap Sainte Marie, 12.3 km 262° W Marovato, <named-content xmlns:xlink="http://www.w3.org/1999/xlink" content-type="dwc:verbatimCoordinates" xlink:type="simple"><named-content content-type="geo-json" specific-use="{&#34;type&#34;:&#34;Point&#34;,&#34;coordinates&#34;:[45.168330,-25.581670]}" id="NCID0ETJGK" xlink:type="simple">-25.58167, 45.16833</named-content></named-content>, 200 m, spiny forest/thicket, 11–15.ii.2002, (<italic>Fisher, Griswold et al.</italic>); <tp:taxon-name><tp:taxon-name-part taxon-name-part-type="genus" reg="Toliara">Toliara</tp:taxon-name-part></tp:taxon-name>, Parc National d’Andohahela, Forêt de Manantalinjo, 33.6 km 63° ENE Amboasary, 7.6 km 99° E Hazofotsy, <named-content xmlns:xlink="http://www.w3.org/1999/xlink" content-type="dwc:verbatimCoordinates" xlink:type="simple"><named-content content-type="geo-json" specific-use="{&#34;type&#34;:&#34;Point&#34;,&#34;coordinates&#34;:[46.610000,-24.816940]}" id="NCID0EDKGK" xlink:type="simple">-24.81694, 46.61</named-content></named-content>, 150 m, spiny forest/thicket, 12–16.i.2002, (<italic>Fisher, Griswold et al.</italic>); <tp:taxon-name><tp:taxon-name-part taxon-name-part-type="genus" reg="Toliara">Toliara</tp:taxon-name-part></tp:taxon-name>, Parc National de Tsimanampetsotsa, 6.7 km 130° SE Efoetse, 23.0 km 175° S Beheloka, <named-content xmlns:xlink="http://www.w3.org/1999/xlink" content-type="dwc:verbatimCoordinates" xlink:type="simple"><named-content content-type="geo-json" specific-use="{&#34;type&#34;:&#34;Point&#34;,&#34;coordinates&#34;:[43.760000,-24.100560]}" id="NCID0ETKGK" xlink:type="simple">-24.10056, 43.76</named-content></named-content>, 25 m, spiny forest/thicket, 18–22.iii.2002, (<italic>Fisher, Griswold et al.</italic>); <tp:taxon-name><tp:taxon-name-part taxon-name-part-type="genus" reg="Toliara">Toliara</tp:taxon-name-part></tp:taxon-name>, Réserve Spéciale d’Ambohijanahary, Forêt d’Ankazotsihitafototra, 35.2 km 312° NW Ambaravaranala, <named-content xmlns:xlink="http://www.w3.org/1999/xlink" content-type="dwc:verbatimCoordinates" xlink:type="simple"><named-content content-type="geo-json" specific-use="{&#34;type&#34;:&#34;Point&#34;,&#34;coordinates&#34;:[45.406670,-18.266670]}" id="NCID0EDLGK" xlink:type="simple">-18.26667, 45.40667</named-content></named-content>, 1050 m, montane rainforest, 13–17.i.2003, (<italic>Fisher, Griswold et al.</italic>); <tp:taxon-name><tp:taxon-name-part taxon-name-part-type="genus" reg="Toliara">Toliara</tp:taxon-name-part></tp:taxon-name>, Réserve Spéciale d’Ambohijanahary, Forêt d’Ankazotsihitafototra, 34.6 km 314° NW Ambaravaranala, <named-content xmlns:xlink="http://www.w3.org/1999/xlink" content-type="dwc:verbatimCoordinates" xlink:type="simple"><named-content content-type="geo-json" specific-use="{&#34;type&#34;:&#34;Point&#34;,&#34;coordinates&#34;:[45.418330,-18.260000]}" id="NCID0ETLGK" xlink:type="simple">-18.26, 45.41833</named-content></named-content>, 1100 m, montane rainforest, 16.i.2003, (<italic>Fisher, Griswold et al.</italic>); <tp:taxon-name><tp:taxon-name-part taxon-name-part-type="genus" reg="Toliara">Toliara</tp:taxon-name-part></tp:taxon-name>, Forêt de Kirindy, 15.5 km 64° ENE Marofandilia, <named-content xmlns:xlink="http://www.w3.org/1999/xlink" content-type="dwc:verbatimCoordinates" xlink:type="simple"><named-content content-type="geo-json" specific-use="{&#34;type&#34;:&#34;Point&#34;,&#34;coordinates&#34;:[44.662220,-20.045000]}" id="NCID0EDMGK" xlink:type="simple">-20.045, 44.66222</named-content></named-content>, 100 m, tropical dry forest, 28.xi.-3.xii.2001, (<italic>Fisher, Griswold et al.</italic>); <tp:taxon-name><tp:taxon-name-part taxon-name-part-type="genus" reg="Toliara">Toliara</tp:taxon-name-part></tp:taxon-name>, Antafoky, <named-content xmlns:xlink="http://www.w3.org/1999/xlink" content-type="dwc:verbatimCoordinates" xlink:type="simple"><named-content content-type="geo-json" specific-use="{&#34;type&#34;:&#34;Point&#34;,&#34;coordinates&#34;:[44.077500,-23.487780]}" id="NCID0ETMGK" xlink:type="simple">-23.48778, 44.0775</named-content></named-content>, 60 m, gallery forest, 9.ii.2002, (<italic>Frontier Project</italic>); <tp:taxon-name><tp:taxon-name-part taxon-name-part-type="genus" reg="Toliara">Toliara</tp:taxon-name-part></tp:taxon-name>, Manombo, <named-content xmlns:xlink="http://www.w3.org/1999/xlink" content-type="dwc:verbatimCoordinates" xlink:type="simple"><named-content content-type="geo-json" specific-use="{&#34;type&#34;:&#34;Point&#34;,&#34;coordinates&#34;:[43.739320,-22.812300]}" id="NCID0EDNGK" xlink:type="simple">-22.8123, 43.73932</named-content></named-content>, 165 m, gallery forest, TS3, 22–24.v.2004, (<italic>Frontier Wilderness Project</italic>); <tp:taxon-name><tp:taxon-name-part taxon-name-part-type="genus" reg="Toliara">Toliara</tp:taxon-name-part></tp:taxon-name>, Amboasary, <named-content xmlns:xlink="http://www.w3.org/1999/xlink" content-type="dwc:verbatimCoordinates" xlink:type="simple"><named-content content-type="geo-json" specific-use="{&#34;type&#34;:&#34;Point&#34;,&#34;coordinates&#34;:[46.383500,-25.038830]}" id="NCID0ETNGK" xlink:type="simple">-25.03883, 46.3835</named-content></named-content>, 25 m, urban/garden, 9.xii.2006, (<italic>B.L. Fisher et a</italic>l.); <tp:taxon-name><tp:taxon-name-part taxon-name-part-type="genus" reg="Toliara">Toliara</tp:taxon-name-part></tp:taxon-name>, Manatantely, 8.9km NW Tolagnaro, <named-content xmlns:xlink="http://www.w3.org/1999/xlink" content-type="dwc:verbatimCoordinates" xlink:type="simple"><named-content content-type="geo-json" specific-use="{&#34;type&#34;:&#34;Point&#34;,&#34;coordinates&#34;:[46.925670,-24.981500]}" id="NCID0EDOGK" xlink:type="simple">-24.9815, 46.92567</named-content></named-content>, 100 m, rainforest, 27.xi.2006, (<italic>B.L. Fisher et al</italic>.); <tp:taxon-name><tp:taxon-name-part taxon-name-part-type="genus" reg="Toliara">Toliara</tp:taxon-name-part></tp:taxon-name>, Réserve Spéciale Kalambatritra, Ambinanitelo, <named-content xmlns:xlink="http://www.w3.org/1999/xlink" content-type="dwc:verbatimCoordinates" xlink:type="simple"><named-content content-type="geo-json" specific-use="{&#34;type&#34;:&#34;Point&#34;,&#34;coordinates&#34;:[46.447300,-23.457070]}" id="NCID0ETOGK" xlink:type="simple">-23.45707, 46.4473</named-content></named-content>, 1300 m, grassland, 8.ii.2009, (<italic>B.L. Fisher et al</italic>.); <tp:taxon-name><tp:taxon-name-part taxon-name-part-type="genus" reg="Toliara">Toliara</tp:taxon-name-part></tp:taxon-name>, Réserve Spéciale Kalambatritra, Ambinanitelo, <named-content xmlns:xlink="http://www.w3.org/1999/xlink" content-type="dwc:verbatimCoordinates" xlink:type="simple"><named-content content-type="geo-json" specific-use="{&#34;type&#34;:&#34;Point&#34;,&#34;coordinates&#34;:[46.457730,-23.453730]}" id="NCID0EDPGK" xlink:type="simple">-23.45373, 46.45773</named-content></named-content>, 1345 m, grassland, 11.ii.2009, (<italic>B.L. Fisher et al</italic>.); <tp:taxon-name><tp:taxon-name-part taxon-name-part-type="genus" reg="Toliara">Toliara</tp:taxon-name-part></tp:taxon-name>, Réserve Spéciale Kalambatritra, <named-content xmlns:xlink="http://www.w3.org/1999/xlink" content-type="dwc:verbatimCoordinates" xlink:type="simple"><named-content content-type="geo-json" specific-use="{&#34;type&#34;:&#34;Point&#34;,&#34;coordinates&#34;:[46.458300,-23.418500]}" id="NCID0ETPGK" xlink:type="simple">-23.4185, 46.4583</named-content></named-content>, 1365 m, grassland, 8.ii.2009, (<italic>B.L. Fisher et al</italic>.); <tp:taxon-name><tp:taxon-name-part taxon-name-part-type="genus" reg="Toliara">Toliara</tp:taxon-name-part></tp:taxon-name>, Beza-Mahafaly, 27 km E Betioky, <named-content xmlns:xlink="http://www.w3.org/1999/xlink" content-type="dwc:verbatimCoordinates" xlink:type="simple"><named-content content-type="geo-json" specific-use="{&#34;type&#34;:&#34;Point&#34;,&#34;coordinates&#34;:[44.633330,-23.650000]}" id="NCID0EDQGK" xlink:type="simple">-23.65, 44.63333</named-content></named-content>, 135 m, tropical dry forest, 23.iv.1997, (<italic>B.L. Fisher</italic>); <tp:taxon-name><tp:taxon-name-part taxon-name-part-type="genus" reg="Toliara">Toliara</tp:taxon-name-part></tp:taxon-name>, Makay Mts., <named-content xmlns:xlink="http://www.w3.org/1999/xlink" content-type="dwc:verbatimCoordinates" xlink:type="simple"><named-content content-type="geo-json" specific-use="{&#34;type&#34;:&#34;Point&#34;,&#34;coordinates&#34;:[45.323960,-21.219850]}" id="NCID0ETQGK" xlink:type="simple">-21.21985, 45.32396</named-content></named-content>, 500 m, gallery forest on sandy soil, 25.xi.2010, (<italic>B.L. Fisher et al</italic>.); <tp:taxon-name><tp:taxon-name-part taxon-name-part-type="genus" reg="Toliara">Toliara</tp:taxon-name-part></tp:taxon-name>, Makay Mts, <named-content xmlns:xlink="http://www.w3.org/1999/xlink" content-type="dwc:verbatimCoordinates" xlink:type="simple"><named-content content-type="geo-json" specific-use="{&#34;type&#34;:&#34;Point&#34;,&#34;coordinates&#34;:[45.324770,-21.222840]}" id="NCID0EDRGK" xlink:type="simple">-21.22284, 45.32477</named-content></named-content>, 490 m, gallery forest on sandy soil, 24.xi.-1.xii.2010, (<italic>B.L. Fisher et al</italic>.); <tp:taxon-name><tp:taxon-name-part taxon-name-part-type="genus" reg="Toliara">Toliara</tp:taxon-name-part></tp:taxon-name>, Makay Mts., <named-content xmlns:xlink="http://www.w3.org/1999/xlink" content-type="dwc:verbatimCoordinates" xlink:type="simple"><named-content content-type="geo-json" specific-use="{&#34;type&#34;:&#34;Point&#34;,&#34;coordinates&#34;:[45.341840,-21.209780]}" id="NCID0ETRGK" xlink:type="simple">-21.20978, 45.34184</named-content></named-content>, 525 m, gallery forest on sandy soil, 27.xi-2.xii.2010, (<italic>B.L. Fisher et al</italic>.); <tp:taxon-name><tp:taxon-name-part taxon-name-part-type="genus" reg="Toliara">Toliara</tp:taxon-name-part></tp:taxon-name>, Mahafaly Plateau, 6.2 km 74° ENE Itampolo, <named-content xmlns:xlink="http://www.w3.org/1999/xlink" content-type="dwc:verbatimCoordinates" xlink:type="simple"><named-content content-type="geo-json" specific-use="{&#34;type&#34;:&#34;Point&#34;,&#34;coordinates&#34;:[43.996670,-24.653610]}" id="NCID0EDSGK" xlink:type="simple">-24.65361, 43.99667</named-content></named-content>, 80 m, spiny forest/thicket, 21–25.ii.2002, (<italic>Fisher, Griswold et al.</italic>); <tp:taxon-name><tp:taxon-name-part taxon-name-part-type="genus" reg="Toliara">Toliara</tp:taxon-name-part></tp:taxon-name>, Réserve Spéciale de Cap Sainte Marie, 14.9 km 261° W Marovato, <named-content xmlns:xlink="http://www.w3.org/1999/xlink" content-type="dwc:verbatimCoordinates" xlink:type="simple"><named-content content-type="geo-json" specific-use="{&#34;type&#34;:&#34;Point&#34;,&#34;coordinates&#34;:[45.146830,-25.594440]}" id="NCID0ETSGK" xlink:type="simple">-25.59444, 45.14683</named-content></named-content>, 160 m, spiny forest/thicket, 13–19.ii.2002, (<italic>Fisher, Griswold et al.</italic>); <bold>MAYOTTE</bold>: Dapani, <named-content xmlns:xlink="http://www.w3.org/1999/xlink" content-type="dwc:verbatimCoordinates" xlink:type="simple"><named-content content-type="geo-json" specific-use="{&#34;type&#34;:&#34;Point&#34;,&#34;coordinates&#34;:[45.150370,-12.962790]}" id="NCID0E6SGK" xlink:type="simple">-12.96279, 45.15037</named-content></named-content>, 135 m, rainforest, 2–4.xii.2007, (<italic>B.L. Fisher et al</italic>.); MAYOTTE: Mont Benara, <named-content xmlns:xlink="http://www.w3.org/1999/xlink" content-type="dwc:verbatimCoordinates" xlink:type="simple"><named-content content-type="geo-json" specific-use="{&#34;type&#34;:&#34;Point&#34;,&#34;coordinates&#34;:[45.156720,-12.875850]}" id="NCID0EJTGK" xlink:type="simple">-12.87585, 45.15672</named-content></named-content>, 425 m, rainforest, 30.xi.-2.xii.2007, (<italic>B.L. Fisher et al</italic>.); MAYOTTE: Mont Chongui, <named-content xmlns:xlink="http://www.w3.org/1999/xlink" content-type="dwc:verbatimCoordinates" xlink:type="simple"><named-content content-type="geo-json" specific-use="{&#34;type&#34;:&#34;Point&#34;,&#34;coordinates&#34;:[45.134110,-12.959030]}" id="NCID0ETTGK" xlink:type="simple">-12.95903, 45.13411</named-content></named-content>, 380 m, rainforest, 28–30.xi.2007, (<italic>B.L. Fisher et al</italic>.); MAYOTTE: Mont Combani, <named-content xmlns:xlink="http://www.w3.org/1999/xlink" content-type="dwc:verbatimCoordinates" xlink:type="simple"><named-content content-type="geo-json" specific-use="{&#34;type&#34;:&#34;Point&#34;,&#34;coordinates&#34;:[45.153140,-12.806320]}" id="NCID0E4TGK" xlink:type="simple">-12.80632, 45.15314</named-content></named-content>, 370 m, rainforest, 25–28.xi.2007, (<italic>B.L. Fisher et al</italic>.).</p></tp:treatment-sec></tp:taxon-treatment>
