# Supplementary material for: Taxonomy of the ant genus Carebara Westwood (Formicidae, Myrmicinae) in the Malagasy Region
Source: Zookeys. 2018 Jun 18;(767):1–149. doi: 10.3897/zookeys.767.21105 (PMC6018136; doi:10.3897/zookeys.767.21105)
Supplement: XML Treatment for Carebara hiragasy [file zookeys.767.21105-treatment9.xml]

<!DOCTYPE tp:taxon-treatment
  PUBLIC "-//TaxonX//DTD Taxonomic Treatment Publishing DTD v0 20100105//EN" "tax-treatment-NSO.dtd">
<tp:taxon-treatment xmlns:tp="http://www.plazi.org/taxpub"><tp:treatment-meta><kwd-group><label>Taxon classification</label><kwd><named-content xmlns:xlink="http://www.w3.org/1999/xlink" content-type="kingdom">Animalia</named-content></kwd><kwd><named-content xmlns:xlink="http://www.w3.org/1999/xlink" content-type="order">Hymenoptera</named-content></kwd><kwd><named-content xmlns:xlink="http://www.w3.org/1999/xlink" content-type="family">Formicidae</named-content></kwd></kwd-group><mixed-citation publication-type="journal"><person-group><name><surname>Azorsa</surname><given-names>Frank</given-names></name><name><surname>Fisher</surname><given-names>Brian L.</given-names></name></person-group><article-title>Taxonomy of the ant genus <italic><tp:taxon-name><tp:taxon-name-part taxon-name-part-type="genus" reg="Carebara">Carebara</tp:taxon-name-part></tp:taxon-name></italic> Westwood (<tp:taxon-name><tp:taxon-name-part taxon-name-part-type="family">Formicidae</tp:taxon-name-part></tp:taxon-name>, <tp:taxon-name><tp:taxon-name-part taxon-name-part-type="subfamily">Myrmicinae</tp:taxon-name-part></tp:taxon-name>) in the Malagasy Region</article-title><source>Zookeys</source><day>18</day><month>6</month><year>2018</year><volume>2018</volume><issue>767</issue><fpage>1</fpage><lpage>149</lpage><pub-id pub-id-type="doi">10.3897/zookeys.767.21105</pub-id></mixed-citation></tp:treatment-meta><tp:nomenclature><tp:taxon-name>
            <tp:taxon-name-part taxon-name-part-type="genus" reg="Carebara">Carebara</tp:taxon-name-part>
            <tp:taxon-name-part taxon-name-part-type="species" reg="hiragasy">hiragasy</tp:taxon-name-part>
            <object-id xmlns:xlink="http://www.w3.org/1999/xlink" content-type="zoobank" xlink:type="simple">http://zoobank.org/7F0B6310-F0FE-4F30-A9A5-DA8E3D3BE8AB</object-id>
          </tp:taxon-name><tp:taxon-authority>Azorsa &amp; Fisher</tp:taxon-authority><tp:taxon-status xmlns:xlink="http://www.w3.org/1999/xlink" xlink:type="simple">sp. n.</tp:taxon-status></tp:nomenclature><tp:treatment-sec sec-type="Holotype" id="SECID0EYPHK"><title>Holotype.</title><p>(major worker), MADAGASCAR, <tp:taxon-name><tp:taxon-name-part taxon-name-part-type="genus" reg="Toliara">Toliara</tp:taxon-name-part></tp:taxon-name>, Forêt Classée d’Analavelona, 29.2 km 343° NNW Mahaboboka, <named-content xmlns:xlink="http://www.w3.org/1999/xlink" content-type="dwc:verbatimCoordinates" xlink:type="simple"><named-content content-type="geo-json" specific-use="{&#34;type&#34;:&#34;Point&#34;,&#34;coordinates&#34;:[44.190000,-22.675000]}" id="NCID0EHQHK" xlink:type="simple">-22.675, 44.19</named-content></named-content>, 1100 m, montane rainforest, 18–22.ii.2003, (<italic>Fisher, Griswold et al.</italic>). Collection code BLF07838, (<abbrev xmlns:xlink="http://www.w3.org/1999/xlink" content-type="institution" xlink:title="California Academy of Sciences, San Francisco, California, U.S.A." id="ABBRID0EOQHK" xlink:type="simple">CASC</abbrev>: <ext-link xmlns:xlink="http://www.w3.org/1999/xlink" ext-link-type="uri" xlink:href="http://data.antweb.org/specimen/CASENT0906501" xlink:type="simple">CASENT0906501</ext-link>). <bold>Paratypes</bold>: (2 major workers and 6 minor workers), with same data as holotype, 2 major workers (<abbrev xmlns:xlink="http://www.w3.org/1999/xlink" content-type="institution" xlink:title="California Academy of Sciences, San Francisco, California, U.S.A." id="ABBRID0EVQHK" xlink:type="simple">CASC</abbrev>: CASSENT0906495, <ext-link xmlns:xlink="http://www.w3.org/1999/xlink" ext-link-type="uri" xlink:href="http://data.antweb.org/specimen/CASENT0906496" xlink:type="simple">CASENT0906496</ext-link>), and 1 minor worker (<abbrev xmlns:xlink="http://www.w3.org/1999/xlink" content-type="institution" xlink:title="California Academy of Sciences, San Francisco, California, U.S.A." id="ABBRID0E1QHK" xlink:type="simple">CASC</abbrev>: <ext-link xmlns:xlink="http://www.w3.org/1999/xlink" ext-link-type="uri" xlink:href="http://data.antweb.org/specimen/CASENT0496888" xlink:type="simple">CASENT0496888</ext-link>). 5 minor workers with same data as holotype but with different collection codes. BLF07820. (<abbrev xmlns:xlink="http://www.w3.org/1999/xlink" content-type="institution" xlink:title="The Natural History Museum (British Museum, Natural History), London, U.K." id="ABBRID0E6QHK" xlink:type="simple">BMNH</abbrev>: <ext-link xmlns:xlink="http://www.w3.org/1999/xlink" ext-link-type="uri" xlink:href="http://data.antweb.org/specimen/CASENT0498240" xlink:type="simple">CASENT0498240</ext-link>), BLF07827, (<abbrev xmlns:xlink="http://www.w3.org/1999/xlink" content-type="institution" xlink:title="California Academy of Sciences, San Francisco, California, U.S.A." id="ABBRID0EERHK" xlink:type="simple">CASC</abbrev>: <ext-link xmlns:xlink="http://www.w3.org/1999/xlink" ext-link-type="uri" xlink:href="http://data.antweb.org/specimen/CASENT0498241" xlink:type="simple">CASENT0498241</ext-link>, <ext-link xmlns:xlink="http://www.w3.org/1999/xlink" ext-link-type="uri" xlink:href="http://data.antweb.org/specimen/CASENT0498242" xlink:type="simple">CASENT0498242</ext-link>), BLF07848, (<abbrev xmlns:xlink="http://www.w3.org/1999/xlink" content-type="institution" xlink:title="Museum of Comparative Zoology, Harvard University, Cambridge, Massachusetts, U.S.A." id="ABBRID0EJRHK" xlink:type="simple">MCZ</abbrev>: <ext-link xmlns:xlink="http://www.w3.org/1999/xlink" ext-link-type="uri" xlink:href="http://data.antweb.org/specimen/CASENT0498224" xlink:type="simple">CASENT0498224</ext-link>, <abbrev xmlns:xlink="http://www.w3.org/1999/xlink" content-type="institution" xlink:title="Muséum d’Histoire Naturelle de la Ville de Genève, Geneva, Switzerland" id="ABBRID0EORHK" xlink:type="simple">MHNG</abbrev>: <ext-link xmlns:xlink="http://www.w3.org/1999/xlink" ext-link-type="uri" xlink:href="http://data.antweb.org/specimen/CASENT0498223" xlink:type="simple">CASENT0498223</ext-link>).</p></tp:treatment-sec><tp:treatment-sec sec-type="diagnosis" id="SECID0ETRHK"><title>Diagnosis.</title><p>Antennae ten-segmented. <bold>Major</bold>: Head nearly subrectangular, posterior margin of head concave and posterolateral corners rounded; head with longitudinal rugae, not reaching posterolateral lobes, smooth and shiny frons, imbricate close to posterior margin of head; propodeum with posterodorsal corner nearly convex, dorsum flat; ventral face of petiole flat and petiolar node thick, combined outline of dorsal surface of peduncle and anterior face of node medially concave and posterior face vertical and convex. <bold>Minor</bold>: Head nearly subquadrate; propodeum with posterodorsal corner nearly convex, and dorsum flat; petiolar node thick, combined outline of dorsal surface of peduncle and anterior face of node slightly concave.</p><fig id="F42" position="float" orientation="portrait"><label>Figure 42.</label><caption><p>
                <italic><tp:taxon-name><tp:taxon-name-part taxon-name-part-type="genus" reg="Carebara">Carebara</tp:taxon-name-part> <tp:taxon-name-part taxon-name-part-type="species" reg="hiragasy">hiragasy</tp:taxon-name-part></tp:taxon-name></italic>–holotype. Major worker, <ext-link xmlns:xlink="http://www.w3.org/1999/xlink" ext-link-type="uri" xlink:href="http://data.antweb.org/specimen/CASENT0496886" xlink:type="simple">CASENT0496886</ext-link>: <bold>A</bold> head in full-face view <bold>B</bold> body in profile view <bold>C</bold> body in dorsal view. Minor worker, <ext-link xmlns:xlink="http://www.w3.org/1999/xlink" ext-link-type="uri" xlink:href="http://data.antweb.org/specimen/CASENT0496888" xlink:type="simple">CASENT0496888</ext-link>: <bold>D</bold> head in full-face view <bold>E</bold> body in profile view <bold>F</bold> body in dorsal view.</p></caption><graphic xmlns:xlink="http://www.w3.org/1999/xlink" xlink:href="zookeys-767-001-g042.jpg" position="float" orientation="portrait" xlink:type="simple" id="oo_210648.jpg"/></fig></tp:treatment-sec><tp:treatment-sec sec-type="description" id="SECID0EBTHK"><title>Description of major workers.</title><p>
            <bold>Measurements</bold> (n=3): <abbrev xmlns:xlink="http://www.w3.org/1999/xlink" xlink:title="Head length" id="ABBRID0EJTHK" xlink:type="simple">HL</abbrev> 0.74–1.03 (0.87); <abbrev xmlns:xlink="http://www.w3.org/1999/xlink" xlink:title="Head width" id="ABBRID0ENTHK" xlink:type="simple">HW</abbrev> 0.58–0.79 (0.66); <abbrev xmlns:xlink="http://www.w3.org/1999/xlink" xlink:title="Scape length" id="ABBRID0ERTHK" xlink:type="simple">SL</abbrev> 0.31–0.39 (0.35); <abbrev xmlns:xlink="http://www.w3.org/1999/xlink" xlink:title="Mandible length" id="ABBRID0EVTHK" xlink:type="simple">ML</abbrev> 0.20–0.27 (0.22); <abbrev xmlns:xlink="http://www.w3.org/1999/xlink" xlink:title="Eye length" id="ABBRID0EZTHK" xlink:type="simple">EL</abbrev> 0.02–0.05 (0.02); <abbrev xmlns:xlink="http://www.w3.org/1999/xlink" xlink:title="Eye to mandible" id="ABBRID0E4THK" xlink:type="simple">EM</abbrev> 0.21–0.34 (0.30); <abbrev xmlns:xlink="http://www.w3.org/1999/xlink" xlink:title="Head depth" id="ABBRID0EBUHK" xlink:type="simple">HD</abbrev> 0.42–0.61 (0.50); <abbrev xmlns:xlink="http://www.w3.org/1999/xlink" xlink:title="Weber’s length" id="ABBRID0EFUHK" xlink:type="simple">WL</abbrev> 0.67–0.88 (0.80); <abbrev xmlns:xlink="http://www.w3.org/1999/xlink" xlink:title="Propodeal spine length" id="ABBRID0EJUHK" xlink:type="simple">PSL</abbrev> 0.04–0.07 (0.06); <abbrev xmlns:xlink="http://www.w3.org/1999/xlink" xlink:title="Pronotal width" id="ABBRID0ENUHK" xlink:type="simple">PW</abbrev> 0.39–0.53 (0.46); <abbrev xmlns:xlink="http://www.w3.org/1999/xlink" xlink:title="Femur length" id="ABBRID0ERUHK" xlink:type="simple">MFL</abbrev> 0.36–0.50 (0.43); <abbrev xmlns:xlink="http://www.w3.org/1999/xlink" xlink:title="Femur width" id="ABBRID0EVUHK" xlink:type="simple">MFW</abbrev> 0.08–0.12 (0.11); <abbrev xmlns:xlink="http://www.w3.org/1999/xlink" xlink:title="Tibia length" id="ABBRID0EZUHK" xlink:type="simple">MTL</abbrev> 0.29–0.39 (0.34); <abbrev xmlns:xlink="http://www.w3.org/1999/xlink" xlink:title="Petiole length" id="ABBRID0E4UHK" xlink:type="simple">PTL</abbrev> 0.22–0.30 (0.26); <abbrev xmlns:xlink="http://www.w3.org/1999/xlink" xlink:title="Petiolar node length" id="ABBRID0EBVHK" xlink:type="simple">PNL</abbrev> 0.12–0.15 (0.13); <abbrev xmlns:xlink="http://www.w3.org/1999/xlink" xlink:title="Petiolar node height" id="ABBRID0EFVHK" xlink:type="simple">PTH</abbrev> 0.16–0.21 (0.18); <abbrev xmlns:xlink="http://www.w3.org/1999/xlink" xlink:title="Petiolar node width" id="ABBRID0EJVHK" xlink:type="simple">PTW</abbrev> 0.16–0.21 (0.18); <abbrev xmlns:xlink="http://www.w3.org/1999/xlink" xlink:title="Postpetiole length" id="ABBRID0ENVHK" xlink:type="simple">PPL</abbrev> 0.16–0.20 (0.17); <abbrev xmlns:xlink="http://www.w3.org/1999/xlink" xlink:title="Postpetiole node length" id="ABBRID0ERVHK" xlink:type="simple">PPNL</abbrev> 0.12–0.18 (0.15); <abbrev xmlns:xlink="http://www.w3.org/1999/xlink" xlink:title="Postpetiole height" id="ABBRID0EVVHK" xlink:type="simple">PPH</abbrev> 0.14–0.21 (0.17); <abbrev xmlns:xlink="http://www.w3.org/1999/xlink" xlink:title="Postpetiole width" id="ABBRID0EZVHK" xlink:type="simple">PPW</abbrev> 0.18–0.24 (0.21); <abbrev xmlns:xlink="http://www.w3.org/1999/xlink" xlink:title="aster length" id="ABBRID0E4VHK" xlink:type="simple">GL</abbrev> 0.52–0.75 (0.61); <abbrev xmlns:xlink="http://www.w3.org/1999/xlink" xlink:title="Gaster width" id="ABBRID0EBWHK" xlink:type="simple">GW</abbrev> 0.47–0.75 (0.61); <abbrev xmlns:xlink="http://www.w3.org/1999/xlink" xlink:title="Cephalic index" id="ABBRID0EFWHK" xlink:type="simple">CI</abbrev> 76–78 (76); <abbrev xmlns:xlink="http://www.w3.org/1999/xlink" xlink:title="Mandibular index" id="ABBRID0EJWHK" xlink:type="simple">MI</abbrev> 25–27 (25); <abbrev xmlns:xlink="http://www.w3.org/1999/xlink" xlink:title="Scape index" id="ABBRID0ENWHK" xlink:type="simple">SI</abbrev> 38–42 (40), <abbrev xmlns:xlink="http://www.w3.org/1999/xlink" xlink:title="Metafemur length index" id="ABBRID0ERWHK" xlink:type="simple">MLI</abbrev> 62–65 (65); <abbrev xmlns:xlink="http://www.w3.org/1999/xlink" xlink:title="Postpetiole length index" id="ABBRID0EVWHK" xlink:type="simple">PPLI</abbrev> 65–73 (65); <abbrev xmlns:xlink="http://www.w3.org/1999/xlink" xlink:title="Postpetiole width index" id="ABBRID0EZWHK" xlink:type="simple">PPI</abbrev> 113–117 (117); <abbrev xmlns:xlink="http://www.w3.org/1999/xlink" xlink:title="Propodeal spine index" id="ABBRID0E4WHK" xlink:type="simple">PSI</abbrev> 7–9 (9).</p><p>Head longer than wide (<abbrev xmlns:xlink="http://www.w3.org/1999/xlink" xlink:title="Cephalic index" id="ABBRID0EDXHK" xlink:type="simple">CI</abbrev> 76–78), in full-face view roughly subrectangular, about 1.3 times longer than wide. Posterior margin of head medially concave, posterolateral corners rounded, lateral margins straight. Mandibles with six teeth. Anterior margin of clypeus slightly concave, and laterally convex. Antennae with ten segments. Scapes short (<abbrev xmlns:xlink="http://www.w3.org/1999/xlink" xlink:title="Head length" id="ABBRID0EHXHK" xlink:type="simple">HL</abbrev> 0.74–1.03, <abbrev xmlns:xlink="http://www.w3.org/1999/xlink" xlink:title="Scape length" id="ABBRID0ELXHK" xlink:type="simple">SL</abbrev> 0.31–0.39, <abbrev xmlns:xlink="http://www.w3.org/1999/xlink" xlink:title="Scape index" id="ABBRID0EPXHK" xlink:type="simple">SI</abbrev> 38–42), barely surpassing cephalic midlength. Ocelli present or absent. Eyes present, consisting of one ommatidium (<abbrev xmlns:xlink="http://www.w3.org/1999/xlink" xlink:title="Eye length" id="ABBRID0ETXHK" xlink:type="simple">EL</abbrev> 0.02–0.05). Supraclypeal area well defined, acutely triangular with a short longitudinal strip posteriorly, not reaching cephalic midlength.</p><p>In profile view, promesonotum high and strongly convex, metanotal groove deeply impressed, propodeum lower than promesonotum. Propodeum about as high as long, dorsal face of propodeum nearly flat and declining posteriorly, propodeum unarmed, posterodorsal corner bluntly angled, declivity of propodeum vertical and slightly concave. Propodeal lobes short and convex. Propodeal spiracle rounded and situated above mid-height of sclerite by about 1.5 times the diameter of the spiracle, and beyond mid-length of sclerite by about two times the diameter of the spiracle, distance from propodeal spiracle to posterodrosal corner of propodeum about 1.8 times the diameter of the spiracle (<abbrev xmlns:xlink="http://www.w3.org/1999/xlink" xlink:title="Propodeal spine length" id="ABBRID0EZXHK" xlink:type="simple">PSL</abbrev> 0.04–0.07), and distance to declivity same as the diameter of the spiracle. In dorsal view, promesonotum about as long as wide, anterior margin and sides of promesonotum rounded, deeply narrowed posteriorly; sides of propodeum straight.</p><p>Petiole longer than high (<abbrev xmlns:xlink="http://www.w3.org/1999/xlink" xlink:title="Petiole length" id="ABBRID0E6XHK" xlink:type="simple">PTL</abbrev> 0.22–0.30, <abbrev xmlns:xlink="http://www.w3.org/1999/xlink" xlink:title="Petiolar node height" id="ABBRID0EDYHK" xlink:type="simple">PTH</abbrev> 0.16–0.21) and with relatively short peduncle, ventral face slightly convex. Petiolar node thick. Combined outline of dorsal surface of peduncle and anterior face of node slightly concave in the middle, posterior face of node vertical and weakly convex, anterodorsal corner convex, posterodorsal corner rounded, dorsum convex. Subpetiolar process produced as denticle, about as long as the diameter of the propodeal spiracle. Postpetiolar node rounded and lower than petiolar node. In dorsal view, petiolar node not as wide as postpetiolar node (<abbrev xmlns:xlink="http://www.w3.org/1999/xlink" xlink:title="Petiolar node width" id="ABBRID0EHYHK" xlink:type="simple">PTW</abbrev> 0.16–0.21, <abbrev xmlns:xlink="http://www.w3.org/1999/xlink" xlink:title="Postpetiole width" id="ABBRID0ELYHK" xlink:type="simple">PPW</abbrev> 0.18–0.24), petiolar node wider than long (<abbrev xmlns:xlink="http://www.w3.org/1999/xlink" xlink:title="Petiolar node width" id="ABBRID0EPYHK" xlink:type="simple">PTW</abbrev> 0.16–0.21, <abbrev xmlns:xlink="http://www.w3.org/1999/xlink" xlink:title="Petiolar node length" id="ABBRID0ETYHK" xlink:type="simple">PNL</abbrev> 0.12–0.15), anterior and posterior margins of petiole slightly convex, and nearly straight in postpetiole, sides rounded in petiole and postpetiole.</p><p>Dorsal surface of mandibles and head with scattered piligerous punctae. Frontoclypeal area, frons, and posterolateral portion of cephalic dorsum smooth and shiny. Head with longitudinal and parallel carinulae, extending from gena and frontal lobes to posterolateral corners, clypeus with transverse rugae. Mandibles with longitudinal striations, weakly imbricate close to posterior margin of head. In profile, posterolateral portion of cephalic dorsum smooth and shiny medially. Mesosoma smooth and shiny, except for katepisternum, metapleuron and propodeum, which are areolate. Longitudinal and fine carinulae present on lateral side of pronotum. Petiole and ventral face of postpetiole areolate. In dorsal view, promesonotum, petiole, postpetiole and gaster smooth and shiny; propodeum weakly sculptured.</p><p>Lateral margins, posterolateral corners, and posterior margin of head with short and long erect to suberect hairs. Scapes with appressed hairs. Outer margin of mandible with a few and very short appressed hairs. Mesosoma with short and long erect hairs. Petiole and postpetiole with long suberect and subdecumbent hairs. Tibia with decumbent hairs. Gaster with short subdecumbent hairs and long erect hairs. Color yellowish ferruginous.</p></tp:treatment-sec><tp:treatment-sec sec-type="description" id="SECID0EZYHK"><title>Description of minor workers.</title><p>
            <bold>Measurements</bold> (n=8): <abbrev xmlns:xlink="http://www.w3.org/1999/xlink" xlink:title="Head length" id="ABBRID0EBZHK" xlink:type="simple">HL</abbrev> 0.43–0.50; <abbrev xmlns:xlink="http://www.w3.org/1999/xlink" xlink:title="Head width" id="ABBRID0EFZHK" xlink:type="simple">HW</abbrev> 0.41–0.45; <abbrev xmlns:xlink="http://www.w3.org/1999/xlink" xlink:title="Scape length" id="ABBRID0EJZHK" xlink:type="simple">SL</abbrev> 0.29–0.32; <abbrev xmlns:xlink="http://www.w3.org/1999/xlink" xlink:title="Mandible length" id="ABBRID0ENZHK" xlink:type="simple">ML</abbrev> 0.12–0.15; <abbrev xmlns:xlink="http://www.w3.org/1999/xlink" xlink:title="Eye length" id="ABBRID0ERZHK" xlink:type="simple">EL</abbrev> 0.01–0.02; <abbrev xmlns:xlink="http://www.w3.org/1999/xlink" xlink:title="Eye to mandible" id="ABBRID0EVZHK" xlink:type="simple">EM</abbrev> 0.14–0.18; <abbrev xmlns:xlink="http://www.w3.org/1999/xlink" xlink:title="Head depth" id="ABBRID0EZZHK" xlink:type="simple">HD</abbrev> 0.27–0.31; <abbrev xmlns:xlink="http://www.w3.org/1999/xlink" xlink:title="Weber’s length" id="ABBRID0E4ZHK" xlink:type="simple">WL</abbrev> 0.50–0.57; <abbrev xmlns:xlink="http://www.w3.org/1999/xlink" xlink:title="Propodeal spine length" id="ABBRID0EB1HK" xlink:type="simple">PSL</abbrev> 0.03–0.04; <abbrev xmlns:xlink="http://www.w3.org/1999/xlink" xlink:title="Pronotal width" id="ABBRID0EF1HK" xlink:type="simple">PW</abbrev> 0.26–0.30; <abbrev xmlns:xlink="http://www.w3.org/1999/xlink" xlink:title="Femur length" id="ABBRID0EJ1HK" xlink:type="simple">MFL</abbrev> 0.29–0.35; <abbrev xmlns:xlink="http://www.w3.org/1999/xlink" xlink:title="Femur width" id="ABBRID0EN1HK" xlink:type="simple">MFW</abbrev> 0.07–0.08; <abbrev xmlns:xlink="http://www.w3.org/1999/xlink" xlink:title="Tibia length" id="ABBRID0ER1HK" xlink:type="simple">MTL</abbrev> 0.24–0.27; <abbrev xmlns:xlink="http://www.w3.org/1999/xlink" xlink:title="Petiole length" id="ABBRID0EV1HK" xlink:type="simple">PTL</abbrev> 0.15–0.18; <abbrev xmlns:xlink="http://www.w3.org/1999/xlink" xlink:title="Petiolar node length" id="ABBRID0EZ1HK" xlink:type="simple">PNL</abbrev> 0.09–0.10; <abbrev xmlns:xlink="http://www.w3.org/1999/xlink" xlink:title="Petiolar node height" id="ABBRID0E41HK" xlink:type="simple">PTH</abbrev> 0.13–0.14; <abbrev xmlns:xlink="http://www.w3.org/1999/xlink" xlink:title="Petiolar node width" id="ABBRID0EB2HK" xlink:type="simple">PTW</abbrev> 0.11–0.13; <abbrev xmlns:xlink="http://www.w3.org/1999/xlink" xlink:title="Postpetiole length" id="ABBRID0EF2HK" xlink:type="simple">PPL</abbrev> 0.11–0.14; <abbrev xmlns:xlink="http://www.w3.org/1999/xlink" xlink:title="Postpetiole node length" id="ABBRID0EJ2HK" xlink:type="simple">PPNL</abbrev> 0.09–0.11; <abbrev xmlns:xlink="http://www.w3.org/1999/xlink" xlink:title="Postpetiole height" id="ABBRID0EN2HK" xlink:type="simple">PPH</abbrev> 0.10–0.12; <abbrev xmlns:xlink="http://www.w3.org/1999/xlink" xlink:title="Postpetiole width" id="ABBRID0ER2HK" xlink:type="simple">PPW</abbrev> 0.14–0.17; <abbrev xmlns:xlink="http://www.w3.org/1999/xlink" xlink:title="aster length" id="ABBRID0EV2HK" xlink:type="simple">GL</abbrev> 0.43–0.61; <abbrev xmlns:xlink="http://www.w3.org/1999/xlink" xlink:title="Gaster width" id="ABBRID0EZ2HK" xlink:type="simple">GW</abbrev> 0.36–0.42; <abbrev xmlns:xlink="http://www.w3.org/1999/xlink" xlink:title="Cephalic index" id="ABBRID0E42HK" xlink:type="simple">CI</abbrev> 90–100; <abbrev xmlns:xlink="http://www.w3.org/1999/xlink" xlink:title="Mandibular index" id="ABBRID0EB3HK" xlink:type="simple">MI</abbrev> 27–31; <abbrev xmlns:xlink="http://www.w3.org/1999/xlink" xlink:title="Scape index" id="ABBRID0EF3HK" xlink:type="simple">SI</abbrev> 64–68; <abbrev xmlns:xlink="http://www.w3.org/1999/xlink" xlink:title="Metafemur length index" id="ABBRID0EJ3HK" xlink:type="simple">MLI</abbrev> 67–78; <abbrev xmlns:xlink="http://www.w3.org/1999/xlink" xlink:title="Postpetiole length index" id="ABBRID0EN3HK" xlink:type="simple">PPLI</abbrev> 69–81; <abbrev xmlns:xlink="http://www.w3.org/1999/xlink" xlink:title="Postpetiole width index" id="ABBRID0ER3HK" xlink:type="simple">PPI</abbrev> 119–132; <abbrev xmlns:xlink="http://www.w3.org/1999/xlink" xlink:title="Propodeal spine index" id="ABBRID0EV3HK" xlink:type="simple">PSI</abbrev> 7–9.</p><p>Head slightly longer than wide (<abbrev xmlns:xlink="http://www.w3.org/1999/xlink" xlink:title="Cephalic index" id="ABBRID0E23HK" xlink:type="simple">CI</abbrev> 90–100), in full-face view nearly subquadrate, about 1.03 times longer than wide. Posterior margin of head nearly straight, posterolateral corners convex, lateral margins convex. Mandibles with five teeth. Anterior margin of clypeus weakly concave medially and laterally angulate. Antennae with ten segments. Scape fails to reach the posterior margin of head (<abbrev xmlns:xlink="http://www.w3.org/1999/xlink" xlink:title="Head length" id="ABBRID0E63HK" xlink:type="simple">HL</abbrev> 0.43–0.50, <abbrev xmlns:xlink="http://www.w3.org/1999/xlink" xlink:title="Scape length" id="ABBRID0ED4HK" xlink:type="simple">SL</abbrev> 0.29–0.32, <abbrev xmlns:xlink="http://www.w3.org/1999/xlink" xlink:title="Scape index" id="ABBRID0EH4HK" xlink:type="simple">SI</abbrev> 64–68). Eyes present, consisting of two ommatidia (<abbrev xmlns:xlink="http://www.w3.org/1999/xlink" xlink:title="Eye length" id="ABBRID0EL4HK" xlink:type="simple">EL</abbrev> 0.01–0.02). Supraclypeal area triangular but poorly defined.</p><p>In profile view, promesonotum weakly convex, nearly flat, metanotal groove deeply impressed. Propodeum about as high as long, dorsal face of propodeum flat and declining posteriorly, posterodorsal corner bluntly angled, anterodorsal corner rounded, declivity vertical and slightly concave. Propodeal lobes short and convex. Propodeal spiracle rounded and situated slightly above mid-height of sclerite by about half the diameter of the spiracle, and beyond mid-length of sclerite by about the diameter of the spiracle, distance from propodeal spiracle to posterodorsal corner of propodeum and to declivity same as the diameter of the spiracle (<abbrev xmlns:xlink="http://www.w3.org/1999/xlink" xlink:title="Propodeal spine length" id="ABBRID0ER4HK" xlink:type="simple">PSL</abbrev> 0.03–0.04). In dorsal view, promesonotum almost as long as wide (about 1.06 times longer than wide), anterior margin of promesonotum rounded, sides convex; sides of propodeum weakly convex.</p><p>Petiole slightly longer than high (<abbrev xmlns:xlink="http://www.w3.org/1999/xlink" xlink:title="Petiole length" id="ABBRID0EX4HK" xlink:type="simple">PTL</abbrev> 0.15–0.18, <abbrev xmlns:xlink="http://www.w3.org/1999/xlink" xlink:title="Petiolar node height" id="ABBRID0E24HK" xlink:type="simple">PTH</abbrev> 0.13–0.14) and with a short peduncle, ventral face medially convex. Combined outline of dorsal surface of peduncle and anterior face of node slightly concave, nearly straight, posterior face of node vertical and nearly straight, anterodorsal corner convex, posterodorsal corner rounded, dorsum convex. Subpetiolar process produced as a small denticle, smaller than the diameter of the propodeal spiracle. Petiolar node thick. Postpetiolar node rounded and lower than petiolar node. In dorsal view, postpetiolar node wider than petiolar node (<abbrev xmlns:xlink="http://www.w3.org/1999/xlink" xlink:title="Postpetiole width" id="ABBRID0E64HK" xlink:type="simple">PPW</abbrev> 0.14–0.17, <abbrev xmlns:xlink="http://www.w3.org/1999/xlink" xlink:title="Petiolar node width" id="ABBRID0ED5HK" xlink:type="simple">PTW</abbrev> 0.11–0.13), petiolar node wider than long (<abbrev xmlns:xlink="http://www.w3.org/1999/xlink" xlink:title="Petiolar node width" id="ABBRID0EH5HK" xlink:type="simple">PTW</abbrev> 0.11–0.13, <abbrev xmlns:xlink="http://www.w3.org/1999/xlink" xlink:title="Petiolar node length" id="ABBRID0EL5HK" xlink:type="simple">PNL</abbrev> 0.09–0.10), anterior and posterior margin of petiole slightly convex, and nearly straight in postpetiole, sides of petiole rounded and convex in postpetiole.</p><p>Dorsal surface of head, mandibles, clypeus and supraclypeal area smooth and shiny, with scattered piligerous punctae on head and mandibles, gena and frontal lobes longitudinally carinulate. Mesosoma smooth and shiny, except for katepisternum (areolate), and metapleuron (finely and longitudinally areolate). Petiole and ventral face of postpetiole areolate. In dorsal view, mesosoma, petiole, postpetiole and gaster smooth and shiny, except for declivity of propodeum which is weakly sculptured.</p><p>Lateral margins and posterior margin of head with suberect hairs. Scapes with subdecumbent hairs. Outer margin of mandible with short decumbent hairs. Mesosoma with long and short erect hairs. Petiole, postpetiole and gaster with abundant subdecumbent hairs, and sparse and long suberect hairs. Tibia with decumbent hairs. Color yellowish ferruginous.</p></tp:treatment-sec><tp:treatment-sec sec-type="distribution" id="SECID0ER5HK"><title>Distribution and biology.</title><p>
            <italic><tp:taxon-name><tp:taxon-name-part taxon-name-part-type="genus" reg="Carebara">Carebara</tp:taxon-name-part> <tp:taxon-name-part taxon-name-part-type="species" reg="hiragasy">hiragasy</tp:taxon-name-part></tp:taxon-name></italic> is known only from the southwestern and southeastern sections of Madagascar (Figure 68). This species was found in montane rainforest and rainforest (transition to montane forest). <italic><tp:taxon-name><tp:taxon-name-part taxon-name-part-type="genus" reg="Carebara">C.</tp:taxon-name-part> <tp:taxon-name-part taxon-name-part-type="species" reg="hiragasy">hiragasy</tp:taxon-name-part></tp:taxon-name></italic> was collected at 600 m and 1100 m, in soil and under stones.</p></tp:treatment-sec><tp:treatment-sec sec-type="comments" id="SECID0EN6HK"><title>Comments.</title><p>
            <italic><tp:taxon-name><tp:taxon-name-part taxon-name-part-type="genus" reg="Carebara">Carebara</tp:taxon-name-part> <tp:taxon-name-part taxon-name-part-type="species" reg="hiragasy">hiragasy</tp:taxon-name-part></tp:taxon-name></italic> is endemic to two localities in the southwest and southeast of Madagascar. The major workers are easily recognized by the following characters: head longer than wide, with the posterolateral corners rounded; the propodeum unarmed; and the anterodorsal corner of the petiole convex. In minor workers: the head nearly subquadrate; the propodeum unarmed; and long erect to suberect hairs on the head and body, except for those on the scape and tibia which are decumbent. Other nine species were recorded at the same localities: <italic><tp:taxon-name><tp:taxon-name-part taxon-name-part-type="genus" reg="Carebara">C.</tp:taxon-name-part> <tp:taxon-name-part taxon-name-part-type="species" reg="bara">bara</tp:taxon-name-part></tp:taxon-name></italic>, <italic><tp:taxon-name><tp:taxon-name-part taxon-name-part-type="genus" reg="Carebara">C.</tp:taxon-name-part> <tp:taxon-name-part taxon-name-part-type="species" reg="dota">dota</tp:taxon-name-part></tp:taxon-name></italic>, <italic><tp:taxon-name><tp:taxon-name-part taxon-name-part-type="genus" reg="Carebara">C.</tp:taxon-name-part> <tp:taxon-name-part taxon-name-part-type="species" reg="grandidieri">grandidieri</tp:taxon-name-part></tp:taxon-name></italic>, <italic><tp:taxon-name><tp:taxon-name-part taxon-name-part-type="genus" reg="Carebara">C.</tp:taxon-name-part> <tp:taxon-name-part taxon-name-part-type="species" reg="hainteny">hainteny</tp:taxon-name-part></tp:taxon-name></italic>, <italic><tp:taxon-name><tp:taxon-name-part taxon-name-part-type="genus" reg="Carebara">C.</tp:taxon-name-part> <tp:taxon-name-part taxon-name-part-type="species" reg="jajoby">jajoby</tp:taxon-name-part></tp:taxon-name></italic>, <italic><tp:taxon-name><tp:taxon-name-part taxon-name-part-type="genus" reg="Carebara">C.</tp:taxon-name-part> <tp:taxon-name-part taxon-name-part-type="species" reg="nosindambo">nosindambo</tp:taxon-name-part></tp:taxon-name></italic>, <italic><tp:taxon-name><tp:taxon-name-part taxon-name-part-type="genus" reg="Carebara">C.</tp:taxon-name-part> <tp:taxon-name-part taxon-name-part-type="species" reg="omasi">omasi</tp:taxon-name-part></tp:taxon-name></italic>, <italic><tp:taxon-name><tp:taxon-name-part taxon-name-part-type="genus" reg="Carebara">C.</tp:taxon-name-part> <tp:taxon-name-part taxon-name-part-type="species" reg="placida">placida</tp:taxon-name-part></tp:taxon-name></italic> and <italic><tp:taxon-name><tp:taxon-name-part taxon-name-part-type="genus" reg="Carebara">C.</tp:taxon-name-part> <tp:taxon-name-part taxon-name-part-type="species" reg="sampi">sampi</tp:taxon-name-part></tp:taxon-name></italic>, but <italic><tp:taxon-name><tp:taxon-name-part taxon-name-part-type="genus" reg="Carebara">C.</tp:taxon-name-part> <tp:taxon-name-part taxon-name-part-type="species" reg="hiragasy">hiragasy</tp:taxon-name-part></tp:taxon-name></italic> can be separated from the others by the combination of characters mentioned above.</p><p>
            <italic><tp:taxon-name><tp:taxon-name-part taxon-name-part-type="genus" reg="Carebara">C.</tp:taxon-name-part> <tp:taxon-name-part taxon-name-part-type="species" reg="hiragasy">hiragasy</tp:taxon-name-part></tp:taxon-name></italic> does not have intermediates in the major worker subcaste.</p></tp:treatment-sec><tp:treatment-sec sec-type="material" id="SECID0E1DAM"><title>Additional material examined.</title><p>
            <bold>MADAGASCAR</bold>: <bold><italic><tp:taxon-name><tp:taxon-name-part taxon-name-part-type="genus" reg="Fianarantsoa">Fianarantsoa</tp:taxon-name-part></tp:taxon-name></italic></bold>: Forêt de Vevembe, 66.6 km 293° Farafangana, <named-content xmlns:xlink="http://www.w3.org/1999/xlink" content-type="dwc:verbatimCoordinates" xlink:type="simple"><named-content content-type="geo-json" specific-use="{&#34;type&#34;:&#34;Point&#34;,&#34;coordinates&#34;:[47.181830,-22.791000]}" id="NCID0ENEAM" xlink:type="simple">-22.791, 47.18183</named-content></named-content>, 600 m, rainforest, transition to montane forest, 23.iv.2006, (<italic>B.L. Fisher et al</italic>.).</p></tp:treatment-sec></tp:taxon-treatment>
