# Supplementary material for: Taxonomy of the ant genus Carebara Westwood (Formicidae, Myrmicinae) in the Malagasy Region
Source: Zookeys. 2018 Jun 18;(767):1–149. doi: 10.3897/zookeys.767.21105 (PMC6018136; doi:10.3897/zookeys.767.21105)
Supplement: XML Treatment for Carebara jajoby [file zookeys.767.21105-treatment10.xml]

<!DOCTYPE tp:taxon-treatment
  PUBLIC "-//TaxonX//DTD Taxonomic Treatment Publishing DTD v0 20100105//EN" "tax-treatment-NSO.dtd">
<tp:taxon-treatment xmlns:tp="http://www.plazi.org/taxpub"><tp:treatment-meta><kwd-group><label>Taxon classification</label><kwd><named-content xmlns:xlink="http://www.w3.org/1999/xlink" content-type="kingdom">Animalia</named-content></kwd><kwd><named-content xmlns:xlink="http://www.w3.org/1999/xlink" content-type="order">Hymenoptera</named-content></kwd><kwd><named-content xmlns:xlink="http://www.w3.org/1999/xlink" content-type="family">Formicidae</named-content></kwd></kwd-group><mixed-citation publication-type="journal"><person-group><name><surname>Azorsa</surname><given-names>Frank</given-names></name><name><surname>Fisher</surname><given-names>Brian L.</given-names></name></person-group><article-title>Taxonomy of the ant genus <italic><tp:taxon-name><tp:taxon-name-part taxon-name-part-type="genus" reg="Carebara">Carebara</tp:taxon-name-part></tp:taxon-name></italic> Westwood (<tp:taxon-name><tp:taxon-name-part taxon-name-part-type="family">Formicidae</tp:taxon-name-part></tp:taxon-name>, <tp:taxon-name><tp:taxon-name-part taxon-name-part-type="subfamily">Myrmicinae</tp:taxon-name-part></tp:taxon-name>) in the Malagasy Region</article-title><source>Zookeys</source><day>18</day><month>6</month><year>2018</year><volume>2018</volume><issue>767</issue><fpage>1</fpage><lpage>149</lpage><pub-id pub-id-type="doi">10.3897/zookeys.767.21105</pub-id></mixed-citation></tp:treatment-meta><tp:nomenclature><tp:taxon-name>
            <tp:taxon-name-part taxon-name-part-type="genus" reg="Carebara">Carebara</tp:taxon-name-part>
            <tp:taxon-name-part taxon-name-part-type="species" reg="jajoby">jajoby</tp:taxon-name-part>
            <object-id xmlns:xlink="http://www.w3.org/1999/xlink" content-type="zoobank" xlink:type="simple">http://zoobank.org/38FE8252-FF94-4791-B4C6-BF07DA2D78D5</object-id>
          </tp:taxon-name><tp:taxon-authority>Azorsa &amp; Fisher</tp:taxon-authority><tp:taxon-status xmlns:xlink="http://www.w3.org/1999/xlink" xlink:type="simple">sp. n.</tp:taxon-status></tp:nomenclature><tp:treatment-sec sec-type="Holotype" id="SECID0E4FAM"><title>Holotype.</title><p>(major worker), MADAGASCAR, Toamasina, Montagne d’Anjanaharibe, 18.0 km 21° NNE Ambinanitelo, <named-content xmlns:xlink="http://www.w3.org/1999/xlink" content-type="dwc:verbatimCoordinates" xlink:type="simple"><named-content content-type="geo-json" specific-use="{&#34;type&#34;:&#34;Point&#34;,&#34;coordinates&#34;:[49.615000,-15.188330]}" id="NCID0EGGAM" xlink:type="simple">-15.18833, 49.615</named-content></named-content>, 470 m, rainforest, 8–12.iii.2003, (<italic>Fisher, Griswold et al.</italic>). Collection code BLF08002, (<abbrev xmlns:xlink="http://www.w3.org/1999/xlink" content-type="institution" xlink:title="California Academy of Sciences, San Francisco, California, U.S.A." id="ABBRID0ENGAM" xlink:type="simple">CASC</abbrev>: <ext-link xmlns:xlink="http://www.w3.org/1999/xlink" ext-link-type="uri" xlink:href="http://data.antweb.org/specimen/CASENT0037505" xlink:type="simple">CASENT0037505</ext-link>). <bold>Paratypes</bold>: (45 major workers and 23 minor workers), with same data as holotype, 26 major workers (<abbrev xmlns:xlink="http://www.w3.org/1999/xlink" content-type="institution" xlink:title="The Natural History Museum (British Museum, Natural History), London, U.K." id="ABBRID0EUGAM" xlink:type="simple">BMNH</abbrev>: <ext-link xmlns:xlink="http://www.w3.org/1999/xlink" ext-link-type="uri" xlink:href="http://data.antweb.org/specimen/CASENT0037498" xlink:type="simple">CASENT0037498</ext-link>, <abbrev xmlns:xlink="http://www.w3.org/1999/xlink" content-type="institution" xlink:title="California Academy of Sciences, San Francisco, California, U.S.A." id="ABBRID0EZGAM" xlink:type="simple">CASC</abbrev>: <ext-link xmlns:xlink="http://www.w3.org/1999/xlink" ext-link-type="uri" xlink:href="http://data.antweb.org/specimen/CASENT0037566" xlink:type="simple">CASENT0037566</ext-link>, <ext-link xmlns:xlink="http://www.w3.org/1999/xlink" ext-link-type="uri" xlink:href="http://data.antweb.org/specimen/CASENT0037542" xlink:type="simple">CASENT0037542</ext-link>, <ext-link xmlns:xlink="http://www.w3.org/1999/xlink" ext-link-type="uri" xlink:href="http://data.antweb.org/specimen/CASENT0037486" xlink:type="simple">CASENT0037486</ext-link>, <ext-link xmlns:xlink="http://www.w3.org/1999/xlink" ext-link-type="uri" xlink:href="http://data.antweb.org/specimen/CASENT0037496" xlink:type="simple">CASENT0037496</ext-link>, <ext-link xmlns:xlink="http://www.w3.org/1999/xlink" ext-link-type="uri" xlink:href="http://data.antweb.org/specimen/CASENT0037522" xlink:type="simple">CASENT0037522</ext-link>, <ext-link xmlns:xlink="http://www.w3.org/1999/xlink" ext-link-type="uri" xlink:href="http://data.antweb.org/specimen/CASENT0037538" xlink:type="simple">CASENT0037538</ext-link>, <ext-link xmlns:xlink="http://www.w3.org/1999/xlink" ext-link-type="uri" xlink:href="http://data.antweb.org/specimen/CASENT0037532" xlink:type="simple">CASENT0037532</ext-link>, <ext-link xmlns:xlink="http://www.w3.org/1999/xlink" ext-link-type="uri" xlink:href="http://data.antweb.org/specimen/CASENT0037536" xlink:type="simple">CASENT0037536</ext-link>, <ext-link xmlns:xlink="http://www.w3.org/1999/xlink" ext-link-type="uri" xlink:href="http://data.antweb.org/specimen/CASENT0037540" xlink:type="simple">CASENT0037540</ext-link>, <ext-link xmlns:xlink="http://www.w3.org/1999/xlink" ext-link-type="uri" xlink:href="http://data.antweb.org/specimen/CASENT0037555" xlink:type="simple">CASENT0037555</ext-link>, <ext-link xmlns:xlink="http://www.w3.org/1999/xlink" ext-link-type="uri" xlink:href="http://data.antweb.org/specimen/CASENT0037495" xlink:type="simple">CASENT0037495</ext-link>, <ext-link xmlns:xlink="http://www.w3.org/1999/xlink" ext-link-type="uri" xlink:href="http://data.antweb.org/specimen/CASENT0037476" xlink:type="simple">CASENT0037476</ext-link>, <ext-link xmlns:xlink="http://www.w3.org/1999/xlink" ext-link-type="uri" xlink:href="http://data.antweb.org/specimen/CASENT0037518" xlink:type="simple">CASENT0037518</ext-link>, <ext-link xmlns:xlink="http://www.w3.org/1999/xlink" ext-link-type="uri" xlink:href="http://data.antweb.org/specimen/CASENT0037544" xlink:type="simple">CASENT0037544</ext-link>, <ext-link xmlns:xlink="http://www.w3.org/1999/xlink" ext-link-type="uri" xlink:href="http://data.antweb.org/specimen/CASENT0037547" xlink:type="simple">CASENT0037547</ext-link>, <ext-link xmlns:xlink="http://www.w3.org/1999/xlink" ext-link-type="uri" xlink:href="http://data.antweb.org/specimen/CASENT0037554" xlink:type="simple">CASENT0037554</ext-link>, <ext-link xmlns:xlink="http://www.w3.org/1999/xlink" ext-link-type="uri" xlink:href="http://data.antweb.org/specimen/CASENT0037483" xlink:type="simple">CASENT0037483</ext-link>, <ext-link xmlns:xlink="http://www.w3.org/1999/xlink" ext-link-type="uri" xlink:href="http://data.antweb.org/specimen/CASENT0037560" xlink:type="simple">CASENT0037560</ext-link>, <ext-link xmlns:xlink="http://www.w3.org/1999/xlink" ext-link-type="uri" xlink:href="http://data.antweb.org/specimen/CASENT0037558" xlink:type="simple">CASENT0037558</ext-link>, <ext-link xmlns:xlink="http://www.w3.org/1999/xlink" ext-link-type="uri" xlink:href="http://data.antweb.org/specimen/CASENT0037551" xlink:type="simple">CASENT0037551</ext-link>, <ext-link xmlns:xlink="http://www.w3.org/1999/xlink" ext-link-type="uri" xlink:href="http://data.antweb.org/specimen/CASENT0037550" xlink:type="simple">CASENT0037550</ext-link>, <ext-link xmlns:xlink="http://www.w3.org/1999/xlink" ext-link-type="uri" xlink:href="http://data.antweb.org/specimen/CASENT0037562" xlink:type="simple">CASENT0037562</ext-link>, <abbrev xmlns:xlink="http://www.w3.org/1999/xlink" content-type="institution" xlink:title="Museum of Comparative Zoology, Harvard University, Cambridge, Massachusetts, U.S.A." id="ABBRID0E5GAM" xlink:type="simple">MCZ</abbrev>: <ext-link xmlns:xlink="http://www.w3.org/1999/xlink" ext-link-type="uri" xlink:href="http://data.antweb.org/specimen/CASENT0037533" xlink:type="simple">CASENT0037533</ext-link>, <abbrev xmlns:xlink="http://www.w3.org/1999/xlink" content-type="institution" xlink:title="Muséum d’Histoire Naturelle de la Ville de Genève, Geneva, Switzerland" id="ABBRID0EDHAM" xlink:type="simple">MHNG</abbrev>: <ext-link xmlns:xlink="http://www.w3.org/1999/xlink" ext-link-type="uri" xlink:href="http://data.antweb.org/specimen/CASENT0037524" xlink:type="simple">CASENT0037524</ext-link>, NHMB: <ext-link xmlns:xlink="http://www.w3.org/1999/xlink" ext-link-type="uri" xlink:href="http://data.antweb.org/specimen/CASENT0037521" xlink:type="simple">CASENT0037521</ext-link>), and 23 minor workers (<abbrev xmlns:xlink="http://www.w3.org/1999/xlink" content-type="institution" xlink:title="The Natural History Museum (British Museum, Natural History), London, U.K." id="ABBRID0EIHAM" xlink:type="simple">BMNH</abbrev>: <ext-link xmlns:xlink="http://www.w3.org/1999/xlink" ext-link-type="uri" xlink:href="http://data.antweb.org/specimen/CASENT0037467" xlink:type="simple">CASENT0037467</ext-link>, <abbrev xmlns:xlink="http://www.w3.org/1999/xlink" content-type="institution" xlink:title="California Academy of Sciences, San Francisco, California, U.S.A." id="ABBRID0ENHAM" xlink:type="simple">CASC</abbrev>: <ext-link xmlns:xlink="http://www.w3.org/1999/xlink" ext-link-type="uri" xlink:href="http://data.antweb.org/specimen/CASENT0037549" xlink:type="simple">CASENT0037549</ext-link>, <ext-link xmlns:xlink="http://www.w3.org/1999/xlink" ext-link-type="uri" xlink:href="http://data.antweb.org/specimen/CASENT0037479" xlink:type="simple">CASENT0037479</ext-link>, <ext-link xmlns:xlink="http://www.w3.org/1999/xlink" ext-link-type="uri" xlink:href="http://data.antweb.org/specimen/CASENT0037568" xlink:type="simple">CASENT0037568</ext-link>, <ext-link xmlns:xlink="http://www.w3.org/1999/xlink" ext-link-type="uri" xlink:href="http://data.antweb.org/specimen/CASENT0037563" xlink:type="simple">CASENT0037563</ext-link>, <ext-link xmlns:xlink="http://www.w3.org/1999/xlink" ext-link-type="uri" xlink:href="http://data.antweb.org/specimen/CASENT0037552" xlink:type="simple">CASENT0037552</ext-link>, <ext-link xmlns:xlink="http://www.w3.org/1999/xlink" ext-link-type="uri" xlink:href="http://data.antweb.org/specimen/CASENT0037484" xlink:type="simple">CASENT0037484</ext-link>, <ext-link xmlns:xlink="http://www.w3.org/1999/xlink" ext-link-type="uri" xlink:href="http://data.antweb.org/specimen/CASENT0037503" xlink:type="simple">CASENT0037503</ext-link>, <ext-link xmlns:xlink="http://www.w3.org/1999/xlink" ext-link-type="uri" xlink:href="http://data.antweb.org/specimen/CASENT0037525" xlink:type="simple">CASENT0037525</ext-link>, <ext-link xmlns:xlink="http://www.w3.org/1999/xlink" ext-link-type="uri" xlink:href="http://data.antweb.org/specimen/CASENT0037501" xlink:type="simple">CASENT0037501</ext-link>, <ext-link xmlns:xlink="http://www.w3.org/1999/xlink" ext-link-type="uri" xlink:href="http://data.antweb.org/specimen/CASENT0037565" xlink:type="simple">CASENT0037565</ext-link>, <ext-link xmlns:xlink="http://www.w3.org/1999/xlink" ext-link-type="uri" xlink:href="http://data.antweb.org/specimen/CASENT0037535" xlink:type="simple">CASENT0037535</ext-link>, <ext-link xmlns:xlink="http://www.w3.org/1999/xlink" ext-link-type="uri" xlink:href="http://data.antweb.org/specimen/CASENT0037556" xlink:type="simple">CASENT0037556</ext-link>, <ext-link xmlns:xlink="http://www.w3.org/1999/xlink" ext-link-type="uri" xlink:href="http://data.antweb.org/specimen/CASENT0037543" xlink:type="simple">CASENT0037543</ext-link>, <ext-link xmlns:xlink="http://www.w3.org/1999/xlink" ext-link-type="uri" xlink:href="http://data.antweb.org/specimen/CASENT0037534" xlink:type="simple">CASENT0037534</ext-link>, <ext-link xmlns:xlink="http://www.w3.org/1999/xlink" ext-link-type="uri" xlink:href="http://data.antweb.org/specimen/CASENT0037528" xlink:type="simple">CASENT0037528</ext-link>, <ext-link xmlns:xlink="http://www.w3.org/1999/xlink" ext-link-type="uri" xlink:href="http://data.antweb.org/specimen/CASENT0037515" xlink:type="simple">CASENT0037515</ext-link>, <ext-link xmlns:xlink="http://www.w3.org/1999/xlink" ext-link-type="uri" xlink:href="http://data.antweb.org/specimen/CASENT0037557" xlink:type="simple">CASENT0037557</ext-link>, <ext-link xmlns:xlink="http://www.w3.org/1999/xlink" ext-link-type="uri" xlink:href="http://data.antweb.org/specimen/CASENT0037553" xlink:type="simple">CASENT0037553</ext-link>, <ext-link xmlns:xlink="http://www.w3.org/1999/xlink" ext-link-type="uri" xlink:href="http://data.antweb.org/specimen/CASENT0037497" xlink:type="simple">CASENT0037497</ext-link>, <abbrev xmlns:xlink="http://www.w3.org/1999/xlink" content-type="institution" xlink:title="Museum of Comparative Zoology, Harvard University, Cambridge, Massachusetts, U.S.A." id="ABBRID0ESHAM" xlink:type="simple">MCZ</abbrev>: <ext-link xmlns:xlink="http://www.w3.org/1999/xlink" ext-link-type="uri" xlink:href="http://data.antweb.org/specimen/CASENT0037499" xlink:type="simple">CASENT0037499</ext-link>, <abbrev xmlns:xlink="http://www.w3.org/1999/xlink" content-type="institution" xlink:title="Muséum d’Histoire Naturelle de la Ville de Genève, Geneva, Switzerland" id="ABBRID0EXHAM" xlink:type="simple">MHNG</abbrev>: <ext-link xmlns:xlink="http://www.w3.org/1999/xlink" ext-link-type="uri" xlink:href="http://data.antweb.org/specimen/CASENT0037512" xlink:type="simple">CASENT0037512</ext-link>, NHMB: <ext-link xmlns:xlink="http://www.w3.org/1999/xlink" ext-link-type="uri" xlink:href="http://data.antweb.org/specimen/CASENT0037559" xlink:type="simple">CASENT0037559</ext-link>). With same data as holotype but with different collection codes, 4 major workers, BLF08054, (<abbrev xmlns:xlink="http://www.w3.org/1999/xlink" content-type="institution" xlink:title="California Academy of Sciences, San Francisco, California, U.S.A." id="ABBRID0E3HAM" xlink:type="simple">CASC</abbrev>: <ext-link xmlns:xlink="http://www.w3.org/1999/xlink" ext-link-type="uri" xlink:href="http://data.antweb.org/specimen/CASENT0495342" xlink:type="simple">CASENT0495342</ext-link>, <ext-link xmlns:xlink="http://www.w3.org/1999/xlink" ext-link-type="uri" xlink:href="http://data.antweb.org/specimen/CASENT0495343" xlink:type="simple">CASENT0495343</ext-link>), BLF08128, (<abbrev xmlns:xlink="http://www.w3.org/1999/xlink" content-type="institution" xlink:title="California Academy of Sciences, San Francisco, California, U.S.A." id="ABBRID0EBIAM" xlink:type="simple">CASC</abbrev>: <ext-link xmlns:xlink="http://www.w3.org/1999/xlink" ext-link-type="uri" xlink:href="http://data.antweb.org/specimen/CASENT0495466" xlink:type="simple">CASENT0495466</ext-link>, <ext-link xmlns:xlink="http://www.w3.org/1999/xlink" ext-link-type="uri" xlink:href="http://data.antweb.org/specimen/CASENT0495467" xlink:type="simple">CASENT0495467</ext-link>). 1 major worker, BLF08110, (<abbrev xmlns:xlink="http://www.w3.org/1999/xlink" content-type="institution" xlink:title="California Academy of Sciences, San Francisco, California, U.S.A." id="ABBRID0EGIAM" xlink:type="simple">CASC</abbrev>: <ext-link xmlns:xlink="http://www.w3.org/1999/xlink" ext-link-type="uri" xlink:href="http://data.antweb.org/specimen/CASENT0495483" xlink:type="simple">CASENT0495483</ext-link>), 2 major workers, BLF08025, (<abbrev xmlns:xlink="http://www.w3.org/1999/xlink" content-type="institution" xlink:title="California Academy of Sciences, San Francisco, California, U.S.A." id="ABBRID0ELIAM" xlink:type="simple">CASC</abbrev>: <ext-link xmlns:xlink="http://www.w3.org/1999/xlink" ext-link-type="uri" xlink:href="http://data.antweb.org/specimen/CASENT0495307" xlink:type="simple">CASENT0495307</ext-link>, <ext-link xmlns:xlink="http://www.w3.org/1999/xlink" ext-link-type="uri" xlink:href="http://data.antweb.org/specimen/CASENT0495306" xlink:type="simple">CASENT0495306</ext-link>), and 2 major workers, BLF08070, (<abbrev xmlns:xlink="http://www.w3.org/1999/xlink" content-type="institution" xlink:title="California Academy of Sciences, San Francisco, California, U.S.A." id="ABBRID0EQIAM" xlink:type="simple">CASC</abbrev>: <ext-link xmlns:xlink="http://www.w3.org/1999/xlink" ext-link-type="uri" xlink:href="http://data.antweb.org/specimen/CASENT0495243" xlink:type="simple">CASENT0495243</ext-link>, <ext-link xmlns:xlink="http://www.w3.org/1999/xlink" ext-link-type="uri" xlink:href="http://data.antweb.org/specimen/CASENT0495244" xlink:type="simple">CASENT0495244</ext-link>).</p></tp:treatment-sec><tp:treatment-sec sec-type="diagnosis" id="SECID0EVIAM"><title>Diagnosis.</title><p>Antennae ten or eleven-segmented (only larger major workers, minor workers always with ten segments). <bold>Major</bold>: Head longer than wide, slightly narrowed anteriorly and on the top, posterior margin of head deeply concave, posterolateral corners well developed and narrowed posteriorly; posterodorsal corner of propodeum with a pair of triangular teeth, dorsum flat and declining posteriorly; petiolar node thin, anterodorsal and posterodorsal corner rounded, dorsum weakly convex, combined outline of dorsal surface of peduncle and anterior face of node concave to nearly straight, posterior face vertical and nearly straight. <bold>Minor</bold>: Head slightly longer than wide; posterodorsal corner of propodeum with a pair of triangular teeth, dorsum flat and declining posteriorly; petiolar node thin with the top bluntly prominent, combined outline of dorsal surface of peduncle and anterior face of node weakly concave, posterior face vertical and almost straight; gaster with abundant subdecumbent hairs.</p><fig id="F43" position="float" orientation="portrait"><label>Figure 43.</label><caption><p>
                <italic><tp:taxon-name><tp:taxon-name-part taxon-name-part-type="genus" reg="Carebara">Carebara</tp:taxon-name-part> <tp:taxon-name-part taxon-name-part-type="species" reg="jajoby">jajoby</tp:taxon-name-part></tp:taxon-name></italic>–holotype. Major worker, <ext-link xmlns:xlink="http://www.w3.org/1999/xlink" ext-link-type="uri" xlink:href="http://data.antweb.org/specimen/CASENT0037505" xlink:type="simple">CASENT0037505</ext-link>: <bold>A</bold> head in full-face view <bold>B</bold> body in profile view <bold>C</bold> body in dorsal view. Minor worker, <ext-link xmlns:xlink="http://www.w3.org/1999/xlink" ext-link-type="uri" xlink:href="http://data.antweb.org/specimen/CASENT0037501" xlink:type="simple">CASENT0037501</ext-link>: <bold>D</bold> head in full-face view <bold>E</bold> body in profile view <bold>F</bold> body in dorsal view.</p></caption><graphic xmlns:xlink="http://www.w3.org/1999/xlink" xlink:href="zookeys-767-001-g043.jpg" position="float" orientation="portrait" xlink:type="simple" id="oo_210650.jpg"/></fig><fig id="F44" position="float" orientation="portrait"><label>Figure 44.</label><caption><p>Intermediates of <italic><tp:taxon-name><tp:taxon-name-part taxon-name-part-type="genus" reg="Carebara">Carebara</tp:taxon-name-part> <tp:taxon-name-part taxon-name-part-type="species" reg="jajoby">jajoby</tp:taxon-name-part></tp:taxon-name></italic>. Major workers, <ext-link xmlns:xlink="http://www.w3.org/1999/xlink" ext-link-type="uri" xlink:href="http://data.antweb.org/specimen/CASENT0496387" xlink:type="simple">CASENT0496387</ext-link>: <bold>A</bold> head in full-face view <bold>B</bold> body in profile view <bold>C</bold> body in dorsal view. <ext-link xmlns:xlink="http://www.w3.org/1999/xlink" ext-link-type="uri" xlink:href="http://data.antweb.org/specimen/CASENT0068887" xlink:type="simple">CASENT0068887</ext-link>: <bold>D</bold> head in full-face view <bold>E</bold> body in profile view <bold>F</bold> body in dorsal view. <ext-link xmlns:xlink="http://www.w3.org/1999/xlink" ext-link-type="uri" xlink:href="http://data.antweb.org/specimen/CASENT0037505" xlink:type="simple">CASENT0037505</ext-link>: <bold>G</bold> head in full-face view <bold>H</bold> body in profile view <bold>I</bold> body in dorsal view. <ext-link xmlns:xlink="http://www.w3.org/1999/xlink" ext-link-type="uri" xlink:href="http://data.antweb.org/specimen/CASENT0070133" xlink:type="simple">CASENT0070133</ext-link>: <bold>J</bold> head in full-face view <bold>K</bold> body in profile view <bold>L</bold> body in dorsal view.</p></caption><graphic xmlns:xlink="http://www.w3.org/1999/xlink" xlink:href="zookeys-767-001-g044.jpg" position="float" orientation="portrait" xlink:type="simple" id="oo_210652.jpg"/></fig></tp:treatment-sec><tp:treatment-sec sec-type="description" id="SECID0ETLAM"><title>Description of major workers.</title><p>
            <bold>Measurements</bold> (n=27): <abbrev xmlns:xlink="http://www.w3.org/1999/xlink" xlink:title="Head length" id="ABBRID0E2LAM" xlink:type="simple">HL</abbrev> 0.62–1.18 (0.97); <abbrev xmlns:xlink="http://www.w3.org/1999/xlink" xlink:title="Head width" id="ABBRID0E6LAM" xlink:type="simple">HW</abbrev> 0.51–0.92 (0.75); <abbrev xmlns:xlink="http://www.w3.org/1999/xlink" xlink:title="Scape length" id="ABBRID0EDMAM" xlink:type="simple">SL</abbrev> 0.27–0.45 (0.38); <abbrev xmlns:xlink="http://www.w3.org/1999/xlink" xlink:title="Mandible length" id="ABBRID0EHMAM" xlink:type="simple">ML</abbrev> 0.14–0.31 (0.26); <abbrev xmlns:xlink="http://www.w3.org/1999/xlink" xlink:title="Eye length" id="ABBRID0ELMAM" xlink:type="simple">EL</abbrev> 0.01–0.14 (0.04); <abbrev xmlns:xlink="http://www.w3.org/1999/xlink" xlink:title="Eye to mandible" id="ABBRID0EPMAM" xlink:type="simple">EM</abbrev> 0.16–0.30 (0.27); <abbrev xmlns:xlink="http://www.w3.org/1999/xlink" xlink:title="Head depth" id="ABBRID0ETMAM" xlink:type="simple">HD</abbrev> 0.33–0.70 (0.55); <abbrev xmlns:xlink="http://www.w3.org/1999/xlink" xlink:title="Weber’s length" id="ABBRID0EXMAM" xlink:type="simple">WL</abbrev> 0.53–1.12 (0.80); <abbrev xmlns:xlink="http://www.w3.org/1999/xlink" xlink:title="Propodeal spine length" id="ABBRID0E2MAM" xlink:type="simple">PSL</abbrev> 0.06–0.18 (0.15); <abbrev xmlns:xlink="http://www.w3.org/1999/xlink" xlink:title="Pronotal width" id="ABBRID0E6MAM" xlink:type="simple">PW</abbrev> 0.31–0.60 (0.48); <abbrev xmlns:xlink="http://www.w3.org/1999/xlink" xlink:title="Femur length" id="ABBRID0EDNAM" xlink:type="simple">MFL</abbrev> 0.32–0.63 (0.47); <abbrev xmlns:xlink="http://www.w3.org/1999/xlink" xlink:title="Femur width" id="ABBRID0EHNAM" xlink:type="simple">MFW</abbrev> 0.07–0.15 (0.11); <abbrev xmlns:xlink="http://www.w3.org/1999/xlink" xlink:title="Tibia length" id="ABBRID0ELNAM" xlink:type="simple">MTL</abbrev> 0.26–0.51 (0.39); <abbrev xmlns:xlink="http://www.w3.org/1999/xlink" xlink:title="Petiole length" id="ABBRID0EPNAM" xlink:type="simple">PTL</abbrev> 0.21–0.43 (0.36); <abbrev xmlns:xlink="http://www.w3.org/1999/xlink" xlink:title="Petiolar node length" id="ABBRID0ETNAM" xlink:type="simple">PNL</abbrev> 0.08–0.15 (0.12); <abbrev xmlns:xlink="http://www.w3.org/1999/xlink" xlink:title="Petiolar node height" id="ABBRID0EXNAM" xlink:type="simple">PTH</abbrev> 0.16–0.27 (0.24); <abbrev xmlns:xlink="http://www.w3.org/1999/xlink" xlink:title="Petiolar node width" id="ABBRID0E2NAM" xlink:type="simple">PTW</abbrev> 0.14–0.27 (0.23); <abbrev xmlns:xlink="http://www.w3.org/1999/xlink" xlink:title="Postpetiole length" id="ABBRID0E6NAM" xlink:type="simple">PPL</abbrev> 0.12–0.22 (0.18); <abbrev xmlns:xlink="http://www.w3.org/1999/xlink" xlink:title="Postpetiole node length" id="ABBRID0EDOAM" xlink:type="simple">PPNL</abbrev> 0.11–0.21 (0.15); <abbrev xmlns:xlink="http://www.w3.org/1999/xlink" xlink:title="Postpetiole height" id="ABBRID0EHOAM" xlink:type="simple">PPH</abbrev> 0.12–0.26 (0.20); <abbrev xmlns:xlink="http://www.w3.org/1999/xlink" xlink:title="Postpetiole width" id="ABBRID0ELOAM" xlink:type="simple">PPW</abbrev> 0.18–0.33 (0.27); <abbrev xmlns:xlink="http://www.w3.org/1999/xlink" xlink:title="aster length" id="ABBRID0EPOAM" xlink:type="simple">GL</abbrev> 0.40–1.54 (0.66); <abbrev xmlns:xlink="http://www.w3.org/1999/xlink" xlink:title="Gaster width" id="ABBRID0ETOAM" xlink:type="simple">GW</abbrev> 0.37–0.92 (0.66); <abbrev xmlns:xlink="http://www.w3.org/1999/xlink" xlink:title="Cephalic index" id="ABBRID0EXOAM" xlink:type="simple">CI</abbrev> 72–87 (77); <abbrev xmlns:xlink="http://www.w3.org/1999/xlink" xlink:title="Mandibular index" id="ABBRID0E2OAM" xlink:type="simple">MI</abbrev> 22–29 (27); <abbrev xmlns:xlink="http://www.w3.org/1999/xlink" xlink:title="Scape index" id="ABBRID0E6OAM" xlink:type="simple">SI</abbrev> 34–45 (39); <abbrev xmlns:xlink="http://www.w3.org/1999/xlink" xlink:title="Metafemur length index" id="ABBRID0EDPAM" xlink:type="simple">MLI</abbrev> 58–70 (63); <abbrev xmlns:xlink="http://www.w3.org/1999/xlink" xlink:title="Postpetiole length index" id="ABBRID0EHPAM" xlink:type="simple">PPLI</abbrev> 45–62 (50); <abbrev xmlns:xlink="http://www.w3.org/1999/xlink" xlink:title="Postpetiole width index" id="ABBRID0ELPAM" xlink:type="simple">PPI</abbrev> 116–134 (117); <abbrev xmlns:xlink="http://www.w3.org/1999/xlink" xlink:title="Propodeal spine index" id="ABBRID0EPPAM" xlink:type="simple">PSI</abbrev> 11–26 (20).</p><p>Head longer than wide (<abbrev xmlns:xlink="http://www.w3.org/1999/xlink" xlink:title="Cephalic index" id="ABBRID0EVPAM" xlink:type="simple">CI</abbrev> 72–87), in full-face view roughly subrectangular, about 1.3 times longer than wide, narrowed anteriorly and on the top. Posterior margin of head deeply concave, V-shaped, posterolateral corners well developed and narrowed posteriorly, lateral margins moderately convex. Mandibles with six or seven teeth. Anterior margin of clypeus straight to slightly concave, and laterally angulate. Antennae with ten or eleven segments. Scapes short (<abbrev xmlns:xlink="http://www.w3.org/1999/xlink" xlink:title="Head length" id="ABBRID0EZPAM" xlink:type="simple">HL</abbrev> 0.62–1.18, <abbrev xmlns:xlink="http://www.w3.org/1999/xlink" xlink:title="Scape length" id="ABBRID0E4PAM" xlink:type="simple">SL</abbrev> 0.27–0.45, <abbrev xmlns:xlink="http://www.w3.org/1999/xlink" xlink:title="Scape index" id="ABBRID0EBQAM" xlink:type="simple">SI</abbrev> 34–45). Ocelli absent or present. Eyes present, consisting of one to 50 ommatidia (<abbrev xmlns:xlink="http://www.w3.org/1999/xlink" xlink:title="Eye length" id="ABBRID0EFQAM" xlink:type="simple">EL</abbrev> 0.01–0.14). Supraclypeal area mostly triangular, apex varies from acute on small and medium major workers, to rounded on larger major workers.</p><p>In profile view, posterolateral corner of head with a small, obtuse tooth resembling a horn. Promesonotum high and nearly rounded, metanotal groove deeply impressed. Propodeum lower than promesonotum. Propodeum about 1.75 times higher than long, dorsal face of propodeum nearly flat, to weakly concave, declining posteriorly; posterodorsal corners of propodeum each armed with a triangular tooth; anterodorsal corner convex, declivity vertical and concave with narrow lateral laminae. Propodeal lobes short and convex. Propodeal spiracle rounded and situated above mid-height of sclerite, and beyond mid-length of sclerite by about half the diameter of the spiracle, distance from propodeal spiracle to posterodorsal corner of propodeum about four times the diameter of the spiracle (<abbrev xmlns:xlink="http://www.w3.org/1999/xlink" xlink:title="Propodeal spine length" id="ABBRID0ELQAM" xlink:type="simple">PSL</abbrev> 0.06–0.18), and distance to declivity almost twice the diameter of the spiracle. In dorsal view, promesonotum about as long as wide, anterior margin and sides of promesonotum rounded; sides of propodeum straight.</p><p>Petiole longer than high (<abbrev xmlns:xlink="http://www.w3.org/1999/xlink" xlink:title="Petiole length" id="ABBRID0ERQAM" xlink:type="simple">PTL</abbrev> 0.21–0.43, <abbrev xmlns:xlink="http://www.w3.org/1999/xlink" xlink:title="Petiolar node height" id="ABBRID0EVQAM" xlink:type="simple">PTH</abbrev> 0.16–0.27) and with relatively long peduncle, ventral face weakly convex in the middle. Combined outline of dorsal surface of peduncle and anterior face of node concave or nearly straight, posterior face of node vertical, anterodorsal corner convex, posterodorsal corner rounded, dorsum convex. Subpetiolar process produced as a very small denticle, same as or slightly shorter than the diameter of the propodeal spiracle. Postpetiolar node rounded and lower than petiolar node. In dorsal view, petiolar node not as broad as postpetiolar node (<abbrev xmlns:xlink="http://www.w3.org/1999/xlink" xlink:title="Postpetiole width" id="ABBRID0EZQAM" xlink:type="simple">PPW</abbrev> 0.18–0.33, <abbrev xmlns:xlink="http://www.w3.org/1999/xlink" xlink:title="Petiolar node width" id="ABBRID0E4QAM" xlink:type="simple">PTW</abbrev> 0.14–0.27) and petiolar node wider than long (<abbrev xmlns:xlink="http://www.w3.org/1999/xlink" xlink:title="Petiolar node width" id="ABBRID0EBRAM" xlink:type="simple">PTW</abbrev> 0.14–0.27, <abbrev xmlns:xlink="http://www.w3.org/1999/xlink" xlink:title="Petiolar node length" id="ABBRID0EFRAM" xlink:type="simple">PNL</abbrev> 0.08–0.15), anterior margins of petiole and postpetiole nearly straight, sides of petiole rounded, convex in postpetiole, narrowed posteriorly.</p><p>Dorsal surface of mandibles, clypeus, supraclypeal area and frons smooth and shiny, with scattered piligerous punctae on head and mandibles. Head with longitudinal rugae directed to posterior margin, gena with well-developed longitudinal rugae directed to posterolateral corners of head. In profile, posterolateral portion of cephalic dorsum smooth and shiny, larger specimens with weakly marked longitudinal rugae. Sides of pronotum with transverse and longitudinal fine rugae, median area unsculptured on smaller major workers; katepisternum areolate, metapleuron finely areolate. Petiole and ventral face of postpetiole areolate. In dorsal view, mesosoma, petiole, postpetiole and gaster smooth and shiny; propodeum weakly sculptured.</p><p>Lateral margins with long suberect hairs and short appressed hairs. Scapes with appressed hairs. Outer margin of mandible with short and sparse appressed hairs. Mesosoma with short decumbent to appressed hairs, and long suberect or subdecumbent hairs. Petiole and postpetiole with short decumbent or appressed hairs and long subdecumbent hairs. Tibia with appressed hairs. Gaster with short decumbent hairs and long subdecumbent hairs. Color yellowish ferruginous.</p></tp:treatment-sec><tp:treatment-sec sec-type="description" id="SECID0ELRAM"><title>Description of minor workers.</title><p>
            <bold>Measurements</bold> (n=11): <abbrev xmlns:xlink="http://www.w3.org/1999/xlink" xlink:title="Head length" id="ABBRID0ETRAM" xlink:type="simple">HL</abbrev> 0.37–0.45; <abbrev xmlns:xlink="http://www.w3.org/1999/xlink" xlink:title="Head width" id="ABBRID0EXRAM" xlink:type="simple">HW</abbrev> 0.34–0.40; <abbrev xmlns:xlink="http://www.w3.org/1999/xlink" xlink:title="Scape length" id="ABBRID0E2RAM" xlink:type="simple">SL</abbrev> 0.24–0.28; <abbrev xmlns:xlink="http://www.w3.org/1999/xlink" xlink:title="Mandible length" id="ABBRID0E6RAM" xlink:type="simple">ML</abbrev> 0.09–0.12; <abbrev xmlns:xlink="http://www.w3.org/1999/xlink" xlink:title="Eye length" id="ABBRID0EDSAM" xlink:type="simple">EL</abbrev> 0.01–0.02; <abbrev xmlns:xlink="http://www.w3.org/1999/xlink" xlink:title="Eye to mandible" id="ABBRID0EHSAM" xlink:type="simple">EM</abbrev> 0.11–0.14; <abbrev xmlns:xlink="http://www.w3.org/1999/xlink" xlink:title="Head depth" id="ABBRID0ELSAM" xlink:type="simple">HD</abbrev> 0.21–0.28; <abbrev xmlns:xlink="http://www.w3.org/1999/xlink" xlink:title="Weber’s length" id="ABBRID0EPSAM" xlink:type="simple">WL</abbrev> 0.39–0.47; <abbrev xmlns:xlink="http://www.w3.org/1999/xlink" xlink:title="Propodeal spine length" id="ABBRID0ETSAM" xlink:type="simple">PSL</abbrev> 0.03–0.07; <abbrev xmlns:xlink="http://www.w3.org/1999/xlink" xlink:title="Pronotal width" id="ABBRID0EXSAM" xlink:type="simple">PW</abbrev> 0.21–0.25; <abbrev xmlns:xlink="http://www.w3.org/1999/xlink" xlink:title="Femur length" id="ABBRID0E2SAM" xlink:type="simple">MFL</abbrev> 0.25–0.31; <abbrev xmlns:xlink="http://www.w3.org/1999/xlink" xlink:title="Femur width" id="ABBRID0E6SAM" xlink:type="simple">MFW</abbrev> 0.06–0.08; <abbrev xmlns:xlink="http://www.w3.org/1999/xlink" xlink:title="Tibia length" id="ABBRID0EDTAM" xlink:type="simple">MTL</abbrev> 0.18–0.25, <abbrev xmlns:xlink="http://www.w3.org/1999/xlink" xlink:title="Petiole length" id="ABBRID0EHTAM" xlink:type="simple">PTL</abbrev> 0.15–0.19; PNL0.06–0.09; <abbrev xmlns:xlink="http://www.w3.org/1999/xlink" xlink:title="Petiolar node height" id="ABBRID0ELTAM" xlink:type="simple">PTH</abbrev> 0.11–0.13; <abbrev xmlns:xlink="http://www.w3.org/1999/xlink" xlink:title="Petiolar node width" id="ABBRID0EPTAM" xlink:type="simple">PTW</abbrev> 0.09–0.11; <abbrev xmlns:xlink="http://www.w3.org/1999/xlink" xlink:title="Postpetiole length" id="ABBRID0ETTAM" xlink:type="simple">PPL</abbrev> 0.09–0.10; <abbrev xmlns:xlink="http://www.w3.org/1999/xlink" xlink:title="Postpetiole node length" id="ABBRID0EXTAM" xlink:type="simple">PPNL</abbrev> 0.08–0.10; <abbrev xmlns:xlink="http://www.w3.org/1999/xlink" xlink:title="Postpetiole height" id="ABBRID0E2TAM" xlink:type="simple">PPH</abbrev> 0.09–0.10; <abbrev xmlns:xlink="http://www.w3.org/1999/xlink" xlink:title="Postpetiole width" id="ABBRID0E6TAM" xlink:type="simple">PPW</abbrev> 0.12–0.15; <abbrev xmlns:xlink="http://www.w3.org/1999/xlink" xlink:title="aster length" id="ABBRID0EDUAM" xlink:type="simple">GL</abbrev> 0.28–0.40; <abbrev xmlns:xlink="http://www.w3.org/1999/xlink" xlink:title="Gaster width" id="ABBRID0EHUAM" xlink:type="simple">GW</abbrev> 0.26–0.34; <abbrev xmlns:xlink="http://www.w3.org/1999/xlink" xlink:title="Cephalic index" id="ABBRID0ELUAM" xlink:type="simple">CI</abbrev> 84–93; <abbrev xmlns:xlink="http://www.w3.org/1999/xlink" xlink:title="Mandibular index" id="ABBRID0EPUAM" xlink:type="simple">MI</abbrev> 22–28; <abbrev xmlns:xlink="http://www.w3.org/1999/xlink" xlink:title="Scape index" id="ABBRID0ETUAM" xlink:type="simple">SI</abbrev> 60–65, <abbrev xmlns:xlink="http://www.w3.org/1999/xlink" xlink:title="Metafemur length index" id="ABBRID0EXUAM" xlink:type="simple">MLI</abbrev> 72–82; <abbrev xmlns:xlink="http://www.w3.org/1999/xlink" xlink:title="Postpetiole length index" id="ABBRID0E2UAM" xlink:type="simple">PPLI</abbrev> 50–67; <abbrev xmlns:xlink="http://www.w3.org/1999/xlink" xlink:title="Postpetiole width index" id="ABBRID0E6UAM" xlink:type="simple">PPI</abbrev> 127–156; <abbrev xmlns:xlink="http://www.w3.org/1999/xlink" xlink:title="Propodeal spine index" id="ABBRID0EDVAM" xlink:type="simple">PSI</abbrev> 9–18.</p><p>Head longer than wide (<abbrev xmlns:xlink="http://www.w3.org/1999/xlink" xlink:title="Cephalic index" id="ABBRID0EJVAM" xlink:type="simple">CI</abbrev> 84–93), in full-face view nearly subquadrate, about 1.1 times longer than wide, weakly narrowed anteriorly. Posterior margin of head slightly concave, posterolateral corners rounded, lateral margins convex. Mandibles with six teeth. Anterior margin of clypeus nearly straight, and laterally angulate. Antennae with ten segments. Scape fails to reach the posterior margin of head (<abbrev xmlns:xlink="http://www.w3.org/1999/xlink" xlink:title="Head length" id="ABBRID0ENVAM" xlink:type="simple">HL</abbrev> 0.37–0.45, <abbrev xmlns:xlink="http://www.w3.org/1999/xlink" xlink:title="Scape length" id="ABBRID0ERVAM" xlink:type="simple">SL</abbrev> 0.24–0.28, <abbrev xmlns:xlink="http://www.w3.org/1999/xlink" xlink:title="Scape index" id="ABBRID0EVVAM" xlink:type="simple">SI</abbrev> 60–65). Eyes present, consisting of one ommatidium (<abbrev xmlns:xlink="http://www.w3.org/1999/xlink" xlink:title="Eye length" id="ABBRID0EZVAM" xlink:type="simple">EL</abbrev> 0.01–0.02). Supraclypeal area almost triangular but poorly defined.</p><p>In profile view, promesonotum weakly convex, nearly flat, metanotal groove deeply impressed. Propodeum about 1.58 times higher than long, dorsal face of propodeum flat, declining posteriorly, anterodorsal corner rounded, posterodorsal corners each armed with a triangular tooth, declivity vertical and nearly flat, with thin lateral laminae. Propodeal lobes short and convex. Propodeal spiracle nearly oval and situated above mid-height of sclerite by about half the diameter of the spiracle, and beyond mid-length of sclerite by about 1.5 times the diameter of the spiracle, distance from propodeal spiracle to posterodorsal corner of propodeum about 2.5 times the diameter of the spiracle (<abbrev xmlns:xlink="http://www.w3.org/1999/xlink" xlink:title="Propodeal spine length" id="ABBRID0E6VAM" xlink:type="simple">PSL</abbrev> 0.03–0.07), and distance to declivity same as the diameter of the spiracle. In dorsal view, promesonotum about 1.16 times longer than wide, anterior margin rounded, sides convex and narrowed posteriorly; sides of propodeum weakly convex.</p><p>Petiole longer than high (<abbrev xmlns:xlink="http://www.w3.org/1999/xlink" xlink:title="Petiole length" id="ABBRID0EFWAM" xlink:type="simple">PTL</abbrev> 0.15–0.19, <abbrev xmlns:xlink="http://www.w3.org/1999/xlink" xlink:title="Petiolar node height" id="ABBRID0EJWAM" xlink:type="simple">PTH</abbrev> 0.11–0.13) and with relatively short peduncle, ventral face medially convex. Combined outline of dorsal surface of peduncle and anterior face of node weakly concave, posterior face of node vertical and slightly concave, anterodorsal and posterodorsal corners rounded, dorsum convex. Subpetiolar process weakly present as denticle, shorter than the diameter of the propodeal spiracle. Postpetiolar node nearly rounded and lower than petiolar node. In dorsal view, postpetiolar node wider than petiolar node (<abbrev xmlns:xlink="http://www.w3.org/1999/xlink" xlink:title="Postpetiole width" id="ABBRID0ENWAM" xlink:type="simple">PPW</abbrev> 0.12–0.15, <abbrev xmlns:xlink="http://www.w3.org/1999/xlink" xlink:title="Petiolar node width" id="ABBRID0ERWAM" xlink:type="simple">PTW</abbrev> 0.09–0.11), petiolar node wider than long (<abbrev xmlns:xlink="http://www.w3.org/1999/xlink" xlink:title="Petiolar node width" id="ABBRID0EVWAM" xlink:type="simple">PTW</abbrev> 0.09–0.11, <abbrev xmlns:xlink="http://www.w3.org/1999/xlink" xlink:title="Petiolar node length" id="ABBRID0EZWAM" xlink:type="simple">PNL</abbrev> 0.06–0.09), anterior and posterior margins of petiole and postpetiole nearly straight, lateral margins rounded in petiole and postpetiole.</p><p>Dorsal surface of head, mandibles, clypeus and supraclypeal area smooth and shiny, with scattered piligerous punctae on head and mandibles. Gena and frontal lobes with longitudinal rugae. Mesosoma smooth and shiny, except for katepisternum (mesopleuron) and metapleuron (finely areolate-rugose). Petiole and ventral margin of postpetiole areolate. In dorsal view, promesonotum, postpetiole and gaster smooth and shiny; propodeum and petiole finely areolate.</p><p>Lateral margins and posterior margin of head with short decumbent hairs, and long suberect hairs. Scapes with abundant decumbent hairs. Outer margin of mandible with decumbent hairs. Mesosoma with short decumbent hairs and long suberect or subdecumbent hairs. Petiole and postpetiole with short decumbent hairs and longer subdecumbent hairs. Tibia with appressed hairs. Gaster with abundant decumbent hairs and long subdecumbent hairs. Color yellowish ferruginous.</p></tp:treatment-sec><tp:treatment-sec sec-type="distribution" id="SECID0E6WAM"><title>Distribution and biology.</title><p>
            <italic><tp:taxon-name><tp:taxon-name-part taxon-name-part-type="genus" reg="Carebara">Carebara</tp:taxon-name-part> <tp:taxon-name-part taxon-name-part-type="species" reg="jajoby">jajoby</tp:taxon-name-part></tp:taxon-name></italic> is known from the east and northwest of Madagascar (Figure 68). This species was mainly found in littoral rainforest, montane rainforest, montane shrubland, rainforest, and rainforest (transition to montane forest). <italic><tp:taxon-name><tp:taxon-name-part taxon-name-part-type="genus" reg="Carebara">C.</tp:taxon-name-part> <tp:taxon-name-part taxon-name-part-type="species" reg="jajoby">jajoby</tp:taxon-name-part></tp:taxon-name></italic> is distributed in elevations ranging from 10 m to 2000 m. Specimens were collected using maxi-Winkler traps. Individuals and colonies were found in the following microhabitats: dead twigs above ground, rotten logs, rotten logs in root mat, ground nests, sifted litter, leaf mold, rotten wood, under rootmat, litter on rocks, and under stones.</p></tp:treatment-sec><tp:treatment-sec sec-type="comments" id="SECID0E2XAM"><title>Comments.</title><p>
            <italic><tp:taxon-name><tp:taxon-name-part taxon-name-part-type="genus" reg="Carebara">Carebara</tp:taxon-name-part> <tp:taxon-name-part taxon-name-part-type="species" reg="jajoby">jajoby</tp:taxon-name-part></tp:taxon-name></italic> can be confused with the following species: <italic><tp:taxon-name><tp:taxon-name-part taxon-name-part-type="genus" reg="Carebara">C.</tp:taxon-name-part> <tp:taxon-name-part taxon-name-part-type="species" reg="sampi">sampi</tp:taxon-name-part></tp:taxon-name></italic>, <italic><tp:taxon-name><tp:taxon-name-part taxon-name-part-type="genus" reg="Carebara">C.</tp:taxon-name-part> <tp:taxon-name-part taxon-name-part-type="species" reg="vazimba">vazimba</tp:taxon-name-part></tp:taxon-name></italic>, and <italic><tp:taxon-name><tp:taxon-name-part taxon-name-part-type="genus" reg="Carebara">C.</tp:taxon-name-part> <tp:taxon-name-part taxon-name-part-type="species" reg="kabosy">kabosy</tp:taxon-name-part></tp:taxon-name></italic>, but can be separated from them by the following combination of characters. In major workers, dorsum of head of <italic><tp:taxon-name><tp:taxon-name-part taxon-name-part-type="genus" reg="Carebara">C.</tp:taxon-name-part> <tp:taxon-name-part taxon-name-part-type="species" reg="sampi">sampi</tp:taxon-name-part></tp:taxon-name></italic> is smooth and shiny or with fine longitudinal rugae laterally. In case the dorsum of head presents well-defined longitudinal rugae like <italic><tp:taxon-name><tp:taxon-name-part taxon-name-part-type="genus" reg="Carebara">C.</tp:taxon-name-part> <tp:taxon-name-part taxon-name-part-type="species" reg="vazimba">vazimba</tp:taxon-name-part></tp:taxon-name></italic>, <italic><tp:taxon-name><tp:taxon-name-part taxon-name-part-type="genus" reg="Carebara">C.</tp:taxon-name-part> <tp:taxon-name-part taxon-name-part-type="species" reg="kabosy">kabosy</tp:taxon-name-part></tp:taxon-name></italic>, and <italic><tp:taxon-name><tp:taxon-name-part taxon-name-part-type="genus" reg="Carebara">C.</tp:taxon-name-part> <tp:taxon-name-part taxon-name-part-type="species" reg="jajoby">jajoby</tp:taxon-name-part></tp:taxon-name></italic> then the propodeal tooth of <italic><tp:taxon-name><tp:taxon-name-part taxon-name-part-type="genus" reg="Carebara">C.</tp:taxon-name-part> <tp:taxon-name-part taxon-name-part-type="species" reg="jajoby">jajoby</tp:taxon-name-part></tp:taxon-name></italic> is longer than the diameter of the propodeal spiracle. In minor workers, <italic><tp:taxon-name><tp:taxon-name-part taxon-name-part-type="genus" reg="Carebara">C.</tp:taxon-name-part> <tp:taxon-name-part taxon-name-part-type="species" reg="jajoby">jajoby</tp:taxon-name-part></tp:taxon-name></italic> can be separated from the others species by the prescence of abundant subdecumbent hairs in the gaster, and with fewer than ten longer suberect hairs. <italic><tp:taxon-name><tp:taxon-name-part taxon-name-part-type="genus" reg="Carebara">C.</tp:taxon-name-part> <tp:taxon-name-part taxon-name-part-type="species" reg="jajoby">jajoby</tp:taxon-name-part></tp:taxon-name></italic> is distributed from the east and northwest of Madagascar, while <italic><tp:taxon-name><tp:taxon-name-part taxon-name-part-type="genus" reg="Carebara">C.</tp:taxon-name-part> <tp:taxon-name-part taxon-name-part-type="species" reg="sampi">sampi</tp:taxon-name-part></tp:taxon-name></italic> is distributed from south and southwestern, <italic><tp:taxon-name><tp:taxon-name-part taxon-name-part-type="genus" reg="Carebara">C.</tp:taxon-name-part> <tp:taxon-name-part taxon-name-part-type="species" reg="vazimba">vazimba</tp:taxon-name-part></tp:taxon-name></italic> is distributed in the north, northeastern and northwestern. Other nine species were recorded at the same localities: <italic><tp:taxon-name><tp:taxon-name-part taxon-name-part-type="genus" reg="Carebara">C.</tp:taxon-name-part> <tp:taxon-name-part taxon-name-part-type="species" reg="bara">bara</tp:taxon-name-part></tp:taxon-name></italic>, <italic><tp:taxon-name><tp:taxon-name-part taxon-name-part-type="genus" reg="Carebara">C.</tp:taxon-name-part> <tp:taxon-name-part taxon-name-part-type="species" reg="betsi">betsi</tp:taxon-name-part></tp:taxon-name></italic>, <italic><tp:taxon-name><tp:taxon-name-part taxon-name-part-type="genus" reg="Carebara">C.</tp:taxon-name-part> <tp:taxon-name-part taxon-name-part-type="species" reg="grandidieri">grandidieri</tp:taxon-name-part></tp:taxon-name></italic>, <italic><tp:taxon-name><tp:taxon-name-part taxon-name-part-type="genus" reg="Carebara">C.</tp:taxon-name-part> <tp:taxon-name-part taxon-name-part-type="species" reg="hainteny">hainteny</tp:taxon-name-part></tp:taxon-name></italic>, <italic><tp:taxon-name><tp:taxon-name-part taxon-name-part-type="genus" reg="Carebara">C.</tp:taxon-name-part> <tp:taxon-name-part taxon-name-part-type="species" reg="hiragasy">hiragasy</tp:taxon-name-part></tp:taxon-name></italic>, <italic><tp:taxon-name><tp:taxon-name-part taxon-name-part-type="genus" reg="Carebara">C.</tp:taxon-name-part> <tp:taxon-name-part taxon-name-part-type="species" reg="kabosy">kabosy</tp:taxon-name-part></tp:taxon-name></italic>, <italic><tp:taxon-name><tp:taxon-name-part taxon-name-part-type="genus" reg="Carebara">C.</tp:taxon-name-part> <tp:taxon-name-part taxon-name-part-type="species" reg="mahafaly">mahafaly</tp:taxon-name-part></tp:taxon-name></italic>, <italic><tp:taxon-name><tp:taxon-name-part taxon-name-part-type="genus" reg="Carebara">C.</tp:taxon-name-part> <tp:taxon-name-part taxon-name-part-type="species" reg="nosindambo">nosindambo</tp:taxon-name-part></tp:taxon-name></italic>, and <italic><tp:taxon-name><tp:taxon-name-part taxon-name-part-type="genus" reg="Carebara">C.</tp:taxon-name-part> <tp:taxon-name-part taxon-name-part-type="species" reg="placida">placida</tp:taxon-name-part></tp:taxon-name></italic>.</p><p>
            <italic><tp:taxon-name><tp:taxon-name-part taxon-name-part-type="genus" reg="Carebara">C.</tp:taxon-name-part> <tp:taxon-name-part taxon-name-part-type="species" reg="jajoby">jajoby</tp:taxon-name-part></tp:taxon-name></italic> have four intermediates in the major worker subcaste (Figure 44). The posterolateral corners of head of intermediates narrow posteriorly and increase in size from intermediate 1 to 4. The posterior margin of the head in intermediates 1 and 2 is less concave than intermediates 3 and 4. The lateral margins of the head are convex in all intermediates, with intermediate 4 having lateral margins nearly straight. The eyes are small and reduced to one ommatidium in intermediates 1, 2 and 3, while between 2 and 30 ommatidia are found in intermediate 4. Ocelli are absent in intermediates 1, 2 and 3, but one ocellus is present and well developed in intermediate 4. Reduced flight sclerites are present in intermediate 4. The dorsum of the mesosoma is convex anteriorly and gradually slopes to the declivity in intermediate 4. The dorsum of the promesonotum is high and nearly rounded in intermediates 1, 2 and 3. The shape of the petiole and postpetiole do not vary much in intermediates, with the exception of intermediate 4, where the combined outline of dorsal surface of peduncle and anterior face of node is nearly straight. The propodeum is armed with a pair of triangular teeth in all intermediates. The head is smooth and shiny in the frontal area and with finely longitudinal and parallel rugae in full-face view in all intermediates. Pilosity on head and body follows the same pattern in all intermediates, except for intermediate 4, which has abundant and very short appressed hairs on the gaster. Larger major workers with eleven antennal segments, and seven teeth.</p></tp:treatment-sec><tp:treatment-sec sec-type="material" id="SECID0EAABM"><title>Additional material examined.</title><p>
            <bold>MADAGASCAR</bold>: <bold><italic><tp:taxon-name><tp:taxon-name-part taxon-name-part-type="genus" reg="Antsiranana">Antsiranana</tp:taxon-name-part></tp:taxon-name></italic></bold>: Parc National de Marojejy, 25.4 km 30° NNE Andapa, 10.9 km 311° NW Manantenina, <named-content xmlns:xlink="http://www.w3.org/1999/xlink" content-type="dwc:verbatimCoordinates" xlink:type="simple"><named-content content-type="geo-json" specific-use="{&#34;type&#34;:&#34;Point&#34;,&#34;coordinates&#34;:[49.735000,-14.445000]}" id="NCID0ETABM" xlink:type="simple">-14.445, 49.735</named-content></named-content>, 2000 m, montane shrubland, 23.xi.2003, (<italic>B.L. Fisher</italic>); <tp:taxon-name><tp:taxon-name-part taxon-name-part-type="genus" reg="Antsiranana">Antsiranana</tp:taxon-name-part></tp:taxon-name>, Parc National de Marojejy, Manantenina River, 27.6 km 35° NE Andapa, 9.6 km 327° NNW Manantenina, <named-content xmlns:xlink="http://www.w3.org/1999/xlink" content-type="dwc:verbatimCoordinates" xlink:type="simple"><named-content content-type="geo-json" specific-use="{&#34;type&#34;:&#34;Point&#34;,&#34;coordinates&#34;:[49.760000,-14.435000]}" id="NCID0EDBBM" xlink:type="simple">-14.435, 49.76</named-content></named-content>, 775 m, rainforest, 15–18.xi.2003, (<italic>B.L. Fisher et al</italic>.); <tp:taxon-name><tp:taxon-name-part taxon-name-part-type="genus" reg="Antsiranana">Antsiranana</tp:taxon-name-part></tp:taxon-name>, Parc National de Marojejy, Manantenina River, 27.6 km 35° NE Andapa, 9.6 km 327° NNW Manantenina, <named-content xmlns:xlink="http://www.w3.org/1999/xlink" content-type="dwc:verbatimCoordinates" xlink:type="simple"><named-content content-type="geo-json" specific-use="{&#34;type&#34;:&#34;Point&#34;,&#34;coordinates&#34;:[49.760000,-14.435000]}" id="NCID0ETBBM" xlink:type="simple">-14.435, 49.76</named-content></named-content>, 775 m, rainforest, 11.xii.2005, (<italic>B.L. Fisher et al</italic>.); <tp:taxon-name><tp:taxon-name-part taxon-name-part-type="genus" reg="Antsiranana">Antsiranana</tp:taxon-name-part></tp:taxon-name>, 6.5 km SSW Befingotra, Réserve Anjanaharibe-Sud, <named-content xmlns:xlink="http://www.w3.org/1999/xlink" content-type="dwc:verbatimCoordinates" xlink:type="simple"><named-content content-type="geo-json" specific-use="{&#34;type&#34;:&#34;Point&#34;,&#34;coordinates&#34;:[49.500000,-14.750000]}" id="NCID0EDCBM" xlink:type="simple">-14.75, 49.5</named-content></named-content>, 875 m, rainforest, 21.x.1994, (<italic>B.L. Fisher</italic>); <tp:taxon-name><tp:taxon-name-part taxon-name-part-type="genus" reg="Antsiranana">Antsiranana</tp:taxon-name-part></tp:taxon-name>, Réserve Spéciale Manongarivo, 12.8 km 228° SW Antanambao, <named-content xmlns:xlink="http://www.w3.org/1999/xlink" content-type="dwc:verbatimCoordinates" xlink:type="simple"><named-content content-type="geo-json" specific-use="{&#34;type&#34;:&#34;Point&#34;,&#34;coordinates&#34;:[48.423330,-13.976670]}" id="NCID0ETCBM" xlink:type="simple">-13.97667, 48.42333</named-content></named-content>, 780 m, rainforest, 11.x.1998, (<italic>B.L. Fisher</italic>); <tp:taxon-name><tp:taxon-name-part taxon-name-part-type="genus" reg="Antsiranana">Antsiranana</tp:taxon-name-part></tp:taxon-name>, Réserve Spéciale Manongarivo, 10.8 km 229° SW Antanambao, <named-content xmlns:xlink="http://www.w3.org/1999/xlink" content-type="dwc:verbatimCoordinates" xlink:type="simple"><named-content content-type="geo-json" specific-use="{&#34;type&#34;:&#34;Point&#34;,&#34;coordinates&#34;:[48.433330,-13.961670]}" id="NCID0EDDBM" xlink:type="simple">-13.96167, 48.43333</named-content></named-content>, 400 m, rainforest, 8.xii.1998, (<italic>B.L. Fisher</italic>); <tp:taxon-name><tp:taxon-name-part taxon-name-part-type="genus" reg="Antsiranana">Antsiranana</tp:taxon-name-part></tp:taxon-name>, Réserve Spéciale Manongarivo, 12.8 km 228° SW Antanambao, <named-content xmlns:xlink="http://www.w3.org/1999/xlink" content-type="dwc:verbatimCoordinates" xlink:type="simple"><named-content content-type="geo-json" specific-use="{&#34;type&#34;:&#34;Point&#34;,&#34;coordinates&#34;:[48.423330,-13.976670]}" id="NCID0ETDBM" xlink:type="simple">-13.97667, 48.42333</named-content></named-content>, 780 m, rainforest, 11–17.x.1998, (<italic>B.L. Fisher</italic>); <tp:taxon-name><tp:taxon-name-part taxon-name-part-type="genus" reg="Antsiranana">Antsiranana</tp:taxon-name-part></tp:taxon-name>, Réserve Spéciale Manongarivo, 14.5 km 220° SW Antanambao, <named-content xmlns:xlink="http://www.w3.org/1999/xlink" content-type="dwc:verbatimCoordinates" xlink:type="simple"><named-content content-type="geo-json" specific-use="{&#34;type&#34;:&#34;Point&#34;,&#34;coordinates&#34;:[48.428330,-13.998330]}" id="NCID0EDEBM" xlink:type="simple">-13.99833, 48.42833</named-content></named-content>, 1175 m, montane rainforest, 20.x.1998, (<italic>B.L. Fisher</italic>); <tp:taxon-name><tp:taxon-name-part taxon-name-part-type="genus" reg="Antsiranana">Antsiranana</tp:taxon-name-part></tp:taxon-name>, Makirovana forest, <named-content xmlns:xlink="http://www.w3.org/1999/xlink" content-type="dwc:verbatimCoordinates" xlink:type="simple"><named-content content-type="geo-json" specific-use="{&#34;type&#34;:&#34;Point&#34;,&#34;coordinates&#34;:[49.954090,-14.170660]}" id="NCID0ETEBM" xlink:type="simple">-14.17066, 49.95409</named-content></named-content>, 225 m, rainforest, 4–6.v.2011, (<italic>B.L. Fisher et al</italic>.); <tp:taxon-name><tp:taxon-name-part taxon-name-part-type="genus" reg="Antsiranana">Antsiranana</tp:taxon-name-part></tp:taxon-name>, Makirovana forest, <named-content xmlns:xlink="http://www.w3.org/1999/xlink" content-type="dwc:verbatimCoordinates" xlink:type="simple"><named-content content-type="geo-json" specific-use="{&#34;type&#34;:&#34;Point&#34;,&#34;coordinates&#34;:[49.950000,-14.166660]}" id="NCID0EDFBM" xlink:type="simple">-14.16666, 49.95</named-content></named-content>, 715 m, rainforest, 2.v.2011, (<italic>B.L. Fisher et al</italic>.); <tp:taxon-name><tp:taxon-name-part taxon-name-part-type="genus" reg="Antsiranana">Antsiranana</tp:taxon-name-part></tp:taxon-name>, Makirovana forest, <named-content xmlns:xlink="http://www.w3.org/1999/xlink" content-type="dwc:verbatimCoordinates" xlink:type="simple"><named-content content-type="geo-json" specific-use="{&#34;type&#34;:&#34;Point&#34;,&#34;coordinates&#34;:[49.952160,-14.160440]}" id="NCID0ETFBM" xlink:type="simple">-14.16044, 49.95216</named-content></named-content>, 550 m, rainforest, 1–2.v.2011, (<italic>B.L. Fisher et al</italic>.); <tp:taxon-name><tp:taxon-name-part taxon-name-part-type="genus" reg="Antsiranana">Antsiranana</tp:taxon-name-part></tp:taxon-name>, Makirovana forest, <named-content xmlns:xlink="http://www.w3.org/1999/xlink" content-type="dwc:verbatimCoordinates" xlink:type="simple"><named-content content-type="geo-json" specific-use="{&#34;type&#34;:&#34;Point&#34;,&#34;coordinates&#34;:[49.950000,-14.166660]}" id="NCID0EDGBM" xlink:type="simple">-14.16666, 49.95</named-content></named-content>, 715 m, rainforest, 1–2.v.2011, (<italic>B.L. Fisher et al</italic>.); <tp:taxon-name><tp:taxon-name-part taxon-name-part-type="genus" reg="Antsiranana">Antsiranana</tp:taxon-name-part></tp:taxon-name>, Makirovana forest, <named-content xmlns:xlink="http://www.w3.org/1999/xlink" content-type="dwc:verbatimCoordinates" xlink:type="simple"><named-content content-type="geo-json" specific-use="{&#34;type&#34;:&#34;Point&#34;,&#34;coordinates&#34;:[49.947700,-14.165060]}" id="NCID0ETGBM" xlink:type="simple">-14.16506, 49.9477</named-content></named-content>, 900 m, montane rainforest, 30.iv.-1.v.2011, (<italic>B.L. Fisher et al</italic>.); <tp:taxon-name><tp:taxon-name-part taxon-name-part-type="genus" reg="Antsiranana">Antsiranana</tp:taxon-name-part></tp:taxon-name>, Makirovana forest, <named-content xmlns:xlink="http://www.w3.org/1999/xlink" content-type="dwc:verbatimCoordinates" xlink:type="simple"><named-content content-type="geo-json" specific-use="{&#34;type&#34;:&#34;Point&#34;,&#34;coordinates&#34;:[49.952160,-14.160440]}" id="NCID0EDHBM" xlink:type="simple">-14.16044, 49.95216</named-content></named-content>, 550 m, rainforest, 1.v.2011, (<italic>B.L. Fisher et al</italic>.); <tp:taxon-name><tp:taxon-name-part taxon-name-part-type="genus" reg="Antsiranana">Antsiranana</tp:taxon-name-part></tp:taxon-name>, Makirovana forest, <named-content xmlns:xlink="http://www.w3.org/1999/xlink" content-type="dwc:verbatimCoordinates" xlink:type="simple"><named-content content-type="geo-json" specific-use="{&#34;type&#34;:&#34;Point&#34;,&#34;coordinates&#34;:[49.954090,-14.170660]}" id="NCID0ETHBM" xlink:type="simple">-14.17066, 49.95409</named-content></named-content>, 415 m, rainforest, 28–29.iv.2011, (<italic>B.L. Fisher et al</italic>.); <tp:taxon-name><tp:taxon-name-part taxon-name-part-type="genus" reg="Antsiranana">Antsiranana</tp:taxon-name-part></tp:taxon-name>, Réserve Spéciale Manongarivo, 10.8 km 229° SW Antanambao, <named-content xmlns:xlink="http://www.w3.org/1999/xlink" content-type="dwc:verbatimCoordinates" xlink:type="simple"><named-content content-type="geo-json" specific-use="{&#34;type&#34;:&#34;Point&#34;,&#34;coordinates&#34;:[48.433330,-13.961670]}" id="NCID0EDIBM" xlink:type="simple">-13.96167, 48.43333</named-content></named-content>, 400 m, rainforest, 8.xi.1998, (<italic>B.L. Fisher</italic>); <tp:taxon-name><tp:taxon-name-part taxon-name-part-type="genus" reg="Antsiranana">Antsiranana</tp:taxon-name-part></tp:taxon-name>, Galoko chain, Mont Galoko, <named-content xmlns:xlink="http://www.w3.org/1999/xlink" content-type="dwc:verbatimCoordinates" xlink:type="simple"><named-content content-type="geo-json" specific-use="{&#34;type&#34;:&#34;Point&#34;,&#34;coordinates&#34;:[48.718180,-13.584870]}" id="NCID0ETIBM" xlink:type="simple">-13.58487, 48.71818</named-content></named-content>, 520 m, rainforest, 19.ii.2013, (<italic>B.L. Fisher et al</italic>.); <tp:taxon-name><tp:taxon-name-part taxon-name-part-type="genus" reg="Antsiranana">Antsiranana</tp:taxon-name-part></tp:taxon-name>, Galoko chain, Mont Galoko, <named-content xmlns:xlink="http://www.w3.org/1999/xlink" content-type="dwc:verbatimCoordinates" xlink:type="simple"><named-content content-type="geo-json" specific-use="{&#34;type&#34;:&#34;Point&#34;,&#34;coordinates&#34;:[48.718180,-13.584870]}" id="NCID0EDJBM" xlink:type="simple">-13.58487, 48.71818</named-content></named-content>, 520 m, rainforest, 17.ii.2013, (<italic>B.L. Fisher et al</italic>.); <tp:taxon-name><tp:taxon-name-part taxon-name-part-type="genus" reg="Antsiranana">Antsiranana</tp:taxon-name-part></tp:taxon-name>, Galoko chain, Mont Galoko, <named-content xmlns:xlink="http://www.w3.org/1999/xlink" content-type="dwc:verbatimCoordinates" xlink:type="simple"><named-content content-type="geo-json" specific-use="{&#34;type&#34;:&#34;Point&#34;,&#34;coordinates&#34;:[48.731570,-13.593580]}" id="NCID0ETJBM" xlink:type="simple">-13.59358, 48.73157</named-content></named-content>, 1100 m, montane forest, 22.ii.2013, (<italic>B.L. Fisher et al</italic>.); <tp:taxon-name><tp:taxon-name-part taxon-name-part-type="genus" reg="Antsiranana">Antsiranana</tp:taxon-name-part></tp:taxon-name>, Parc National de Marojejy, Manantenina River, 27.6 km 35° NE Andapa, 9.6 km 327° NNW Manantenina, <named-content xmlns:xlink="http://www.w3.org/1999/xlink" content-type="dwc:verbatimCoordinates" xlink:type="simple"><named-content content-type="geo-json" specific-use="{&#34;type&#34;:&#34;Point&#34;,&#34;coordinates&#34;:[49.760000,-14.435000]}" id="NCID0EDKBM" xlink:type="simple">-14.435, 49.76</named-content></named-content>, 775 m, rainforest, 16.xi.2003, (<italic>B.L. Fisher</italic>); <bold><italic><tp:taxon-name><tp:taxon-name-part taxon-name-part-type="genus" reg="Fianarantsoa">Fianarantsoa</tp:taxon-name-part></tp:taxon-name></italic></bold>: Forêt de Vevembe, 66.6 km 293° Farafangana, <named-content xmlns:xlink="http://www.w3.org/1999/xlink" content-type="dwc:verbatimCoordinates" xlink:type="simple"><named-content content-type="geo-json" specific-use="{&#34;type&#34;:&#34;Point&#34;,&#34;coordinates&#34;:[47.181830,-22.791000]}" id="NCID0EVKBM" xlink:type="simple">-22.791, 47.18183</named-content></named-content>, 600 m, rainforest, transition to montane forest, 24.iv.2006, (<italic>B.L. Fisher et al</italic>.); <tp:taxon-name><tp:taxon-name-part taxon-name-part-type="genus" reg="Fianarantsoa">Fianarantsoa</tp:taxon-name-part></tp:taxon-name>, Forêt de Vevembe, 66.6 km 293° Farafangana, <named-content xmlns:xlink="http://www.w3.org/1999/xlink" content-type="dwc:verbatimCoordinates" xlink:type="simple"><named-content content-type="geo-json" specific-use="{&#34;type&#34;:&#34;Point&#34;,&#34;coordinates&#34;:[47.181830,-22.791000]}" id="NCID0EFLBM" xlink:type="simple">-22.791, 47.18183</named-content></named-content>, 600 m, rainforest, transition to montane forest, 23.iv.2006, (<italic>B.L. Fisher et al</italic>.); <bold><italic>Toamasina</italic></bold>: Montagne d’Akirindro 7.6 km 341° NNW Ambinanitelo, <named-content xmlns:xlink="http://www.w3.org/1999/xlink" content-type="dwc:verbatimCoordinates" xlink:type="simple"><named-content content-type="geo-json" specific-use="{&#34;type&#34;:&#34;Point&#34;,&#34;coordinates&#34;:[49.548330,-15.288330]}" id="NCID0ESLBM" xlink:type="simple">-15.28833, 49.54833</named-content></named-content>, 600 m, rainforest, 17–21.iii.2003, (<italic>Fisher, Griswold et al.</italic>); Toamasina, Forêt Ambatovy, 14.3 km 57° Moramanga, <named-content xmlns:xlink="http://www.w3.org/1999/xlink" content-type="dwc:verbatimCoordinates" xlink:type="simple"><named-content content-type="geo-json" specific-use="{&#34;type&#34;:&#34;Point&#34;,&#34;coordinates&#34;:[48.320000,-18.850830]}" id="NCID0E3LBM" xlink:type="simple">-18.85083, 48.32</named-content></named-content>, 1075 m, montane rainforest, 21.iii.2004, (<italic>Malagasy ant team</italic>); Toamasina, Torotorofotsy, <named-content xmlns:xlink="http://www.w3.org/1999/xlink" content-type="dwc:verbatimCoordinates" xlink:type="simple"><named-content content-type="geo-json" specific-use="{&#34;type&#34;:&#34;Point&#34;,&#34;coordinates&#34;:[48.347370,-18.870820]}" id="NCID0EGMBM" xlink:type="simple">-18.87082, 48.34737</named-content></named-content>, 1070 m, montane rainforest, marsh edge, 24.iii.2004, (<italic>Malagasy ant team</italic>); Toamasina, Forêt Ambatovy, 14.3 km 57° Moramanga, <named-content xmlns:xlink="http://www.w3.org/1999/xlink" content-type="dwc:verbatimCoordinates" xlink:type="simple"><named-content content-type="geo-json" specific-use="{&#34;type&#34;:&#34;Point&#34;,&#34;coordinates&#34;:[48.320000,-18.850830]}" id="NCID0EQMBM" xlink:type="simple">-18.85083, 48.32</named-content></named-content>, 1075 m, montane rainforest, 22.iii.2004, (<italic>Malagasy ant team</italic>); Toamasina, Forêt Ambatovy, 14.3 km 57° Moramanga, <named-content xmlns:xlink="http://www.w3.org/1999/xlink" content-type="dwc:verbatimCoordinates" xlink:type="simple"><named-content content-type="geo-json" specific-use="{&#34;type&#34;:&#34;Point&#34;,&#34;coordinates&#34;:[48.320000,-18.850830]}" id="NCID0E1MBM" xlink:type="simple">-18.85083, 48.32</named-content></named-content>, 1075 m, montane rainforest, 18.xii.2004, (<italic>B.L. Fisher</italic>); Toamasina, Réserve Ambodiriana, 4.8 km 306° Manompana, along Manompana river, <named-content xmlns:xlink="http://www.w3.org/1999/xlink" content-type="dwc:verbatimCoordinates" xlink:type="simple"><named-content content-type="geo-json" specific-use="{&#34;type&#34;:&#34;Point&#34;,&#34;coordinates&#34;:[49.701170,-16.672330]}" id="NCID0EENBM" xlink:type="simple">-16.67233, 49.70117</named-content></named-content>, 125 m, rainforest, 19.xi.2005, (<italic>B.L. Fisher et al</italic>.); Toamasina, Parc National Mananara-Nord, 7.1 km 261° Antanambe, <named-content xmlns:xlink="http://www.w3.org/1999/xlink" content-type="dwc:verbatimCoordinates" xlink:type="simple"><named-content content-type="geo-json" specific-use="{&#34;type&#34;:&#34;Point&#34;,&#34;coordinates&#34;:[49.787500,-16.455000]}" id="NCID0EONBM" xlink:type="simple">-16.455, 49.7875</named-content></named-content>, 225 m, rainforest, 14.xi.2005, (<italic>B.L. Fisher et al</italic>.); Toamasina, Ile Sainte Marie, Forêt Ambohidena, 22.8 km 44° Ambodifotatra, <named-content xmlns:xlink="http://www.w3.org/1999/xlink" content-type="dwc:verbatimCoordinates" xlink:type="simple"><named-content content-type="geo-json" specific-use="{&#34;type&#34;:&#34;Point&#34;,&#34;coordinates&#34;:[49.964170,-16.824330]}" id="NCID0EYNBM" xlink:type="simple">-16.82433, 49.96417</named-content></named-content>, 20 m, littoral rainforest, 21.xi.2005, (<italic>B.L. Fisher et al</italic>.); Toamasina, Réserve Ambodiriana, 4.8 km 306° Manompana, along Manompana river, <named-content xmlns:xlink="http://www.w3.org/1999/xlink" content-type="dwc:verbatimCoordinates" xlink:type="simple"><named-content content-type="geo-json" specific-use="{&#34;type&#34;:&#34;Point&#34;,&#34;coordinates&#34;:[49.701170,-16.672330]}" id="NCID0ECOBM" xlink:type="simple">-16.67233, 49.70117</named-content></named-content>, 125 m, rainforest, 18.xi.2005, (<italic>B.L. Fisher et al</italic>.); Toamasina, Réserve Analamazaotra, Parc National, Andasibe, <named-content xmlns:xlink="http://www.w3.org/1999/xlink" content-type="dwc:verbatimCoordinates" xlink:type="simple"><named-content content-type="geo-json" specific-use="{&#34;type&#34;:&#34;Point&#34;,&#34;coordinates&#34;:[48.418330,-18.927780]}" id="NCID0EMOBM" xlink:type="simple">-18.92778, 48.41833</named-content></named-content>, 947 m, 7.i.2006, (<italic>A.Ballerio</italic>); Toamasina, Ambatovy, 12.4 km NE Moramanga, <named-content xmlns:xlink="http://www.w3.org/1999/xlink" content-type="dwc:verbatimCoordinates" xlink:type="simple"><named-content content-type="geo-json" specific-use="{&#34;type&#34;:&#34;Point&#34;,&#34;coordinates&#34;:[48.294700,-18.849630]}" id="NCID0EWOBM" xlink:type="simple">-18.84963, 48.2947</named-content></named-content>, 1010 m, montane rainforest, 3–6.iii.2007, (<italic>B.L. Fisher et al</italic>.); Toamasina, Ambatovy, 12.4 km NE Moramanga, <named-content xmlns:xlink="http://www.w3.org/1999/xlink" content-type="dwc:verbatimCoordinates" xlink:type="simple"><named-content content-type="geo-json" specific-use="{&#34;type&#34;:&#34;Point&#34;,&#34;coordinates&#34;:[48.308420,-18.839370]}" id="NCID0EAPBM" xlink:type="simple">-18.83937, 48.30842</named-content></named-content>, 1080 m, montane rainforest, 4–7.iii.2007, (<italic>B.L. Fisher et al</italic>.); Toamasina, 6.3 km S Ambanizana, Andranobe, <named-content xmlns:xlink="http://www.w3.org/1999/xlink" content-type="dwc:verbatimCoordinates" xlink:type="simple"><named-content content-type="geo-json" specific-use="{&#34;type&#34;:&#34;Point&#34;,&#34;coordinates&#34;:[49.958000,-15.681300]}" id="NCID0EKPBM" xlink:type="simple">-15.6813, 49.958</named-content></named-content>, 25 m, rainforest, 23.xi.1993, (<italic>B.L. Fisher</italic>); Toamasina, 6.3 km S Ambanizana, Andranobe, <named-content xmlns:xlink="http://www.w3.org/1999/xlink" content-type="dwc:verbatimCoordinates" xlink:type="simple"><named-content content-type="geo-json" specific-use="{&#34;type&#34;:&#34;Point&#34;,&#34;coordinates&#34;:[49.958000,-15.681300]}" id="NCID0EUPBM" xlink:type="simple">-15.6813, 49.958</named-content></named-content>, 25 m, rainforest, 14.xi.1993, (<italic>B.L. Fisher</italic>); Toamasina, 6.9 km NE Ambanizana, Ambohitsitondroina, <named-content xmlns:xlink="http://www.w3.org/1999/xlink" content-type="dwc:verbatimCoordinates" xlink:type="simple"><named-content content-type="geo-json" specific-use="{&#34;type&#34;:&#34;Point&#34;,&#34;coordinates&#34;:[50.009520,-15.585060]}" id="NCID0E5PBM" xlink:type="simple">-15.58506, 50.00952</named-content></named-content>, 825 m, rainforest, 2.xii.1993, (<italic>B.L. Fisher</italic>); Toamasina, Forêt classée Andriantantely, <named-content xmlns:xlink="http://www.w3.org/1999/xlink" content-type="dwc:verbatimCoordinates" xlink:type="simple"><named-content content-type="geo-json" specific-use="{&#34;type&#34;:&#34;Point&#34;,&#34;coordinates&#34;:[48.813330,-18.695000]}" id="NCID0EIQBM" xlink:type="simple">-18.695, 48.81333</named-content></named-content>, 530 m, rainforest, 4–7.xii.1998, (<italic>H.J.Ratsirarson</italic>); Toamasina, Forêt classée Sandranantitra, <named-content xmlns:xlink="http://www.w3.org/1999/xlink" content-type="dwc:verbatimCoordinates" xlink:type="simple"><named-content content-type="geo-json" specific-use="{&#34;type&#34;:&#34;Point&#34;,&#34;coordinates&#34;:[49.091670,-18.048330]}" id="NCID0ESQBM" xlink:type="simple">-18.04833, 49.09167</named-content></named-content>, 450 m, rainforest, 18–21.i.1999, (<italic>H.J.Ratsirarson</italic>); Toamasina, Forêt classée Didy, <named-content xmlns:xlink="http://www.w3.org/1999/xlink" content-type="dwc:verbatimCoordinates" xlink:type="simple"><named-content content-type="geo-json" specific-use="{&#34;type&#34;:&#34;Point&#34;,&#34;coordinates&#34;:[48.578330,-18.198330]}" id="NCID0E3QBM" xlink:type="simple">-18.19833, 48.57833</named-content></named-content>, 960 m, rainforest, 16–23.xii.1998, (<italic>H.J.Ratsirarson</italic>); Toamasina, Forêt classée Andriantantely, <named-content xmlns:xlink="http://www.w3.org/1999/xlink" content-type="dwc:verbatimCoordinates" xlink:type="simple"><named-content content-type="geo-json" specific-use="{&#34;type&#34;:&#34;Point&#34;,&#34;coordinates&#34;:[48.813330,-18.695000]}" id="NCID0EGRBM" xlink:type="simple">-18.695, 48.81333</named-content></named-content>, 530 m, rainforest, 7–10.xii.1998, (<italic>H.J.Ratsirarson</italic>); Toamasina, Station forestière Analamazaotra, Analamazaotra 1.3km S Andasibe, <named-content xmlns:xlink="http://www.w3.org/1999/xlink" content-type="dwc:verbatimCoordinates" xlink:type="simple"><named-content content-type="geo-json" specific-use="{&#34;type&#34;:&#34;Point&#34;,&#34;coordinates&#34;:[48.412710,-18.384660]}" id="NCID0EQRBM" xlink:type="simple">-18.38466, 48.41271</named-content></named-content>, 980 m, montane rainforest, (B.L. Fisher et al.); Toamasina, Corridor Forestier Analamay-Mantadia, Ambohibolakely, <named-content xmlns:xlink="http://www.w3.org/1999/xlink" content-type="dwc:verbatimCoordinates" xlink:type="simple"><named-content content-type="geo-json" specific-use="{&#34;type&#34;:&#34;Point&#34;,&#34;coordinates&#34;:[48.363750,-18.778980]}" id="NCID0EYRBM" xlink:type="simple">-18.77898, 48.36375</named-content></named-content>, 918 m, rainforest, 23–28.xi.2012, (<italic>B.L. Fisher et al</italic>.); Toamasina, Ankerana, <named-content xmlns:xlink="http://www.w3.org/1999/xlink" content-type="dwc:verbatimCoordinates" xlink:type="simple"><named-content content-type="geo-json" specific-use="{&#34;type&#34;:&#34;Point&#34;,&#34;coordinates&#34;:[48.818900,-18.410400]}" id="NCID0ECSBM" xlink:type="simple">-18.4104, 48.8189</named-content></named-content>, 855 m, rainforest, 22–27.i.2012, (<italic>B.L. Fisher et al</italic>.); Toamasina, Corridor Forestier Analamay-Mantadia, Ambatoharanana, <named-content xmlns:xlink="http://www.w3.org/1999/xlink" content-type="dwc:verbatimCoordinates" xlink:type="simple"><named-content content-type="geo-json" specific-use="{&#34;type&#34;:&#34;Point&#34;,&#34;coordinates&#34;:[48.405060,-18.803880]}" id="NCID0EMSBM" xlink:type="simple">-18.80388, 48.40506</named-content></named-content>, 1013 m, rainforest, 12–19.xii.2012, (<italic>B.L. Fisher et al</italic>.); Toamasina, Corridor Forestier Analamay-Mantadia, Ambohibolakely, <named-content xmlns:xlink="http://www.w3.org/1999/xlink" content-type="dwc:verbatimCoordinates" xlink:type="simple"><named-content content-type="geo-json" specific-use="{&#34;type&#34;:&#34;Point&#34;,&#34;coordinates&#34;:[48.371280,-18.760870]}" id="NCID0EWSBM" xlink:type="simple">-18.76087, 48.37128</named-content></named-content>, 1044 m, rainforest, 29.xi.2012, (<italic>B.L. Fisher et al</italic>.); Toamasina, Corridor Forestier Analamay-Mantadia, Ambohibolakely, <named-content xmlns:xlink="http://www.w3.org/1999/xlink" content-type="dwc:verbatimCoordinates" xlink:type="simple"><named-content content-type="geo-json" specific-use="{&#34;type&#34;:&#34;Point&#34;,&#34;coordinates&#34;:[48.364370,-18.761310]}" id="NCID0EATBM" xlink:type="simple">-18.76131, 48.36437</named-content></named-content>, 983 m, rainforest, 23.xi.2012, (<italic>B.L. Fisher et al</italic>.); Toamasina, Corridor Forestier Analamay-Mantadia, Ambohibolakely, <named-content xmlns:xlink="http://www.w3.org/1999/xlink" content-type="dwc:verbatimCoordinates" xlink:type="simple"><named-content content-type="geo-json" specific-use="{&#34;type&#34;:&#34;Point&#34;,&#34;coordinates&#34;:[48.364370,-18.761310]}" id="NCID0EKTBM" xlink:type="simple">-18.76131, 48.36437</named-content></named-content>, 983 m, rainforest, 26.xi.2012, (<italic>B.L. Fisher et al</italic>.); Toamasina, Corridor Forestier Analamay-Mantadia, Tsaravoniana, <named-content xmlns:xlink="http://www.w3.org/1999/xlink" content-type="dwc:verbatimCoordinates" xlink:type="simple"><named-content content-type="geo-json" specific-use="{&#34;type&#34;:&#34;Point&#34;,&#34;coordinates&#34;:[48.419380,-18.764650]}" id="NCID0EUTBM" xlink:type="simple">-18.76465, 48.41938</named-content></named-content>, 1039 m, rainforest, 4–5.xii.2012, (<italic>B.L. Fisher et al</italic>.); Toamasina, Corridor Forestier Analamay-Mantadia, Tsaravoniana, <named-content xmlns:xlink="http://www.w3.org/1999/xlink" content-type="dwc:verbatimCoordinates" xlink:type="simple"><named-content content-type="geo-json" specific-use="{&#34;type&#34;:&#34;Point&#34;,&#34;coordinates&#34;:[48.420300,-18.763690]}" id="NCID0E5TBM" xlink:type="simple">-18.76369, 48.4203</named-content></named-content>, 984 m, rainforest, 2–7.xii.2012, (<italic>B.L. Fisher et al</italic>.); Toamasina, Corridor Forestier Analamay-Mantadia, Ambatoharanana, <named-content xmlns:xlink="http://www.w3.org/1999/xlink" content-type="dwc:verbatimCoordinates" xlink:type="simple"><named-content content-type="geo-json" specific-use="{&#34;type&#34;:&#34;Point&#34;,&#34;coordinates&#34;:[48.403580,-18.803980]}" id="NCID0EIUBM" xlink:type="simple">-18.80398, 48.40358</named-content></named-content>, 1064 m, rainforest, 12–19.xii.2012, (B.L. Fisher et al.); Toamasina, Corridor Forestier Analamay-Mantadia, Tsaravoniana, <named-content xmlns:xlink="http://www.w3.org/1999/xlink" content-type="dwc:verbatimCoordinates" xlink:type="simple"><named-content content-type="geo-json" specific-use="{&#34;type&#34;:&#34;Point&#34;,&#34;coordinates&#34;:[48.419380,-18.764650]}" id="NCID0EQUBM" xlink:type="simple">-18.76465, 48.41938</named-content></named-content>, 1039 m, rainforest, 2–7.xii.2012, (<italic>B.L. Fisher et al</italic>.); Toamasina, Corridor Forestier Analamay-Mantadia, Ambohibolakely, <named-content xmlns:xlink="http://www.w3.org/1999/xlink" content-type="dwc:verbatimCoordinates" xlink:type="simple"><named-content content-type="geo-json" specific-use="{&#34;type&#34;:&#34;Point&#34;,&#34;coordinates&#34;:[48.364370,-18.761310]}" id="NCID0E1UBM" xlink:type="simple">-18.76131, 48.36437</named-content></named-content>, 983 m, rainforest, 23–28.xi.2012, (<italic>B.L. Fisher et al</italic>.); <bold><italic><tp:taxon-name><tp:taxon-name-part taxon-name-part-type="genus" reg="Toliara">Toliara</tp:taxon-name-part></tp:taxon-name></italic></bold>: Forêt de Petriky, 12.5 km W 272° Tolagnaro, <named-content xmlns:xlink="http://www.w3.org/1999/xlink" content-type="dwc:verbatimCoordinates" xlink:type="simple"><named-content content-type="geo-json" specific-use="{&#34;type&#34;:&#34;Point&#34;,&#34;coordinates&#34;:[46.870000,-25.061670]}" id="NCID0EMVBM" xlink:type="simple">-25.06167, 46.87</named-content></named-content>, 10 m, littoral rainforest, 22.xi.1998, (<italic>B.L. Fisher</italic>).</p></tp:treatment-sec></tp:taxon-treatment>
