# Supplementary material for: Taxonomy of the ant genus Carebara Westwood (Formicidae, Myrmicinae) in the Malagasy Region
Source: Zookeys. 2018 Jun 18;(767):1–149. doi: 10.3897/zookeys.767.21105 (PMC6018136; doi:10.3897/zookeys.767.21105)
Supplement: XML Treatment for Carebara kabosy [file zookeys.767.21105-treatment11.xml]

<!DOCTYPE tp:taxon-treatment
  PUBLIC "-//TaxonX//DTD Taxonomic Treatment Publishing DTD v0 20100105//EN" "tax-treatment-NSO.dtd">
<tp:taxon-treatment xmlns:tp="http://www.plazi.org/taxpub"><tp:treatment-meta><kwd-group><label>Taxon classification</label><kwd><named-content xmlns:xlink="http://www.w3.org/1999/xlink" content-type="kingdom">Animalia</named-content></kwd><kwd><named-content xmlns:xlink="http://www.w3.org/1999/xlink" content-type="order">Hymenoptera</named-content></kwd><kwd><named-content xmlns:xlink="http://www.w3.org/1999/xlink" content-type="family">Formicidae</named-content></kwd></kwd-group><mixed-citation publication-type="journal"><person-group><name><surname>Azorsa</surname><given-names>Frank</given-names></name><name><surname>Fisher</surname><given-names>Brian L.</given-names></name></person-group><article-title>Taxonomy of the ant genus <italic><tp:taxon-name><tp:taxon-name-part taxon-name-part-type="genus" reg="Carebara">Carebara</tp:taxon-name-part></tp:taxon-name></italic> Westwood (<tp:taxon-name><tp:taxon-name-part taxon-name-part-type="family">Formicidae</tp:taxon-name-part></tp:taxon-name>, <tp:taxon-name><tp:taxon-name-part taxon-name-part-type="subfamily">Myrmicinae</tp:taxon-name-part></tp:taxon-name>) in the Malagasy Region</article-title><source>Zookeys</source><day>18</day><month>6</month><year>2018</year><volume>2018</volume><issue>767</issue><fpage>1</fpage><lpage>149</lpage><pub-id pub-id-type="doi">10.3897/zookeys.767.21105</pub-id></mixed-citation></tp:treatment-meta><tp:nomenclature><tp:taxon-name>
            <tp:taxon-name-part taxon-name-part-type="genus" reg="Carebara">Carebara</tp:taxon-name-part>
            <tp:taxon-name-part taxon-name-part-type="species" reg="kabosy">kabosy</tp:taxon-name-part>
            <object-id xmlns:xlink="http://www.w3.org/1999/xlink" content-type="zoobank" xlink:type="simple">http://zoobank.org/0FF5AEB6-5AB7-4370-9E62-962AAE1F28E2</object-id>
          </tp:taxon-name><tp:taxon-authority>Azorsa &amp; Fisher</tp:taxon-authority><tp:taxon-status xmlns:xlink="http://www.w3.org/1999/xlink" xlink:type="simple">sp. n.</tp:taxon-status></tp:nomenclature><tp:treatment-sec sec-type="Holotype" id="SECID0E3WBM"><title>Holotype.</title><p>(major worker), MADAGASCAR, <tp:taxon-name><tp:taxon-name-part taxon-name-part-type="genus" reg="Antsiranana">Antsiranana</tp:taxon-name-part></tp:taxon-name>, Parc National Montagne d’Ambre, 3.6 km 235° SW Joffreville, <named-content xmlns:xlink="http://www.w3.org/1999/xlink" content-type="dwc:verbatimCoordinates" xlink:type="simple"><named-content content-type="geo-json" specific-use="{&#34;type&#34;:&#34;Point&#34;,&#34;coordinates&#34;:[49.179500,-12.534440]}" id="NCID0ELXBM" xlink:type="simple">-12.53444, 49.1795</named-content></named-content>, 925 m, montane rainforest, 20–26.i.2001, (<italic>Fisher, Griswold et al.</italic>). Collection code BLF02564, (<abbrev xmlns:xlink="http://www.w3.org/1999/xlink" content-type="institution" xlink:title="California Academy of Sciences, San Francisco, California, U.S.A." id="ABBRID0ESXBM" xlink:type="simple">CASC</abbrev>: <ext-link xmlns:xlink="http://www.w3.org/1999/xlink" ext-link-type="uri" xlink:href="http://data.antweb.org/specimen/CASENT0438062" xlink:type="simple">CASENT0438062</ext-link>). <bold>Paratypes</bold>: (35 major workers and 17 minor workers), with same data as holotype, 34 major workers (<abbrev xmlns:xlink="http://www.w3.org/1999/xlink" content-type="institution" xlink:title="The Natural History Museum (British Museum, Natural History), London, U.K." id="ABBRID0EZXBM" xlink:type="simple">BMNH</abbrev>: <ext-link xmlns:xlink="http://www.w3.org/1999/xlink" ext-link-type="uri" xlink:href="http://data.antweb.org/specimen/CASENT0438053" xlink:type="simple">CASENT0438053</ext-link>, <abbrev xmlns:xlink="http://www.w3.org/1999/xlink" content-type="institution" xlink:title="California Academy of Sciences, San Francisco, California, U.S.A." id="ABBRID0E5XBM" xlink:type="simple">CASC</abbrev>: <ext-link xmlns:xlink="http://www.w3.org/1999/xlink" ext-link-type="uri" xlink:href="http://data.antweb.org/specimen/CASENT0437873" xlink:type="simple">CASENT0437873</ext-link>, <ext-link xmlns:xlink="http://www.w3.org/1999/xlink" ext-link-type="uri" xlink:href="http://data.antweb.org/specimen/CASENT0437718" xlink:type="simple">CASENT0437718</ext-link>, <ext-link xmlns:xlink="http://www.w3.org/1999/xlink" ext-link-type="uri" xlink:href="http://data.antweb.org/specimen/CASENT0437914" xlink:type="simple">CASENT0437914</ext-link>, <ext-link xmlns:xlink="http://www.w3.org/1999/xlink" ext-link-type="uri" xlink:href="http://data.antweb.org/specimen/CASENT0437996" xlink:type="simple">CASENT0437996</ext-link>, <ext-link xmlns:xlink="http://www.w3.org/1999/xlink" ext-link-type="uri" xlink:href="http://data.antweb.org/specimen/CASENT0438102" xlink:type="simple">CASENT0438102</ext-link>, <ext-link xmlns:xlink="http://www.w3.org/1999/xlink" ext-link-type="uri" xlink:href="http://data.antweb.org/specimen/CASENT0437701" xlink:type="simple">CASENT0437701</ext-link>, <ext-link xmlns:xlink="http://www.w3.org/1999/xlink" ext-link-type="uri" xlink:href="http://data.antweb.org/specimen/CASENT0437890" xlink:type="simple">CASENT0437890</ext-link>, <ext-link xmlns:xlink="http://www.w3.org/1999/xlink" ext-link-type="uri" xlink:href="http://data.antweb.org/specimen/CASENT0437950" xlink:type="simple">CASENT0437950</ext-link>, <ext-link xmlns:xlink="http://www.w3.org/1999/xlink" ext-link-type="uri" xlink:href="http://data.antweb.org/specimen/CASENT0438160" xlink:type="simple">CASENT0438160</ext-link>, <ext-link xmlns:xlink="http://www.w3.org/1999/xlink" ext-link-type="uri" xlink:href="http://data.antweb.org/specimen/CASENT0437677" xlink:type="simple">CASENT0437677</ext-link>, <ext-link xmlns:xlink="http://www.w3.org/1999/xlink" ext-link-type="uri" xlink:href="http://data.antweb.org/specimen/CASENT0437753" xlink:type="simple">CASENT0437753</ext-link>, <ext-link xmlns:xlink="http://www.w3.org/1999/xlink" ext-link-type="uri" xlink:href="http://data.antweb.org/specimen/CASENT0437723" xlink:type="simple">CASENT0437723</ext-link>, <ext-link xmlns:xlink="http://www.w3.org/1999/xlink" ext-link-type="uri" xlink:href="http://data.antweb.org/specimen/CASENT0437772" xlink:type="simple">CASENT0437772</ext-link>, <ext-link xmlns:xlink="http://www.w3.org/1999/xlink" ext-link-type="uri" xlink:href="http://data.antweb.org/specimen/CASENT0437702" xlink:type="simple">CASENT0437702</ext-link>, <ext-link xmlns:xlink="http://www.w3.org/1999/xlink" ext-link-type="uri" xlink:href="http://data.antweb.org/specimen/CASENT0437694" xlink:type="simple">CASENT0437694</ext-link>, <ext-link xmlns:xlink="http://www.w3.org/1999/xlink" ext-link-type="uri" xlink:href="http://data.antweb.org/specimen/CASENT0437692" xlink:type="simple">CASENT0437692</ext-link>, <ext-link xmlns:xlink="http://www.w3.org/1999/xlink" ext-link-type="uri" xlink:href="http://data.antweb.org/specimen/CASENT0437948" xlink:type="simple">CASENT0437948</ext-link>, <ext-link xmlns:xlink="http://www.w3.org/1999/xlink" ext-link-type="uri" xlink:href="http://data.antweb.org/specimen/CASENT0437989" xlink:type="simple">CASENT0437989</ext-link>, <ext-link xmlns:xlink="http://www.w3.org/1999/xlink" ext-link-type="uri" xlink:href="http://data.antweb.org/specimen/CASENT0437956" xlink:type="simple">CASENT0437956</ext-link>, <ext-link xmlns:xlink="http://www.w3.org/1999/xlink" ext-link-type="uri" xlink:href="http://data.antweb.org/specimen/CASENT0437793" xlink:type="simple">CASENT0437793</ext-link>, <ext-link xmlns:xlink="http://www.w3.org/1999/xlink" ext-link-type="uri" xlink:href="http://data.antweb.org/specimen/CASENT0438100" xlink:type="simple">CASENT0438100</ext-link>, <ext-link xmlns:xlink="http://www.w3.org/1999/xlink" ext-link-type="uri" xlink:href="http://data.antweb.org/specimen/CASENT0437999" xlink:type="simple">CASENT0437999</ext-link>, <ext-link xmlns:xlink="http://www.w3.org/1999/xlink" ext-link-type="uri" xlink:href="http://data.antweb.org/specimen/CASENT0437787" xlink:type="simple">CASENT0437787</ext-link>, <ext-link xmlns:xlink="http://www.w3.org/1999/xlink" ext-link-type="uri" xlink:href="http://data.antweb.org/specimen/CASENT0437997" xlink:type="simple">CASENT0437997</ext-link>, <ext-link xmlns:xlink="http://www.w3.org/1999/xlink" ext-link-type="uri" xlink:href="http://data.antweb.org/specimen/CASENT0438015" xlink:type="simple">CASENT0438015</ext-link>, <ext-link xmlns:xlink="http://www.w3.org/1999/xlink" ext-link-type="uri" xlink:href="http://data.antweb.org/specimen/CASENT0437988" xlink:type="simple">CASENT0437988</ext-link>, <ext-link xmlns:xlink="http://www.w3.org/1999/xlink" ext-link-type="uri" xlink:href="http://data.antweb.org/specimen/CASENT0437676" xlink:type="simple">CASENT0437676</ext-link>, <ext-link xmlns:xlink="http://www.w3.org/1999/xlink" ext-link-type="uri" xlink:href="http://data.antweb.org/specimen/CASENT0437955" xlink:type="simple">CASENT0437955</ext-link>, <ext-link xmlns:xlink="http://www.w3.org/1999/xlink" ext-link-type="uri" xlink:href="http://data.antweb.org/specimen/CASENT0437691" xlink:type="simple">CASENT0437691</ext-link>, <ext-link xmlns:xlink="http://www.w3.org/1999/xlink" ext-link-type="uri" xlink:href="http://data.antweb.org/specimen/CASENT0437933" xlink:type="simple">CASENT0437933</ext-link>, <abbrev xmlns:xlink="http://www.w3.org/1999/xlink" content-type="institution" xlink:title="Museum of Comparative Zoology, Harvard University, Cambridge, Massachusetts, U.S.A." id="ABBRID0EDYBM" xlink:type="simple">MCZ</abbrev>: <ext-link xmlns:xlink="http://www.w3.org/1999/xlink" ext-link-type="uri" xlink:href="http://data.antweb.org/specimen/CASENT0437910" xlink:type="simple">CASENT0437910</ext-link>, <abbrev xmlns:xlink="http://www.w3.org/1999/xlink" content-type="institution" xlink:title="Muséum d’Histoire Naturelle de la Ville de Genève, Geneva, Switzerland" id="ABBRID0EIYBM" xlink:type="simple">MHNG</abbrev>: <ext-link xmlns:xlink="http://www.w3.org/1999/xlink" ext-link-type="uri" xlink:href="http://data.antweb.org/specimen/CASENT0437953" xlink:type="simple">CASENT0437953</ext-link>, NHMB: <ext-link xmlns:xlink="http://www.w3.org/1999/xlink" ext-link-type="uri" xlink:href="http://data.antweb.org/specimen/CASENT0437958" xlink:type="simple">CASENT0437958</ext-link>), and 17 minor workers (<abbrev xmlns:xlink="http://www.w3.org/1999/xlink" content-type="institution" xlink:title="The Natural History Museum (British Museum, Natural History), London, U.K." id="ABBRID0ENYBM" xlink:type="simple">BMNH</abbrev>: <ext-link xmlns:xlink="http://www.w3.org/1999/xlink" ext-link-type="uri" xlink:href="http://data.antweb.org/specimen/CASENT0437746" xlink:type="simple">CASENT0437746</ext-link>, <abbrev xmlns:xlink="http://www.w3.org/1999/xlink" content-type="institution" xlink:title="California Academy of Sciences, San Francisco, California, U.S.A." id="ABBRID0ESYBM" xlink:type="simple">CASC</abbrev>: <ext-link xmlns:xlink="http://www.w3.org/1999/xlink" ext-link-type="uri" xlink:href="http://data.antweb.org/specimen/CASENT0437751" xlink:type="simple">CASENT0437751</ext-link>, <ext-link xmlns:xlink="http://www.w3.org/1999/xlink" ext-link-type="uri" xlink:href="http://data.antweb.org/specimen/CASENT0437877" xlink:type="simple">CASENT0437877</ext-link>, <ext-link xmlns:xlink="http://www.w3.org/1999/xlink" ext-link-type="uri" xlink:href="http://data.antweb.org/specimen/CASENT0437886" xlink:type="simple">CASENT0437886</ext-link>, <ext-link xmlns:xlink="http://www.w3.org/1999/xlink" ext-link-type="uri" xlink:href="http://data.antweb.org/specimen/CASENT0437888" xlink:type="simple">CASENT0437888</ext-link>, <ext-link xmlns:xlink="http://www.w3.org/1999/xlink" ext-link-type="uri" xlink:href="http://data.antweb.org/specimen/CASENT0437887" xlink:type="simple">CASENT0437887</ext-link>, <ext-link xmlns:xlink="http://www.w3.org/1999/xlink" ext-link-type="uri" xlink:href="http://data.antweb.org/specimen/CASENT0437739" xlink:type="simple">CASENT0437739</ext-link>, <ext-link xmlns:xlink="http://www.w3.org/1999/xlink" ext-link-type="uri" xlink:href="http://data.antweb.org/specimen/CASENT0437747" xlink:type="simple">CASENT0437747</ext-link>, <ext-link xmlns:xlink="http://www.w3.org/1999/xlink" ext-link-type="uri" xlink:href="http://data.antweb.org/specimen/CASENT0437889" xlink:type="simple">CASENT0437889</ext-link>, <ext-link xmlns:xlink="http://www.w3.org/1999/xlink" ext-link-type="uri" xlink:href="http://data.antweb.org/specimen/CASENT0437891" xlink:type="simple">CASENT0437891</ext-link>, <ext-link xmlns:xlink="http://www.w3.org/1999/xlink" ext-link-type="uri" xlink:href="http://data.antweb.org/specimen/CASENT0437884" xlink:type="simple">CASENT0437884</ext-link>, <ext-link xmlns:xlink="http://www.w3.org/1999/xlink" ext-link-type="uri" xlink:href="http://data.antweb.org/specimen/CASENT0437904" xlink:type="simple">CASENT0437904</ext-link>, <ext-link xmlns:xlink="http://www.w3.org/1999/xlink" ext-link-type="uri" xlink:href="http://data.antweb.org/specimen/CASENT0437895" xlink:type="simple">CASENT0437895</ext-link>, <ext-link xmlns:xlink="http://www.w3.org/1999/xlink" ext-link-type="uri" xlink:href="http://data.antweb.org/specimen/CASENT0437728" xlink:type="simple">CASENT0437728</ext-link>, <abbrev xmlns:xlink="http://www.w3.org/1999/xlink" content-type="institution" xlink:title="Museum of Comparative Zoology, Harvard University, Cambridge, Massachusetts, U.S.A." id="ABBRID0EXYBM" xlink:type="simple">MCZ</abbrev>: <ext-link xmlns:xlink="http://www.w3.org/1999/xlink" ext-link-type="uri" xlink:href="http://data.antweb.org/specimen/CASENT0437880" xlink:type="simple">CASENT0437880</ext-link>, <abbrev xmlns:xlink="http://www.w3.org/1999/xlink" content-type="institution" xlink:title="Muséum d’Histoire Naturelle de la Ville de Genève, Geneva, Switzerland" id="ABBRID0E3YBM" xlink:type="simple">MHNG</abbrev>: <ext-link xmlns:xlink="http://www.w3.org/1999/xlink" ext-link-type="uri" xlink:href="http://data.antweb.org/specimen/CASENT0437731" xlink:type="simple">CASENT0437731</ext-link>, NHMB: <ext-link xmlns:xlink="http://www.w3.org/1999/xlink" ext-link-type="uri" xlink:href="http://data.antweb.org/specimen/CASENT0437892" xlink:type="simple">CASENT0437892</ext-link>), 1 major worker with same data as holotype but with collection code BLF02565, (<abbrev xmlns:xlink="http://www.w3.org/1999/xlink" content-type="institution" xlink:title="California Academy of Sciences, San Francisco, California, U.S.A." id="ABBRID0EBZBM" xlink:type="simple">CASC</abbrev>: <ext-link xmlns:xlink="http://www.w3.org/1999/xlink" ext-link-type="uri" xlink:href="http://data.antweb.org/specimen/CASENT0439968" xlink:type="simple">CASENT0439968</ext-link>).</p></tp:treatment-sec><tp:treatment-sec sec-type="diagnosis" id="SECID0EGZBM"><title>Diagnosis.</title><p>Antennae ten-segmented. <bold>Major</bold>: Head longer than wide, lateral margins convex to nearly straight, posterolateral corners well developed and narrowed posteriorly, posterior margin of head deeply concave in the middle; dorsum of propodeum flat, combined outline of dorsal surface of peduncle and anterior face of node concave to nearly straight in larger major workers, posterior face vertical and nearly straight; gaster with short decumbent hairs and longer subdecumbent hairs. <bold>Minor</bold>: Head longer than wide, posterior margin of head concave; dorsum of propodeum nearly flat, anterodorsal corner slightly convex, posterodorsal corner with a pair of small triangular teeth; combined outline of dorsal surface of peduncle and anterior face of node concave, posterior face weakly convex.</p><fig id="F45" position="float" orientation="portrait"><label>Figure 45.</label><caption><p>
                <italic><tp:taxon-name><tp:taxon-name-part taxon-name-part-type="genus" reg="Carebara">Carebara</tp:taxon-name-part> <tp:taxon-name-part taxon-name-part-type="species" reg="kabosy">kabosy</tp:taxon-name-part></tp:taxon-name></italic>–holotype. Major worker, <ext-link xmlns:xlink="http://www.w3.org/1999/xlink" ext-link-type="uri" xlink:href="http://data.antweb.org/specimen/CASENT0438062" xlink:type="simple">CASENT0438062</ext-link>: <bold>A</bold> head in full-face view <bold>B</bold> body in profile view <bold>C</bold> body in dorsal view. Minor worker: <ext-link xmlns:xlink="http://www.w3.org/1999/xlink" ext-link-type="uri" xlink:href="http://data.antweb.org/specimen/CASENT0437739" xlink:type="simple">CASENT0437739</ext-link> <bold>D</bold> head in full-face view <bold>E</bold> body in profile view <bold>F</bold> body in dorsal view.</p></caption><graphic xmlns:xlink="http://www.w3.org/1999/xlink" xlink:href="zookeys-767-001-g045.jpg" position="float" orientation="portrait" xlink:type="simple" id="oo_210654.jpg"/></fig><fig id="F46" position="float" orientation="portrait"><label>Figure 46.</label><caption><p>Intermediates of <italic><tp:taxon-name><tp:taxon-name-part taxon-name-part-type="genus" reg="Carebara">Carebara</tp:taxon-name-part> <tp:taxon-name-part taxon-name-part-type="species" reg="kabosy">kabosy</tp:taxon-name-part></tp:taxon-name></italic>. Major workers, <ext-link xmlns:xlink="http://www.w3.org/1999/xlink" ext-link-type="uri" xlink:href="http://data.antweb.org/specimen/CASENT0043272" xlink:type="simple">CASENT0043272</ext-link>: <bold>A</bold> head in full-face view <bold>B</bold> body in profile view <bold>C</bold> body in dorsal view. <ext-link xmlns:xlink="http://www.w3.org/1999/xlink" ext-link-type="uri" xlink:href="http://data.antweb.org/specimen/CASENT0134199" xlink:type="simple">CASENT0134199</ext-link>: <bold>D</bold> head in full-face view <bold>E</bold> body in profile view <bold>F</bold> body in dorsal view. <ext-link xmlns:xlink="http://www.w3.org/1999/xlink" ext-link-type="uri" xlink:href="http://data.antweb.org/specimen/CASENT0162282" xlink:type="simple">CASENT0162282</ext-link>: <bold>G</bold> head in full-face view <bold>H</bold> body in profile view <bold>I</bold> body in dorsal view.</p></caption><graphic xmlns:xlink="http://www.w3.org/1999/xlink" xlink:href="zookeys-767-001-g046.jpg" position="float" orientation="portrait" xlink:type="simple" id="oo_210693.jpg"/></fig></tp:treatment-sec><tp:treatment-sec sec-type="description" id="SECID0EZ2BM"><title>Description of major workers.</title><p>
            <bold>Measurements</bold> (n=31): <abbrev xmlns:xlink="http://www.w3.org/1999/xlink" xlink:title="Head length" id="ABBRID0EB3BM" xlink:type="simple">HL</abbrev> 0.63–1.16 (0.97); <abbrev xmlns:xlink="http://www.w3.org/1999/xlink" xlink:title="Head width" id="ABBRID0EF3BM" xlink:type="simple">HW</abbrev> 0.49–0.91 (0.74); <abbrev xmlns:xlink="http://www.w3.org/1999/xlink" xlink:title="Scape length" id="ABBRID0EJ3BM" xlink:type="simple">SL</abbrev> 0.25–0.41 (0.34); <abbrev xmlns:xlink="http://www.w3.org/1999/xlink" xlink:title="Mandible length" id="ABBRID0EN3BM" xlink:type="simple">ML</abbrev> 0.14–0.27 (0.21); <abbrev xmlns:xlink="http://www.w3.org/1999/xlink" xlink:title="Eye length" id="ABBRID0ER3BM" xlink:type="simple">EL</abbrev> 0.01–0.09 (0.03); <abbrev xmlns:xlink="http://www.w3.org/1999/xlink" xlink:title="Eye to mandible" id="ABBRID0EV3BM" xlink:type="simple">EM</abbrev> 0.17–0.29 (0.27); <abbrev xmlns:xlink="http://www.w3.org/1999/xlink" xlink:title="Head depth" id="ABBRID0EZ3BM" xlink:type="simple">HD</abbrev> 0.35–0.69 (0.58); <abbrev xmlns:xlink="http://www.w3.org/1999/xlink" xlink:title="Weber’s length" id="ABBRID0E43BM" xlink:type="simple">WL</abbrev> 0.52–0.96 (0.73); <abbrev xmlns:xlink="http://www.w3.org/1999/xlink" xlink:title="Propodeal spine length" id="ABBRID0EB4BM" xlink:type="simple">PSL</abbrev> 0.06–0.14 (0.09); <abbrev xmlns:xlink="http://www.w3.org/1999/xlink" xlink:title="Pronotal width" id="ABBRID0EF4BM" xlink:type="simple">PW</abbrev> 0.29–0.58 (0.46); <abbrev xmlns:xlink="http://www.w3.org/1999/xlink" xlink:title="Femur length" id="ABBRID0EJ4BM" xlink:type="simple">MFL</abbrev> 0.28–0.58 (0.44); <abbrev xmlns:xlink="http://www.w3.org/1999/xlink" xlink:title="Femur width" id="ABBRID0EN4BM" xlink:type="simple">MFW</abbrev> 0.07–0.14 (0.10); <abbrev xmlns:xlink="http://www.w3.org/1999/xlink" xlink:title="Tibia length" id="ABBRID0ER4BM" xlink:type="simple">MTL</abbrev> 0.21–0.46 (0.34); <abbrev xmlns:xlink="http://www.w3.org/1999/xlink" xlink:title="Petiole length" id="ABBRID0EV4BM" xlink:type="simple">PTL</abbrev> 0.19–0.36 (0.30); <abbrev xmlns:xlink="http://www.w3.org/1999/xlink" xlink:title="Petiolar node length" id="ABBRID0EZ4BM" xlink:type="simple">PNL</abbrev> 0.09–0.15 (0.12); <abbrev xmlns:xlink="http://www.w3.org/1999/xlink" xlink:title="Petiolar node height" id="ABBRID0E44BM" xlink:type="simple">PTH</abbrev> 0.15–0.28 (0.21); <abbrev xmlns:xlink="http://www.w3.org/1999/xlink" xlink:title="Petiolar node width" id="ABBRID0EB5BM" xlink:type="simple">PTW</abbrev> 0.13–0.25 (0.20); <abbrev xmlns:xlink="http://www.w3.org/1999/xlink" xlink:title="Postpetiole length" id="ABBRID0EF5BM" xlink:type="simple">PPL</abbrev> 0.12–0.23 (0.18); <abbrev xmlns:xlink="http://www.w3.org/1999/xlink" xlink:title="Postpetiole node length" id="ABBRID0EJ5BM" xlink:type="simple">PPNL</abbrev> 0.11–0.21 (0.16); <abbrev xmlns:xlink="http://www.w3.org/1999/xlink" xlink:title="Postpetiole height" id="ABBRID0EN5BM" xlink:type="simple">PPH</abbrev> 0.12–0.24 (0.18); <abbrev xmlns:xlink="http://www.w3.org/1999/xlink" xlink:title="Postpetiole width" id="ABBRID0ER5BM" xlink:type="simple">PPW</abbrev> 0.17–0.32 (0.24); <abbrev xmlns:xlink="http://www.w3.org/1999/xlink" xlink:title="aster length" id="ABBRID0EV5BM" xlink:type="simple">GL</abbrev> 0.45–1.36 (0.70); <abbrev xmlns:xlink="http://www.w3.org/1999/xlink" xlink:title="Gaster width" id="ABBRID0EZ5BM" xlink:type="simple">GW</abbrev> 0.37–0.87 (0.63); <abbrev xmlns:xlink="http://www.w3.org/1999/xlink" xlink:title="Cephalic index" id="ABBRID0E45BM" xlink:type="simple">CI</abbrev> 75–84 (76); <abbrev xmlns:xlink="http://www.w3.org/1999/xlink" xlink:title="Mandibular index" id="ABBRID0EB6BM" xlink:type="simple">MI</abbrev> 22–26 (22); <abbrev xmlns:xlink="http://www.w3.org/1999/xlink" xlink:title="Scape index" id="ABBRID0EF6BM" xlink:type="simple">SI</abbrev> 29–43 (35); <abbrev xmlns:xlink="http://www.w3.org/1999/xlink" xlink:title="Metafemur length index" id="ABBRID0EJ6BM" xlink:type="simple">MLI</abbrev> 57–67 (59); <abbrev xmlns:xlink="http://www.w3.org/1999/xlink" xlink:title="Postpetiole length index" id="ABBRID0EN6BM" xlink:type="simple">PPLI</abbrev> 53–71 (60); <abbrev xmlns:xlink="http://www.w3.org/1999/xlink" xlink:title="Postpetiole width index" id="ABBRID0ER6BM" xlink:type="simple">PPI</abbrev> 117–143 (120); <abbrev xmlns:xlink="http://www.w3.org/1999/xlink" xlink:title="Propodeal spine index" id="ABBRID0EV6BM" xlink:type="simple">PSI</abbrev> 11–16 (12).</p><p>Head longer than wide (<abbrev xmlns:xlink="http://www.w3.org/1999/xlink" xlink:title="Cephalic index" id="ABBRID0E26BM" xlink:type="simple">CI</abbrev> 75–84), in full-face view nearly subrectangular, about 1.2 times longer than wide. Posterior margin of head deeply concave in the middle, posterolateral corners well developed, rounded and narrowed posteriorly, lateral margins convex to nearly straight. Mandibles with six teeth. Anterior margin of clypeus concave, and laterally convex. Ocelli absent or present. Antennae with ten segments. Scapes short (<abbrev xmlns:xlink="http://www.w3.org/1999/xlink" xlink:title="Head length" id="ABBRID0E66BM" xlink:type="simple">HL</abbrev> 0.63–1.16, <abbrev xmlns:xlink="http://www.w3.org/1999/xlink" xlink:title="Scape length" id="ABBRID0EDACM" xlink:type="simple">SL</abbrev> 0.25–0.41, <abbrev xmlns:xlink="http://www.w3.org/1999/xlink" xlink:title="Scape index" id="ABBRID0EHACM" xlink:type="simple">SI</abbrev> 29–43). Eyes present, consisting of one or more ommatidia (<abbrev xmlns:xlink="http://www.w3.org/1999/xlink" xlink:title="Eye length" id="ABBRID0ELACM" xlink:type="simple">EL</abbrev> 0.01–0.09). Supraclypeal area short, triangular and well defined.</p><p>In profile view, posterolateral corner of head with a small angulate tooth. Promesonotum high and nearly rounded, metanotal groove deeply impressed. Propodeum lower than promesonotum, and about 15 times higher than long, dorsal face of propodeum flat and declining posteriorly, posterodorsal corners each armed with a triangular tooth, declivity of propodeum concave with thin lateral laminae. Propodeal lobes short and convex. Propodeal spiracle rounded and situated above mid-height of sclerite by about half the diameter of the spiracle, and beyond mid-length of sclerite by about the diameter of the spiracle, distance from propodeal spiracle to posterodorsal corner of propodeum about four times the diameter of the spiracle (<abbrev xmlns:xlink="http://www.w3.org/1999/xlink" xlink:title="Propodeal spine length" id="ABBRID0ERACM" xlink:type="simple">PSL</abbrev> 0.06–0.14), and distance to declivity about 1.5 times the diameter of the spiracle. In dorsal view, anterior margin and sides of promesonotum rounded, and about as long as wide; sides of propodeum straight.</p><p>Petiole longer than high (<abbrev xmlns:xlink="http://www.w3.org/1999/xlink" xlink:title="Petiole length" id="ABBRID0EXACM" xlink:type="simple">PTL</abbrev> 0.19–0.36, <abbrev xmlns:xlink="http://www.w3.org/1999/xlink" xlink:title="Petiolar node height" id="ABBRID0E2ACM" xlink:type="simple">PTH</abbrev> 0.15–0.28) and with relatively short peduncle, ventral face medially convex. Combined outline of dorsal surface of peduncle and anterior face of node medially concave, posterior face of node vertical and nearly straight, anterodorsal and posterodorsal corners rounded, dorsum nearly rounded. Subpetiolar process produced as small denticle, almost as large as the diameter of the propodeal spiracle. Postpetiolar node rounded and slightly lower than petiolar node. In dorsal view, postpetiolar node slightly wider than petiolar node (<abbrev xmlns:xlink="http://www.w3.org/1999/xlink" xlink:title="Petiolar node width" id="ABBRID0E6ACM" xlink:type="simple">PTW</abbrev> 0.13–0.25, <abbrev xmlns:xlink="http://www.w3.org/1999/xlink" xlink:title="Postpetiole width" id="ABBRID0EDBCM" xlink:type="simple">PPW</abbrev> 0.17–0.32) and petiolar node wider than long (<abbrev xmlns:xlink="http://www.w3.org/1999/xlink" xlink:title="Petiolar node length" id="ABBRID0EHBCM" xlink:type="simple">PNL</abbrev> 0.09–0.15, <abbrev xmlns:xlink="http://www.w3.org/1999/xlink" xlink:title="Petiolar node width" id="ABBRID0ELBCM" xlink:type="simple">PTW</abbrev> 0.13–0.25), anterior and posterior margins of petiole straight, anterior margin of postpetiole straight, and posterior margin convex, sides rounded in petiole, and postpetiole.</p><p>Dorsal surface of mandibles, clypeus, supraclypeal area and frons smooth and shiny, with scattered piligerous punctae on head and mandibles. Head with longitudinal and parallel rugae directed to posterior margin of head, gena with longitudinal rugae extending to posterolateral corners. Posterolateral portion of cephalic dorsum smooth and shiny. Sides of pronotum finely areolate, median area smooth and shiny on small and median major workers, areolate katepisternum, metapleuron with longitudinal rugae and finely areolate. Anterior margin of pronotum finely areolate. Petiole, ventral and lateral margins of postpetiole areolate. In dorsal view, promesonotum, and postpetiole smooth and shiny medially, propodeum and petiole finely areolate.</p><p>Lateral margins of head with short decumbent hairs and long suberect hairs. Posterior margin of head with short and long suberect hairs. Scapes with appressed hairs. Outer margin of mandibles with short appressed hairs. Mesosoma with short and long suberect hairs. Petiole with long subdecumbent hairs, postpetiole with short appressed hairs and long decumbent hairs. Tibia with appressed hairs. Gaster with short decumbent or appressed hairs and long suberect or sudecumbent hairs. Color yellowish ferruginous.</p></tp:treatment-sec><tp:treatment-sec sec-type="description" id="SECID0ERBCM"><title>Description of minor workers.</title><p>
            <bold>Measurements</bold> (n=29): <abbrev xmlns:xlink="http://www.w3.org/1999/xlink" xlink:title="Head length" id="ABBRID0EZBCM" xlink:type="simple">HL</abbrev> 0.35–0.44; <abbrev xmlns:xlink="http://www.w3.org/1999/xlink" xlink:title="Head width" id="ABBRID0E4BCM" xlink:type="simple">HW</abbrev> 0.31–0.39; <abbrev xmlns:xlink="http://www.w3.org/1999/xlink" xlink:title="Scape length" id="ABBRID0EBCCM" xlink:type="simple">SL</abbrev> 0.22–0.28; <abbrev xmlns:xlink="http://www.w3.org/1999/xlink" xlink:title="Mandible length" id="ABBRID0EFCCM" xlink:type="simple">ML</abbrev> 0.09–0.12; <abbrev xmlns:xlink="http://www.w3.org/1999/xlink" xlink:title="Eye length" id="ABBRID0EJCCM" xlink:type="simple">EL</abbrev> 0.01–0.02; <abbrev xmlns:xlink="http://www.w3.org/1999/xlink" xlink:title="Eye to mandible" id="ABBRID0ENCCM" xlink:type="simple">EM</abbrev> 0.10–0.13; <abbrev xmlns:xlink="http://www.w3.org/1999/xlink" xlink:title="Head depth" id="ABBRID0ERCCM" xlink:type="simple">HD</abbrev> 0.22–0.28; <abbrev xmlns:xlink="http://www.w3.org/1999/xlink" xlink:title="Weber’s length" id="ABBRID0EVCCM" xlink:type="simple">WL</abbrev> 0.35–0.45; <abbrev xmlns:xlink="http://www.w3.org/1999/xlink" xlink:title="Propodeal spine length" id="ABBRID0EZCCM" xlink:type="simple">PSL</abbrev> 0.04–0.06; <abbrev xmlns:xlink="http://www.w3.org/1999/xlink" xlink:title="Pronotal width" id="ABBRID0E4CCM" xlink:type="simple">PW</abbrev> 0.18–0.24; <abbrev xmlns:xlink="http://www.w3.org/1999/xlink" xlink:title="Femur length" id="ABBRID0EBDCM" xlink:type="simple">MFL</abbrev> 0.22–0.29; <abbrev xmlns:xlink="http://www.w3.org/1999/xlink" xlink:title="Femur width" id="ABBRID0EFDCM" xlink:type="simple">MFW</abbrev> 0.05–0.07; <abbrev xmlns:xlink="http://www.w3.org/1999/xlink" xlink:title="Tibia length" id="ABBRID0EJDCM" xlink:type="simple">MTL</abbrev> 0.12–0.22; <abbrev xmlns:xlink="http://www.w3.org/1999/xlink" xlink:title="Petiole length" id="ABBRID0ENDCM" xlink:type="simple">PTL</abbrev> 0.12–0.20; <abbrev xmlns:xlink="http://www.w3.org/1999/xlink" xlink:title="Petiolar node length" id="ABBRID0ERDCM" xlink:type="simple">PNL</abbrev> 0.07–0.08; <abbrev xmlns:xlink="http://www.w3.org/1999/xlink" xlink:title="Petiolar node height" id="ABBRID0EVDCM" xlink:type="simple">PTH</abbrev> 0.10–0.13; <abbrev xmlns:xlink="http://www.w3.org/1999/xlink" xlink:title="Petiolar node width" id="ABBRID0EZDCM" xlink:type="simple">PTW</abbrev> 0.08–0.11; <abbrev xmlns:xlink="http://www.w3.org/1999/xlink" xlink:title="Postpetiole length" id="ABBRID0E4DCM" xlink:type="simple">PPL</abbrev> 0.08–0.11; <abbrev xmlns:xlink="http://www.w3.org/1999/xlink" xlink:title="Postpetiole node length" id="ABBRID0EBECM" xlink:type="simple">PPNL</abbrev> 0.07–0.10; <abbrev xmlns:xlink="http://www.w3.org/1999/xlink" xlink:title="Postpetiole height" id="ABBRID0EFECM" xlink:type="simple">PPH</abbrev> 0.07–0.10; <abbrev xmlns:xlink="http://www.w3.org/1999/xlink" xlink:title="Postpetiole width" id="ABBRID0EJECM" xlink:type="simple">PPW</abbrev> 0.11–0.15; <abbrev xmlns:xlink="http://www.w3.org/1999/xlink" xlink:title="aster length" id="ABBRID0ENECM" xlink:type="simple">GL</abbrev> 0.31–0.47; <abbrev xmlns:xlink="http://www.w3.org/1999/xlink" xlink:title="Gaster width" id="ABBRID0ERECM" xlink:type="simple">GW</abbrev> 0.23–0.36; <abbrev xmlns:xlink="http://www.w3.org/1999/xlink" xlink:title="Cephalic index" id="ABBRID0EVECM" xlink:type="simple">CI</abbrev> 84–95; <abbrev xmlns:xlink="http://www.w3.org/1999/xlink" xlink:title="Mandibular index" id="ABBRID0EZECM" xlink:type="simple">MI</abbrev> 23–28; <abbrev xmlns:xlink="http://www.w3.org/1999/xlink" xlink:title="Scape index" id="ABBRID0E4ECM" xlink:type="simple">SI</abbrev> 61–68; <abbrev xmlns:xlink="http://www.w3.org/1999/xlink" xlink:title="Metafemur length index" id="ABBRID0EBFCM" xlink:type="simple">MLI</abbrev> 64–80; <abbrev xmlns:xlink="http://www.w3.org/1999/xlink" xlink:title="Postpetiole length index" id="ABBRID0EFFCM" xlink:type="simple">PPLI</abbrev> 50–73; <abbrev xmlns:xlink="http://www.w3.org/1999/xlink" xlink:title="Postpetiole width index" id="ABBRID0EJFCM" xlink:type="simple">PPI</abbrev> 118–150; <abbrev xmlns:xlink="http://www.w3.org/1999/xlink" xlink:title="Propodeal spine index" id="ABBRID0ENFCM" xlink:type="simple">PSI</abbrev> 11–17.</p><p>Head longer than wide (<abbrev xmlns:xlink="http://www.w3.org/1999/xlink" xlink:title="Cephalic index" id="ABBRID0ETFCM" xlink:type="simple">CI</abbrev> 84–95), in full-face view nearly subrectangular, about 1.2 times longer than wide. Posterior margin of head slightly concave in the middle, posterolateral corners rounded, lateral margins slightly convex. Mandibles with five teeth. Anterior margin of clypeus almost straight, and laterally angulate. Antennae with ten segments. Scape fails to reach the posterior margin of head (<abbrev xmlns:xlink="http://www.w3.org/1999/xlink" xlink:title="Head length" id="ABBRID0EXFCM" xlink:type="simple">HL</abbrev> 0.35–0.44, <abbrev xmlns:xlink="http://www.w3.org/1999/xlink" xlink:title="Scape length" id="ABBRID0E2FCM" xlink:type="simple">SL</abbrev> 0.22–0.28, <abbrev xmlns:xlink="http://www.w3.org/1999/xlink" xlink:title="Scape index" id="ABBRID0E6FCM" xlink:type="simple">SI</abbrev> 61–68). Eyes present, consisting of one ommatidium (<abbrev xmlns:xlink="http://www.w3.org/1999/xlink" xlink:title="Eye length" id="ABBRID0EDGCM" xlink:type="simple">EL</abbrev> 0.01–0.02). Supraclypeal area triangular but not well defined.</p><p>In profile view, promesonotum weakly convex, nearly flat, metanotal groove deeply impressed. Propodeum about 1.4 times higher than long, dorsal face of propodeum flat and declining posteriorly, anterodorsal corner of propodeum weakly convex, posterodorsal corners each armed with a small triangular tooth, declivity weakly concave with thin lateral laminae. Propodeal lobes short and convex. Propodeal spiracle nearly oval and situated weakly above mid-height of sclerite by about half the diameter of the spiracle, and beyond mid-length of sclerite by about 1.5 times the diameter of the spiracle, distance from propodeal spiracle to posterodorsal corner of propodeum about 2.5 times the diameter of the spiracle (<abbrev xmlns:xlink="http://www.w3.org/1999/xlink" xlink:title="Propodeal spine length" id="ABBRID0EJGCM" xlink:type="simple">PSL</abbrev> 0.04–0.06), and distance to declivity almost the same as the diameter of the spiracle. In dorsal view, anterior margin of promesonotum convex, sides convex and narrowed posteriorly, slightly longer than wide; sides of propodeum straight.</p><p>Petiole longer than high (<abbrev xmlns:xlink="http://www.w3.org/1999/xlink" xlink:title="Petiole length" id="ABBRID0EPGCM" xlink:type="simple">PTL</abbrev> 0.12–0.20, <abbrev xmlns:xlink="http://www.w3.org/1999/xlink" xlink:title="Petiolar node height" id="ABBRID0ETGCM" xlink:type="simple">PTH</abbrev> 0.10–0.13) and with a short peduncle, ventral face medially convex. Combined outline of dorsal surface of peduncle and anterior face of node medially concave, posterior face weakly convex, anterodorsal and posterodorsal corner rounded, dorsum nearly rounded. Subpetiolar process is reduced to a small convexity, shorter than the diameter of the propodeal spiracle. Postpetiolar node convex and lower than petiolar node. In dorsal view, petiolar node not as broad as postpetiolar node (<abbrev xmlns:xlink="http://www.w3.org/1999/xlink" xlink:title="Petiolar node width" id="ABBRID0EXGCM" xlink:type="simple">PTW</abbrev> 0.08–0.11, <abbrev xmlns:xlink="http://www.w3.org/1999/xlink" xlink:title="Postpetiole width" id="ABBRID0E2GCM" xlink:type="simple">PPW</abbrev> 0.11–0.15), petiolar node wider than long (<abbrev xmlns:xlink="http://www.w3.org/1999/xlink" xlink:title="Petiolar node length" id="ABBRID0E6GCM" xlink:type="simple">PNL</abbrev> 0.07–0.08, <abbrev xmlns:xlink="http://www.w3.org/1999/xlink" xlink:title="Petiolar node width" id="ABBRID0EDHCM" xlink:type="simple">PTW</abbrev> 0.08–0.11), anterior and posterior margins of petiole weakly convex, and nearly straight in postpetiole.</p><p>Dorsal surface of mandibles, clypeus, supraclypeal area and frons smooth and shiny, with scattered piligerous punctae on head and mandibles. Gena and frontal lobes with longitudinal rugae, and transversely rugose close to posterior margin of head. Mesosoma smooth and shiny, except for katepisternum (areolate) and metapleuron (areolate and with longitudinal rugosities). Petiole and ventral face of postpetiole areolate. In dorsal view, dorsal face of promesonotum, postpetiole and gaster smooth and shiny; anterior margin of promesonotum, dorsum of propodeum and petiole finely areolate.</p><p>Lateral margins and posterior margin of head and scape with decumbent hairs. Outer margin of mandibles with appressed hairs. Mesosoma with short subdecumbent hairs and long suberect or subdecumbent hairs. Petiole and postpetiole with short appressed hairs and long subdecumbent hairs. Tibia with appressed hairs. Gaster with short decumbent or appressed hairs and long subdecumbent hairs. Color yellowish ferruginous.</p></tp:treatment-sec><tp:treatment-sec sec-type="distribution" id="SECID0EJHCM"><title>Distribution and biology.</title><p>
            <italic><tp:taxon-name><tp:taxon-name-part taxon-name-part-type="genus" reg="Carebara">Carebara</tp:taxon-name-part> <tp:taxon-name-part taxon-name-part-type="species" reg="kabosy">kabosy</tp:taxon-name-part></tp:taxon-name></italic> was found in the north, northeastern and northwestern areas of Madagascar (Figure 68). The main habitats were montane forest, montane rainforest, rainforest, and tropical forest. <italic><tp:taxon-name><tp:taxon-name-part taxon-name-part-type="genus" reg="Carebara">C.</tp:taxon-name-part> <tp:taxon-name-part taxon-name-part-type="species" reg="kabosy">kabosy</tp:taxon-name-part></tp:taxon-name></italic> is distributed at elevations ranging from 25 m to 1325 m. The specimens were collected using maxi-Winkler and pitfall traps. The microhabitats where it occurs include rotten logs, rotten tree stumps, sifted litter, leaf mold, rotten wood, under moss on rotten logs, and under stones.</p></tp:treatment-sec><tp:treatment-sec sec-type="comments" id="SECID0EFICM"><title>Comments.</title><p>
            <italic><tp:taxon-name><tp:taxon-name-part taxon-name-part-type="genus" reg="Carebara">Carebara</tp:taxon-name-part> <tp:taxon-name-part taxon-name-part-type="species" reg="kabosy">kabosy</tp:taxon-name-part></tp:taxon-name></italic> can be confused with <italic><tp:taxon-name><tp:taxon-name-part taxon-name-part-type="genus" reg="Carebara">C.</tp:taxon-name-part> <tp:taxon-name-part taxon-name-part-type="species" reg="vazimba">vazimba</tp:taxon-name-part></tp:taxon-name></italic> but can be separated by the length of the propodeal tooth, which is shorter than propodeal spiracle diameter in <italic><tp:taxon-name><tp:taxon-name-part taxon-name-part-type="genus" reg="Carebara">C.</tp:taxon-name-part> <tp:taxon-name-part taxon-name-part-type="species" reg="vazimba">vazimba</tp:taxon-name-part></tp:taxon-name></italic> while in <italic><tp:taxon-name><tp:taxon-name-part taxon-name-part-type="genus" reg="Carebara">C.</tp:taxon-name-part> <tp:taxon-name-part taxon-name-part-type="species" reg="kabosy">kabosy</tp:taxon-name-part></tp:taxon-name></italic> is slightly longer. <italic><tp:taxon-name><tp:taxon-name-part taxon-name-part-type="genus" reg="Carebara">C.</tp:taxon-name-part> <tp:taxon-name-part taxon-name-part-type="species" reg="kabosy">kabosy</tp:taxon-name-part></tp:taxon-name></italic> is distributed in the north, northeastern and northwestern areas of Madagascar, while <italic><tp:taxon-name><tp:taxon-name-part taxon-name-part-type="genus" reg="Carebara">C.</tp:taxon-name-part> <tp:taxon-name-part taxon-name-part-type="species" reg="vazimba">vazimba</tp:taxon-name-part></tp:taxon-name></italic> is present in the north of Madagascar. Other twelve species were recorded at the same localities: <italic><tp:taxon-name><tp:taxon-name-part taxon-name-part-type="genus" reg="Carebara">C.</tp:taxon-name-part> <tp:taxon-name-part taxon-name-part-type="species" reg="bara">bara</tp:taxon-name-part></tp:taxon-name></italic>, <italic><tp:taxon-name><tp:taxon-name-part taxon-name-part-type="genus" reg="Carebara">C.</tp:taxon-name-part> <tp:taxon-name-part taxon-name-part-type="species" reg="berivelo">berivelo</tp:taxon-name-part></tp:taxon-name></italic>, <italic><tp:taxon-name><tp:taxon-name-part taxon-name-part-type="genus" reg="Carebara">C.</tp:taxon-name-part> <tp:taxon-name-part taxon-name-part-type="species" reg="betsi">betsi</tp:taxon-name-part></tp:taxon-name></italic>, <italic><tp:taxon-name><tp:taxon-name-part taxon-name-part-type="genus" reg="Carebara">C.</tp:taxon-name-part> <tp:taxon-name-part taxon-name-part-type="species" reg="demeter">demeter</tp:taxon-name-part></tp:taxon-name></italic>, <italic><tp:taxon-name><tp:taxon-name-part taxon-name-part-type="genus" reg="Carebara">C.</tp:taxon-name-part> <tp:taxon-name-part taxon-name-part-type="species" reg="grandidieri">grandidieri</tp:taxon-name-part></tp:taxon-name></italic>, <italic><tp:taxon-name><tp:taxon-name-part taxon-name-part-type="genus" reg="Carebara">C.</tp:taxon-name-part> <tp:taxon-name-part taxon-name-part-type="species" reg="hainteny">hainteny</tp:taxon-name-part></tp:taxon-name></italic>, <italic><tp:taxon-name><tp:taxon-name-part taxon-name-part-type="genus" reg="Carebara">C.</tp:taxon-name-part> <tp:taxon-name-part taxon-name-part-type="species" reg="jajoby">jajoby</tp:taxon-name-part></tp:taxon-name></italic>, <italic><tp:taxon-name><tp:taxon-name-part taxon-name-part-type="genus" reg="Carebara">C.</tp:taxon-name-part> <tp:taxon-name-part taxon-name-part-type="species" reg="mahafaly">mahafaly</tp:taxon-name-part></tp:taxon-name></italic>, <italic><tp:taxon-name><tp:taxon-name-part taxon-name-part-type="genus" reg="Carebara">C.</tp:taxon-name-part> <tp:taxon-name-part taxon-name-part-type="species" reg="malagasy">malagasy</tp:taxon-name-part></tp:taxon-name></italic>, <italic><tp:taxon-name><tp:taxon-name-part taxon-name-part-type="genus" reg="Carebara">C.</tp:taxon-name-part> <tp:taxon-name-part taxon-name-part-type="species" reg="nosindambo">nosindambo</tp:taxon-name-part></tp:taxon-name></italic>, <italic><tp:taxon-name><tp:taxon-name-part taxon-name-part-type="genus" reg="Carebara">C.</tp:taxon-name-part> <tp:taxon-name-part taxon-name-part-type="species" reg="raberi">raberi</tp:taxon-name-part></tp:taxon-name></italic>, and <italic><tp:taxon-name><tp:taxon-name-part taxon-name-part-type="genus" reg="Carebara">C.</tp:taxon-name-part> <tp:taxon-name-part taxon-name-part-type="species" reg="salegi">salegi</tp:taxon-name-part></tp:taxon-name></italic>.</p><p>
            <italic><tp:taxon-name><tp:taxon-name-part taxon-name-part-type="genus" reg="Carebara">C.</tp:taxon-name-part> <tp:taxon-name-part taxon-name-part-type="species" reg="kabosy">kabosy</tp:taxon-name-part></tp:taxon-name></italic> have three intermediates in the major worker subcaste (Figure 46). The posterolateral corner of head of intermediates 2 and 3 is nearly rounded, and slightly narrowed in intermediate 1, and the posterior margin of the head is deeply concave in all intermediates. The lateral margins of the head are nearly straight in intermediate 3, and slightly convex in intermediates 1 and 2. Eyes are small and reduced to one ommatidium in intermediates 1 and 2 but have up to 20 ommatidia in intermediate 3. Ocelli are absent in intermediate 1, shallowly marked in intermediate 2, and present and well developed in intermediate 3 (one ocellus). Reduced flight sclerites are present in intermediate 3. The dorsum of the mesosoma is convex anteriorly, gradually sloping to the declivity in intermediate 3, but the promesonotum is high and nearly rounded in intermediates 1 and 2. The petiole and postpetiole vary little in shape among all intermediates, but the anterior margin of the petiole is nearly straight in intermediate 3. The propodeum is armed with a pair of triangular teeth in all intermediates. The head is smooth and shiny in front and has longitudinal and parallel rugae in full-face view. The pilosity on the head and body follow the same pattern in all intermediates, but intermediate 3 has more abundant short decumbent to appressed hairs on the gaster.</p></tp:treatment-sec><tp:treatment-sec sec-type="material" id="SECID0E5OCM"><title>Additional material examined.</title><p>
            <bold>MADAGASCAR</bold>: <bold><italic><tp:taxon-name><tp:taxon-name-part taxon-name-part-type="genus" reg="Antsiranana">Antsiranana</tp:taxon-name-part></tp:taxon-name></italic></bold>: Forêt de Binara, 7.5 km 230° SW Daraina, <named-content xmlns:xlink="http://www.w3.org/1999/xlink" content-type="dwc:verbatimCoordinates" xlink:type="simple"><named-content content-type="geo-json" specific-use="{&#34;type&#34;:&#34;Point&#34;,&#34;coordinates&#34;:[49.616670,-13.255000]}" id="NCID0ERPCM" xlink:type="simple">-13.255, 49.61667</named-content></named-content>, 375 m, tropical dry forest, 1.xii.2003, (<italic>B.L. Fisher</italic>); <tp:taxon-name><tp:taxon-name-part taxon-name-part-type="genus" reg="Antsiranana">Antsiranana</tp:taxon-name-part></tp:taxon-name>, Parc National de Marojejy, Antranohofa, 26.6 km 31° NNE Andapa, 10.7 km 318° NW Manantenina, <named-content xmlns:xlink="http://www.w3.org/1999/xlink" content-type="dwc:verbatimCoordinates" xlink:type="simple"><named-content content-type="geo-json" specific-use="{&#34;type&#34;:&#34;Point&#34;,&#34;coordinates&#34;:[49.743330,-14.443330]}" id="NCID0EBQCM" xlink:type="simple">-14.44333, 49.74333</named-content></named-content>, 1325 m, montane rainforest, 18.xi.2003, (<italic>B.L. Fisher</italic>); <tp:taxon-name><tp:taxon-name-part taxon-name-part-type="genus" reg="Antsiranana">Antsiranana</tp:taxon-name-part></tp:taxon-name>, Forêt de Binara, 9.1 km 233° SW Daraina, <named-content xmlns:xlink="http://www.w3.org/1999/xlink" content-type="dwc:verbatimCoordinates" xlink:type="simple"><named-content content-type="geo-json" specific-use="{&#34;type&#34;:&#34;Point&#34;,&#34;coordinates&#34;:[49.603330,-13.263330]}" id="NCID0ERQCM" xlink:type="simple">-13.26333, 49.60333</named-content></named-content>, 800 m, rainforest, 3.xii.2003, (<italic>B.L. Fisher</italic>); <tp:taxon-name><tp:taxon-name-part taxon-name-part-type="genus" reg="Antsiranana">Antsiranana</tp:taxon-name-part></tp:taxon-name>, Forêt de Binara, 9.4 km 235° SW Daraina, <named-content xmlns:xlink="http://www.w3.org/1999/xlink" content-type="dwc:verbatimCoordinates" xlink:type="simple"><named-content content-type="geo-json" specific-use="{&#34;type&#34;:&#34;Point&#34;,&#34;coordinates&#34;:[49.600000,-13.263330]}" id="NCID0EBRCM" xlink:type="simple">-13.26333, 49.6</named-content></named-content>, 1100 m, montane rainforest, 5.xii.2003, (<italic>B.L. Fisher</italic>); <tp:taxon-name><tp:taxon-name-part taxon-name-part-type="genus" reg="Antsiranana">Antsiranana</tp:taxon-name-part></tp:taxon-name>, Parc National de Marojejy, Manantenina River, 27.6 km 35° NE Andapa, 9.6 km 327° NNW Manantenina, <named-content xmlns:xlink="http://www.w3.org/1999/xlink" content-type="dwc:verbatimCoordinates" xlink:type="simple"><named-content content-type="geo-json" specific-use="{&#34;type&#34;:&#34;Point&#34;,&#34;coordinates&#34;:[49.760000,-14.435000]}" id="NCID0ERRCM" xlink:type="simple">-14.435, 49.76</named-content></named-content>, 775 m, rainforest, 15–18.xi.2003, (<italic>B.L. Fisher et al</italic>.); <tp:taxon-name><tp:taxon-name-part taxon-name-part-type="genus" reg="Antsiranana">Antsiranana</tp:taxon-name-part></tp:taxon-name>, Parc National de Marojejy, Manantenina River, 28.0 km 38° NE Andapa, 8.2 km 333° NNW Manantenina, <named-content xmlns:xlink="http://www.w3.org/1999/xlink" content-type="dwc:verbatimCoordinates" xlink:type="simple"><named-content content-type="geo-json" specific-use="{&#34;type&#34;:&#34;Point&#34;,&#34;coordinates&#34;:[49.775000,-14.436670]}" id="NCID0EBSCM" xlink:type="simple">-14.43667, 49.775</named-content></named-content>, 450 m, rainforest, 12–15.xi.2003, (<italic>B.L. Fisher et al</italic>.); <tp:taxon-name><tp:taxon-name-part taxon-name-part-type="genus" reg="Antsiranana">Antsiranana</tp:taxon-name-part></tp:taxon-name>, Forêt Ambanitaza, 26.1 km 347° Antalaha, <named-content xmlns:xlink="http://www.w3.org/1999/xlink" content-type="dwc:verbatimCoordinates" xlink:type="simple"><named-content content-type="geo-json" specific-use="{&#34;type&#34;:&#34;Point&#34;,&#34;coordinates&#34;:[50.183670,-14.679330]}" id="NCID0ERSCM" xlink:type="simple">-14.67933, 50.18367</named-content></named-content>, 240 m, rainforest, 26.xi.2004, (<italic>B.L. Fisher</italic>); <tp:taxon-name><tp:taxon-name-part taxon-name-part-type="genus" reg="Antsiranana">Antsiranana</tp:taxon-name-part></tp:taxon-name>, Forêt d’ Antsahabe, 11.4km 275° W Daraina, <named-content xmlns:xlink="http://www.w3.org/1999/xlink" content-type="dwc:verbatimCoordinates" xlink:type="simple"><named-content content-type="geo-json" specific-use="{&#34;type&#34;:&#34;Point&#34;,&#34;coordinates&#34;:[49.556670,-13.211670]}" id="NCID0EBTCM" xlink:type="simple">-13.21167, 49.55667</named-content></named-content>, 550 m, tropical dry forest, 14.xii.2003, (<italic>B.L. Fisher</italic>); <tp:taxon-name><tp:taxon-name-part taxon-name-part-type="genus" reg="Antsiranana">Antsiranana</tp:taxon-name-part></tp:taxon-name>, Parc National Montagne d’Ambre, Ambre grand lac, <named-content xmlns:xlink="http://www.w3.org/1999/xlink" content-type="dwc:verbatimCoordinates" xlink:type="simple"><named-content content-type="geo-json" specific-use="{&#34;type&#34;:&#34;Point&#34;,&#34;coordinates&#34;:[49.159320,-12.596560]}" id="NCID0ERTCM" xlink:type="simple">-12.59656, 49.15932</named-content></named-content>, 1350 m, montane rainforest, 13.xi.2007, (<italic>B.L. Fisher et al</italic>.); <tp:taxon-name><tp:taxon-name-part taxon-name-part-type="genus" reg="Antsiranana">Antsiranana</tp:taxon-name-part></tp:taxon-name>, Parc National Montagne d’Ambre, Mahasarika, <named-content xmlns:xlink="http://www.w3.org/1999/xlink" content-type="dwc:verbatimCoordinates" xlink:type="simple"><named-content content-type="geo-json" specific-use="{&#34;type&#34;:&#34;Point&#34;,&#34;coordinates&#34;:[49.176620,-12.531760]}" id="NCID0EBUCM" xlink:type="simple">-12.53176, 49.17662</named-content></named-content>, 1135 m, montane rainforest, 19.xi.2007, (<italic>B.L. Fisher et al</italic>.); <tp:taxon-name><tp:taxon-name-part taxon-name-part-type="genus" reg="Antsiranana">Antsiranana</tp:taxon-name-part></tp:taxon-name>, Parc National Montagne d’Ambre, Roussettes, <named-content xmlns:xlink="http://www.w3.org/1999/xlink" content-type="dwc:verbatimCoordinates" xlink:type="simple"><named-content content-type="geo-json" specific-use="{&#34;type&#34;:&#34;Point&#34;,&#34;coordinates&#34;:[49.172380,-12.525740]}" id="NCID0ERUCM" xlink:type="simple">-12.52574, 49.17238</named-content></named-content>, 1025 m, montane rainforest, 15.xi.2007, (<italic>B.L. Fisher et al</italic>.); <tp:taxon-name><tp:taxon-name-part taxon-name-part-type="genus" reg="Antsiranana">Antsiranana</tp:taxon-name-part></tp:taxon-name>, Parc National Montagne d’Ambre, Crête, <named-content xmlns:xlink="http://www.w3.org/1999/xlink" content-type="dwc:verbatimCoordinates" xlink:type="simple"><named-content content-type="geo-json" specific-use="{&#34;type&#34;:&#34;Point&#34;,&#34;coordinates&#34;:[49.133680,-12.581320]}" id="NCID0EBVCM" xlink:type="simple">-12.58132, 49.13368</named-content></named-content>, 1110 m, montane rainforest, 13.xi.2007, (<italic>B.L. Fisher et al</italic>.); <tp:taxon-name><tp:taxon-name-part taxon-name-part-type="genus" reg="Antsiranana">Antsiranana</tp:taxon-name-part></tp:taxon-name>, Parc National Montagne d’Ambre, Antomboka, <named-content xmlns:xlink="http://www.w3.org/1999/xlink" content-type="dwc:verbatimCoordinates" xlink:type="simple"><named-content content-type="geo-json" specific-use="{&#34;type&#34;:&#34;Point&#34;,&#34;coordinates&#34;:[49.178070,-12.512690]}" id="NCID0ERVCM" xlink:type="simple">-12.51269, 49.17807</named-content></named-content>, 970 m, montane rainforest, 17.xi.2007, (<italic>B.L. Fisher et al</italic>.); <tp:taxon-name><tp:taxon-name-part taxon-name-part-type="genus" reg="Antsiranana">Antsiranana</tp:taxon-name-part></tp:taxon-name>, Parc National Montagne d’Ambre, Antomboka, <named-content xmlns:xlink="http://www.w3.org/1999/xlink" content-type="dwc:verbatimCoordinates" xlink:type="simple"><named-content content-type="geo-json" specific-use="{&#34;type&#34;:&#34;Point&#34;,&#34;coordinates&#34;:[49.178070,-12.512690]}" id="NCID0EBWCM" xlink:type="simple">-12.51269, 49.17807</named-content></named-content>, 970 m, montane rainforest, 16.xi.2007, (<italic>B.L. Fisher et al</italic>.); <tp:taxon-name><tp:taxon-name-part taxon-name-part-type="genus" reg="Antsiranana">Antsiranana</tp:taxon-name-part></tp:taxon-name>, Parc National Montagne d’Ambre, Antomboka, <named-content xmlns:xlink="http://www.w3.org/1999/xlink" content-type="dwc:verbatimCoordinates" xlink:type="simple"><named-content content-type="geo-json" specific-use="{&#34;type&#34;:&#34;Point&#34;,&#34;coordinates&#34;:[49.178070,-12.512690]}" id="NCID0ERWCM" xlink:type="simple">-12.51269, 49.17807</named-content></named-content>, 970 m, montane rainforest, 19.xi.2007, (<italic>B.L. Fisher et al</italic>.); <tp:taxon-name><tp:taxon-name-part taxon-name-part-type="genus" reg="Antsiranana">Antsiranana</tp:taxon-name-part></tp:taxon-name>, Parc National Montagne d’Ambre, <named-content xmlns:xlink="http://www.w3.org/1999/xlink" content-type="dwc:verbatimCoordinates" xlink:type="simple"><named-content content-type="geo-json" specific-use="{&#34;type&#34;:&#34;Point&#34;,&#34;coordinates&#34;:[49.179570,-12.517780]}" id="NCID0EBXCM" xlink:type="simple">-12.51778, 49.17957</named-content></named-content>, 1000 m, montane rainforest, 5.iii.2011, (<italic>B.L. Fisher et al</italic>.); <tp:taxon-name><tp:taxon-name-part taxon-name-part-type="genus" reg="Antsiranana">Antsiranana</tp:taxon-name-part></tp:taxon-name>, Makirovana forest, <named-content xmlns:xlink="http://www.w3.org/1999/xlink" content-type="dwc:verbatimCoordinates" xlink:type="simple"><named-content content-type="geo-json" specific-use="{&#34;type&#34;:&#34;Point&#34;,&#34;coordinates&#34;:[49.954090,-14.170660]}" id="NCID0ERXCM" xlink:type="simple">-14.17066, 49.95409</named-content></named-content>, 225 m, rainforest, 4.v.2011, (<italic>B.L. Fisher et al</italic>.); <tp:taxon-name><tp:taxon-name-part taxon-name-part-type="genus" reg="Antsiranana">Antsiranana</tp:taxon-name-part></tp:taxon-name>, Parc National Montagne d’Ambre, <named-content xmlns:xlink="http://www.w3.org/1999/xlink" content-type="dwc:verbatimCoordinates" xlink:type="simple"><named-content content-type="geo-json" specific-use="{&#34;type&#34;:&#34;Point&#34;,&#34;coordinates&#34;:[49.176070,-12.534170]}" id="NCID0EBYCM" xlink:type="simple">-12.53417, 49.17607</named-content></named-content>, 1325 m, montane rainforest, 12.iii.2011, (<italic>B.L. Fisher et al</italic>.); <tp:taxon-name><tp:taxon-name-part taxon-name-part-type="genus" reg="Antsiranana">Antsiranana</tp:taxon-name-part></tp:taxon-name>, Parc National Montagne d’Ambre, <named-content xmlns:xlink="http://www.w3.org/1999/xlink" content-type="dwc:verbatimCoordinates" xlink:type="simple"><named-content content-type="geo-json" specific-use="{&#34;type&#34;:&#34;Point&#34;,&#34;coordinates&#34;:[49.177840,-12.513890]}" id="NCID0ERYCM" xlink:type="simple">-12.51389, 49.17784</named-content></named-content>, 984 m, montane rainforest, 23.ii.2011, (<italic>B.L. Fisher et al</italic>.); <tp:taxon-name><tp:taxon-name-part taxon-name-part-type="genus" reg="Antsiranana">Antsiranana</tp:taxon-name-part></tp:taxon-name>, Parc National Montagne d’Ambre, <named-content xmlns:xlink="http://www.w3.org/1999/xlink" content-type="dwc:verbatimCoordinates" xlink:type="simple"><named-content content-type="geo-json" specific-use="{&#34;type&#34;:&#34;Point&#34;,&#34;coordinates&#34;:[49.177840,-12.513890]}" id="NCID0EBZCM" xlink:type="simple">-12.51389, 49.17784</named-content></named-content>, 984 m, montane rainforest, 25.ii.2011, (<italic>B.L. Fisher et al</italic>.); <tp:taxon-name><tp:taxon-name-part taxon-name-part-type="genus" reg="Antsiranana">Antsiranana</tp:taxon-name-part></tp:taxon-name>, Parc National Montagne d’Ambre, <named-content xmlns:xlink="http://www.w3.org/1999/xlink" content-type="dwc:verbatimCoordinates" xlink:type="simple"><named-content content-type="geo-json" specific-use="{&#34;type&#34;:&#34;Point&#34;,&#34;coordinates&#34;:[49.177840,-12.513890]}" id="NCID0ERZCM" xlink:type="simple">-12.51389, 49.17784</named-content></named-content>, 984 m, montane rainforest, 26.ii.2011, (<italic>B.L. Fisher et al</italic>.); <tp:taxon-name><tp:taxon-name-part taxon-name-part-type="genus" reg="Antsiranana">Antsiranana</tp:taxon-name-part></tp:taxon-name>, Makirovana forest, <named-content xmlns:xlink="http://www.w3.org/1999/xlink" content-type="dwc:verbatimCoordinates" xlink:type="simple"><named-content content-type="geo-json" specific-use="{&#34;type&#34;:&#34;Point&#34;,&#34;coordinates&#34;:[49.954090,-14.170660]}" id="NCID0EB1CM" xlink:type="simple">-14.17066, 49.95409</named-content></named-content>, 225 m, rainforest, 4–6.v.2011, (<italic>B.L. Fisher et al</italic>.); <tp:taxon-name><tp:taxon-name-part taxon-name-part-type="genus" reg="Antsiranana">Antsiranana</tp:taxon-name-part></tp:taxon-name>, Makirovana forest, <named-content xmlns:xlink="http://www.w3.org/1999/xlink" content-type="dwc:verbatimCoordinates" xlink:type="simple"><named-content content-type="geo-json" specific-use="{&#34;type&#34;:&#34;Point&#34;,&#34;coordinates&#34;:[49.952160,-14.160440]}" id="NCID0ER1CM" xlink:type="simple">-14.16044, 49.95216</named-content></named-content>, 550 m, rainforest, 1–2.v.2011, (<italic>B.L. Fisher et al</italic>.); <tp:taxon-name><tp:taxon-name-part taxon-name-part-type="genus" reg="Antsiranana">Antsiranana</tp:taxon-name-part></tp:taxon-name>, Makirovana forest, <named-content xmlns:xlink="http://www.w3.org/1999/xlink" content-type="dwc:verbatimCoordinates" xlink:type="simple"><named-content content-type="geo-json" specific-use="{&#34;type&#34;:&#34;Point&#34;,&#34;coordinates&#34;:[49.954090,-14.170660]}" id="NCID0EB2CM" xlink:type="simple">-14.17066, 49.95409</named-content></named-content>, 415 m, rainforest, 29.iv.2011, (<italic>B.L. Fisher et al</italic>.); <tp:taxon-name><tp:taxon-name-part taxon-name-part-type="genus" reg="Antsiranana">Antsiranana</tp:taxon-name-part></tp:taxon-name>, Makirovana forest, <named-content xmlns:xlink="http://www.w3.org/1999/xlink" content-type="dwc:verbatimCoordinates" xlink:type="simple"><named-content content-type="geo-json" specific-use="{&#34;type&#34;:&#34;Point&#34;,&#34;coordinates&#34;:[49.950000,-14.166660]}" id="NCID0ER2CM" xlink:type="simple">-14.16666, 49.95</named-content></named-content>, 715 m, rainforest, 1–2.v.2011, (<italic>B.L. Fisher et al</italic>.); <tp:taxon-name><tp:taxon-name-part taxon-name-part-type="genus" reg="Antsiranana">Antsiranana</tp:taxon-name-part></tp:taxon-name>, Makirovana forest, <named-content xmlns:xlink="http://www.w3.org/1999/xlink" content-type="dwc:verbatimCoordinates" xlink:type="simple"><named-content content-type="geo-json" specific-use="{&#34;type&#34;:&#34;Point&#34;,&#34;coordinates&#34;:[49.954090,-14.170660]}" id="NCID0EB3CM" xlink:type="simple">-14.17066, 49.95409</named-content></named-content>, 415 m, rainforest, 28–29.iv.2011, (<italic>B.L. Fisher et al</italic>.); <tp:taxon-name><tp:taxon-name-part taxon-name-part-type="genus" reg="Antsiranana">Antsiranana</tp:taxon-name-part></tp:taxon-name>, Galoko chain, Mont Galoko, <named-content xmlns:xlink="http://www.w3.org/1999/xlink" content-type="dwc:verbatimCoordinates" xlink:type="simple"><named-content content-type="geo-json" specific-use="{&#34;type&#34;:&#34;Point&#34;,&#34;coordinates&#34;:[48.718180,-13.584870]}" id="NCID0ER3CM" xlink:type="simple">-13.58487, 48.71818</named-content></named-content>, 520 m, rainforest, 17.ii.2013, (<italic>B.L. Fisher et al</italic>.); <tp:taxon-name><tp:taxon-name-part taxon-name-part-type="genus" reg="Antsiranana">Antsiranana</tp:taxon-name-part></tp:taxon-name>, Galoko chain, Mont Galoko, <named-content xmlns:xlink="http://www.w3.org/1999/xlink" content-type="dwc:verbatimCoordinates" xlink:type="simple"><named-content content-type="geo-json" specific-use="{&#34;type&#34;:&#34;Point&#34;,&#34;coordinates&#34;:[48.728640,-13.588800]}" id="NCID0EB4CM" xlink:type="simple">-13.5888, 48.72864</named-content></named-content>, 980 m, montane forest, 18.ii.2013, (<italic>B.L. Fisher et al</italic>.); <tp:taxon-name><tp:taxon-name-part taxon-name-part-type="genus" reg="Antsiranana">Antsiranana</tp:taxon-name-part></tp:taxon-name>, Galoko chain, Mont Galoko, <named-content xmlns:xlink="http://www.w3.org/1999/xlink" content-type="dwc:verbatimCoordinates" xlink:type="simple"><named-content content-type="geo-json" specific-use="{&#34;type&#34;:&#34;Point&#34;,&#34;coordinates&#34;:[48.714190,-13.587450]}" id="NCID0ER4CM" xlink:type="simple">-13.58745, 48.71419</named-content></named-content>, 380 m, rainforest, 23.ii.2013, (<italic>B.L. Fisher et al</italic>.); <tp:taxon-name><tp:taxon-name-part taxon-name-part-type="genus" reg="Antsiranana">Antsiranana</tp:taxon-name-part></tp:taxon-name>, Galoko chain, Mont Galoko, <named-content xmlns:xlink="http://www.w3.org/1999/xlink" content-type="dwc:verbatimCoordinates" xlink:type="simple"><named-content content-type="geo-json" specific-use="{&#34;type&#34;:&#34;Point&#34;,&#34;coordinates&#34;:[48.731570,-13.593580]}" id="NCID0EB5CM" xlink:type="simple">-13.59358, 48.73157</named-content></named-content>, 1100 m, montane forest, 22.ii.2013, (<italic>B.L. Fisher et al</italic>.); <tp:taxon-name><tp:taxon-name-part taxon-name-part-type="genus" reg="Antsiranana">Antsiranana</tp:taxon-name-part></tp:taxon-name>, Ampasindava, Forêt d’Ambilanivy, 3.9 km 181° S Ambaliha, <named-content xmlns:xlink="http://www.w3.org/1999/xlink" content-type="dwc:verbatimCoordinates" xlink:type="simple"><named-content content-type="geo-json" specific-use="{&#34;type&#34;:&#34;Point&#34;,&#34;coordinates&#34;:[48.161670,-13.798610]}" id="NCID0ER5CM" xlink:type="simple">-13.79861, 48.16167</named-content></named-content>, 600 m, rainforest, 4–9.iii.2001, (<italic>Fisher, Griswold et al.</italic>); <tp:taxon-name><tp:taxon-name-part taxon-name-part-type="genus" reg="Antsiranana">Antsiranana</tp:taxon-name-part></tp:taxon-name>, Parc National Montagne d’Ambre, 12.2 km 211° SSW Joffreville, <named-content xmlns:xlink="http://www.w3.org/1999/xlink" content-type="dwc:verbatimCoordinates" xlink:type="simple"><named-content content-type="geo-json" specific-use="{&#34;type&#34;:&#34;Point&#34;,&#34;coordinates&#34;:[49.159500,-12.596390]}" id="NCID0EB6CM" xlink:type="simple">-12.59639, 49.1595</named-content></named-content>, 1300 m, montane rainforest, 2–7.ii.2001, (<italic>Fisher, Griswold et al.</italic>); <tp:taxon-name><tp:taxon-name-part taxon-name-part-type="genus" reg="Antsiranana">Antsiranana</tp:taxon-name-part></tp:taxon-name>, Forêt de Binara, 9.4km 235° SW Daraina, <named-content xmlns:xlink="http://www.w3.org/1999/xlink" content-type="dwc:verbatimCoordinates" xlink:type="simple"><named-content content-type="geo-json" specific-use="{&#34;type&#34;:&#34;Point&#34;,&#34;coordinates&#34;:[49.600000,-13.263330]}" id="NCID0ER6CM" xlink:type="simple">-13.26333, 49.6</named-content></named-content>, 1100 m, montane rainforest, 6.xii.2003, (<italic>B.L. Fisher</italic>); <tp:taxon-name><tp:taxon-name-part taxon-name-part-type="genus" reg="Antsiranana">Antsiranana</tp:taxon-name-part></tp:taxon-name>, Réserve Spéciale Manongarivo, 14.5 km 220° SW Antanambao, <named-content xmlns:xlink="http://www.w3.org/1999/xlink" content-type="dwc:verbatimCoordinates" xlink:type="simple"><named-content content-type="geo-json" specific-use="{&#34;type&#34;:&#34;Point&#34;,&#34;coordinates&#34;:[48.428330,-13.998330]}" id="NCID0EBADM" xlink:type="simple">-13.99833, 48.42833</named-content></named-content>, 1175 m, montane rainforest, 20.x.1998, (<italic>B.L. Fisher</italic>); <bold><italic>Toamasina</italic></bold>: 6.9 km NE Ambanizana, Ambohitsitondroina, <named-content xmlns:xlink="http://www.w3.org/1999/xlink" content-type="dwc:verbatimCoordinates" xlink:type="simple"><named-content content-type="geo-json" specific-use="{&#34;type&#34;:&#34;Point&#34;,&#34;coordinates&#34;:[50.009520,-15.585060]}" id="NCID0EOADM" xlink:type="simple">-15.58506, 50.00952</named-content></named-content>, 825 m, rainforest, 2.xii.1993, (<italic>B.L. Fisher</italic>); Toamasina, Montagne d’Anjanaharibe, 18.0 km 21° NNE Ambinanitelo, <named-content xmlns:xlink="http://www.w3.org/1999/xlink" content-type="dwc:verbatimCoordinates" xlink:type="simple"><named-content content-type="geo-json" specific-use="{&#34;type&#34;:&#34;Point&#34;,&#34;coordinates&#34;:[49.615000,-15.188330]}" id="NCID0EYADM" xlink:type="simple">-15.18833, 49.615</named-content></named-content>, 470 m, rainforest, 8–12.iii.2003, (<italic>Fisher, Griswold et al.</italic>); Toamasina, Montagne d’Anjanaharibe, 19.5 km 27° NNE Ambinanitelo, <named-content xmlns:xlink="http://www.w3.org/1999/xlink" content-type="dwc:verbatimCoordinates" xlink:type="simple"><named-content content-type="geo-json" specific-use="{&#34;type&#34;:&#34;Point&#34;,&#34;coordinates&#34;:[49.635000,-15.178330]}" id="NCID0ECBDM" xlink:type="simple">-15.17833, 49.635</named-content></named-content>, 1100 m, montane rainforest, 12–16.iii.2003, (<italic>Fisher, Griswold et al.</italic>); Toamasina, Montagne d’Akirindro 7.6 km 341° NNW Ambinanitelo, <named-content xmlns:xlink="http://www.w3.org/1999/xlink" content-type="dwc:verbatimCoordinates" xlink:type="simple"><named-content content-type="geo-json" specific-use="{&#34;type&#34;:&#34;Point&#34;,&#34;coordinates&#34;:[49.548330,-15.288330]}" id="NCID0EMBDM" xlink:type="simple">-15.28833, 49.54833</named-content></named-content>, 600 m, rainforest, 17–21.iii.2003, (<italic>Fisher, Griswold et al.</italic>); Toamasina, Station Forestière Analamazaotra, Analamazaotra 1.3 km S Andasibe, <named-content xmlns:xlink="http://www.w3.org/1999/xlink" content-type="dwc:verbatimCoordinates" xlink:type="simple"><named-content content-type="geo-json" specific-use="{&#34;type&#34;:&#34;Point&#34;,&#34;coordinates&#34;:[48.412710,-18.384660]}" id="NCID0EWBDM" xlink:type="simple">-18.38466, 48.41271</named-content></named-content>, 980 m, montane rainforest, 11–13.xii.2007, (<italic>B.L. Fisher et al</italic>.); Toamasina, Réserve Spéciale Ambatovaky, Sandrangato river, <named-content xmlns:xlink="http://www.w3.org/1999/xlink" content-type="dwc:verbatimCoordinates" xlink:type="simple"><named-content content-type="geo-json" specific-use="{&#34;type&#34;:&#34;Point&#34;,&#34;coordinates&#34;:[49.265510,-16.772740]}" id="NCID0EACDM" xlink:type="simple">-16.77274, 49.26551</named-content></named-content>, 450 m, rainforest, 20–22.ii.2010, (<italic>B.L. Fisher et al</italic>.); Toamasina, Réserve Spéciale Ambatovaky, Sandrangato river, <named-content xmlns:xlink="http://www.w3.org/1999/xlink" content-type="dwc:verbatimCoordinates" xlink:type="simple"><named-content content-type="geo-json" specific-use="{&#34;type&#34;:&#34;Point&#34;,&#34;coordinates&#34;:[49.266920,-16.763300]}" id="NCID0EKCDM" xlink:type="simple">-16.7633, 49.26692</named-content></named-content>, 520 m, rainforest, 22–24.ii.2010, (<italic>B.L. Fisher et al</italic>.); Toamasina, Réserve Spéciale Ambatovaky, Sandrangato river, <named-content xmlns:xlink="http://www.w3.org/1999/xlink" content-type="dwc:verbatimCoordinates" xlink:type="simple"><named-content content-type="geo-json" specific-use="{&#34;type&#34;:&#34;Point&#34;,&#34;coordinates&#34;:[49.294980,-16.817530]}" id="NCID0EUCDM" xlink:type="simple">-16.81753, 49.29498</named-content></named-content>, 360 m, rainforest, 25–27.ii.2010, (<italic>B.L. Fisher et al</italic>.); Toamasina, 6.3 km S Ambanizana, Andranobe, <named-content xmlns:xlink="http://www.w3.org/1999/xlink" content-type="dwc:verbatimCoordinates" xlink:type="simple"><named-content content-type="geo-json" specific-use="{&#34;type&#34;:&#34;Point&#34;,&#34;coordinates&#34;:[49.958000,-15.681300]}" id="NCID0E5CDM" xlink:type="simple">-15.6813, 49.958</named-content></named-content>, 25 m, rainforest, 14.xi.1993, (<italic>B.L. Fisher</italic>); Toamasina, Corridor Forestier Analamay-Mantadia, Ambohibolakely, <named-content xmlns:xlink="http://www.w3.org/1999/xlink" content-type="dwc:verbatimCoordinates" xlink:type="simple"><named-content content-type="geo-json" specific-use="{&#34;type&#34;:&#34;Point&#34;,&#34;coordinates&#34;:[48.366280,-18.779080]}" id="NCID0EIDDM" xlink:type="simple">-18.77908, 48.36628</named-content></named-content>, 1014 m, rainforest, 23–28.xi.2012, (<italic>B.L. Fisher et al</italic>.); Toamasina, Corridor Forestier Analamay-Mantadia, Ambohibolakely, <named-content xmlns:xlink="http://www.w3.org/1999/xlink" content-type="dwc:verbatimCoordinates" xlink:type="simple"><named-content content-type="geo-json" specific-use="{&#34;type&#34;:&#34;Point&#34;,&#34;coordinates&#34;:[48.364370,-18.761310]}" id="NCID0ESDDM" xlink:type="simple">-18.76131, 48.36437</named-content></named-content>, 983 m, rainforest, 23–28.xi.2012, (<italic>B.L. Fisher et al</italic>.).</p></tp:treatment-sec></tp:taxon-treatment>
