# Supplementary material for: Taxonomy of the ant genus Carebara Westwood (Formicidae, Myrmicinae) in the Malagasy Region
Source: Zookeys. 2018 Jun 18;(767):1–149. doi: 10.3897/zookeys.767.21105 (PMC6018136; doi:10.3897/zookeys.767.21105)
Supplement: XML Treatment for Carebara lova [file zookeys.767.21105-treatment12.xml]

<!DOCTYPE tp:taxon-treatment
  PUBLIC "-//TaxonX//DTD Taxonomic Treatment Publishing DTD v0 20100105//EN" "tax-treatment-NSO.dtd">
<tp:taxon-treatment xmlns:tp="http://www.plazi.org/taxpub"><tp:treatment-meta><kwd-group><label>Taxon classification</label><kwd><named-content xmlns:xlink="http://www.w3.org/1999/xlink" content-type="kingdom">Animalia</named-content></kwd><kwd><named-content xmlns:xlink="http://www.w3.org/1999/xlink" content-type="order">Hymenoptera</named-content></kwd><kwd><named-content xmlns:xlink="http://www.w3.org/1999/xlink" content-type="family">Formicidae</named-content></kwd></kwd-group><mixed-citation publication-type="journal"><person-group><name><surname>Azorsa</surname><given-names>Frank</given-names></name><name><surname>Fisher</surname><given-names>Brian L.</given-names></name></person-group><article-title>Taxonomy of the ant genus <italic><tp:taxon-name><tp:taxon-name-part taxon-name-part-type="genus" reg="Carebara">Carebara</tp:taxon-name-part></tp:taxon-name></italic> Westwood (<tp:taxon-name><tp:taxon-name-part taxon-name-part-type="family">Formicidae</tp:taxon-name-part></tp:taxon-name>, <tp:taxon-name><tp:taxon-name-part taxon-name-part-type="subfamily">Myrmicinae</tp:taxon-name-part></tp:taxon-name>) in the Malagasy Region</article-title><source>Zookeys</source><day>18</day><month>6</month><year>2018</year><volume>2018</volume><issue>767</issue><fpage>1</fpage><lpage>149</lpage><pub-id pub-id-type="doi">10.3897/zookeys.767.21105</pub-id></mixed-citation></tp:treatment-meta><tp:nomenclature><tp:taxon-name>
            <tp:taxon-name-part taxon-name-part-type="genus" reg="Carebara">Carebara</tp:taxon-name-part>
            <tp:taxon-name-part taxon-name-part-type="species" reg="lova">lova</tp:taxon-name-part>
            <object-id xmlns:xlink="http://www.w3.org/1999/xlink" content-type="zoobank" xlink:type="simple">http://zoobank.org/E900664C-C2B9-467A-A11F-7FFACA553E1F</object-id>
          </tp:taxon-name><tp:taxon-authority>Azorsa &amp; Fisher</tp:taxon-authority><tp:taxon-status xmlns:xlink="http://www.w3.org/1999/xlink" xlink:type="simple">sp. n.</tp:taxon-status></tp:nomenclature><tp:treatment-sec sec-type="Holotype" id="SECID0ECFDM"><title>Holotype.</title><p>(major worker), MADAGASCAR, <tp:taxon-name><tp:taxon-name-part taxon-name-part-type="genus" reg="Mahajanga">Mahajanga</tp:taxon-name-part></tp:taxon-name>, Parc National d’Ankarafantsika, Ampijoroa Station Forestière, 5.4 km 331° NW Andranofasika, <named-content xmlns:xlink="http://www.w3.org/1999/xlink" content-type="dwc:verbatimCoordinates" xlink:type="simple"><named-content content-type="geo-json" specific-use="{&#34;type&#34;:&#34;Point&#34;,&#34;coordinates&#34;:[46.813000,-16.298890]}" id="NCID0ERFDM" xlink:type="simple">-16.29889, 46.813</named-content></named-content>, 70 m, tropical dry forest, 26.iii.01.iv.2001, (<italic>Fisher, Griswold et al.</italic>). Collection code BLF03571, (<abbrev xmlns:xlink="http://www.w3.org/1999/xlink" content-type="institution" xlink:title="California Academy of Sciences, San Francisco, California, U.S.A." id="ABBRID0EYFDM" xlink:type="simple">CASC</abbrev>: <ext-link xmlns:xlink="http://www.w3.org/1999/xlink" ext-link-type="uri" xlink:href="http://data.antweb.org/specimen/CASENT0468707" xlink:type="simple">CASENT0468707</ext-link>). <bold>Paratypes</bold>: (12 major workers and 17 minor workers), with same data as holotype, 12 major workers (<abbrev xmlns:xlink="http://www.w3.org/1999/xlink" content-type="institution" xlink:title="The Natural History Museum (British Museum, Natural History), London, U.K." id="ABBRID0E6FDM" xlink:type="simple">BMNH</abbrev>: <ext-link xmlns:xlink="http://www.w3.org/1999/xlink" ext-link-type="uri" xlink:href="http://data.antweb.org/specimen/CASENT0468552" xlink:type="simple">CASENT0468552</ext-link>, <abbrev xmlns:xlink="http://www.w3.org/1999/xlink" content-type="institution" xlink:title="California Academy of Sciences, San Francisco, California, U.S.A." id="ABBRID0EEGDM" xlink:type="simple">CASC</abbrev>: <ext-link xmlns:xlink="http://www.w3.org/1999/xlink" ext-link-type="uri" xlink:href="http://data.antweb.org/specimen/CASENT0468675" xlink:type="simple">CASENT0468675</ext-link>, <ext-link xmlns:xlink="http://www.w3.org/1999/xlink" ext-link-type="uri" xlink:href="http://data.antweb.org/specimen/CASENT0468639" xlink:type="simple">CASENT0468639</ext-link>, <ext-link xmlns:xlink="http://www.w3.org/1999/xlink" ext-link-type="uri" xlink:href="http://data.antweb.org/specimen/CASENT0468605" xlink:type="simple">CASENT0468605</ext-link>, <ext-link xmlns:xlink="http://www.w3.org/1999/xlink" ext-link-type="uri" xlink:href="http://data.antweb.org/specimen/CASENT0468494" xlink:type="simple">CASENT0468494</ext-link>, <ext-link xmlns:xlink="http://www.w3.org/1999/xlink" ext-link-type="uri" xlink:href="http://data.antweb.org/specimen/CASENT0468503" xlink:type="simple">CASENT0468503</ext-link>, <ext-link xmlns:xlink="http://www.w3.org/1999/xlink" ext-link-type="uri" xlink:href="http://data.antweb.org/specimen/CASENT0468578" xlink:type="simple">CASENT0468578</ext-link>, <ext-link xmlns:xlink="http://www.w3.org/1999/xlink" ext-link-type="uri" xlink:href="http://data.antweb.org/specimen/CASENT0431674" xlink:type="simple">CASENT0431674</ext-link>, <ext-link xmlns:xlink="http://www.w3.org/1999/xlink" ext-link-type="uri" xlink:href="http://data.antweb.org/specimen/CASENT0468476" xlink:type="simple">CASENT0468476</ext-link>, <abbrev xmlns:xlink="http://www.w3.org/1999/xlink" content-type="institution" xlink:title="Museum of Comparative Zoology, Harvard University, Cambridge, Massachusetts, U.S.A." id="ABBRID0EJGDM" xlink:type="simple">MCZ</abbrev>: <ext-link xmlns:xlink="http://www.w3.org/1999/xlink" ext-link-type="uri" xlink:href="http://data.antweb.org/specimen/CASENT0468685" xlink:type="simple">CASENT0468685</ext-link>, <abbrev xmlns:xlink="http://www.w3.org/1999/xlink" content-type="institution" xlink:title="Muséum d’Histoire Naturelle de la Ville de Genève, Geneva, Switzerland" id="ABBRID0EOGDM" xlink:type="simple">MHNG</abbrev>: <ext-link xmlns:xlink="http://www.w3.org/1999/xlink" ext-link-type="uri" xlink:href="http://data.antweb.org/specimen/CASENT0468659" xlink:type="simple">CASENT0468659</ext-link>, NHMB: <ext-link xmlns:xlink="http://www.w3.org/1999/xlink" ext-link-type="uri" xlink:href="http://data.antweb.org/specimen/CASENT0468474" xlink:type="simple">CASENT0468474</ext-link>), and 17 minor workers (<abbrev xmlns:xlink="http://www.w3.org/1999/xlink" content-type="institution" xlink:title="The Natural History Museum (British Museum, Natural History), London, U.K." id="ABBRID0ETGDM" xlink:type="simple">BMNH</abbrev>: <ext-link xmlns:xlink="http://www.w3.org/1999/xlink" ext-link-type="uri" xlink:href="http://data.antweb.org/specimen/CASENT0468630" xlink:type="simple">CASENT0468630</ext-link>, <abbrev xmlns:xlink="http://www.w3.org/1999/xlink" content-type="institution" xlink:title="California Academy of Sciences, San Francisco, California, U.S.A." id="ABBRID0EYGDM" xlink:type="simple">CASC</abbrev>: <ext-link xmlns:xlink="http://www.w3.org/1999/xlink" ext-link-type="uri" xlink:href="http://data.antweb.org/specimen/CASENT0468621" xlink:type="simple">CASENT0468621</ext-link>, <ext-link xmlns:xlink="http://www.w3.org/1999/xlink" ext-link-type="uri" xlink:href="http://data.antweb.org/specimen/CASENT0468626" xlink:type="simple">CASENT0468626</ext-link>, <ext-link xmlns:xlink="http://www.w3.org/1999/xlink" ext-link-type="uri" xlink:href="http://data.antweb.org/specimen/CASENT0468562" xlink:type="simple">CASENT0468562</ext-link>, <ext-link xmlns:xlink="http://www.w3.org/1999/xlink" ext-link-type="uri" xlink:href="http://data.antweb.org/specimen/CASENT0468579" xlink:type="simple">CASENT0468579</ext-link>, <ext-link xmlns:xlink="http://www.w3.org/1999/xlink" ext-link-type="uri" xlink:href="http://data.antweb.org/specimen/CASENT0468548" xlink:type="simple">CASENT0468548</ext-link>, <ext-link xmlns:xlink="http://www.w3.org/1999/xlink" ext-link-type="uri" xlink:href="http://data.antweb.org/specimen/CASENT0468704" xlink:type="simple">CASENT0468704</ext-link>, <ext-link xmlns:xlink="http://www.w3.org/1999/xlink" ext-link-type="uri" xlink:href="http://data.antweb.org/specimen/CASENT0468701" xlink:type="simple">CASENT0468701</ext-link>, <ext-link xmlns:xlink="http://www.w3.org/1999/xlink" ext-link-type="uri" xlink:href="http://data.antweb.org/specimen/CASENT0468693" xlink:type="simple">CASENT0468693</ext-link>, <ext-link xmlns:xlink="http://www.w3.org/1999/xlink" ext-link-type="uri" xlink:href="http://data.antweb.org/specimen/CASENT0468593" xlink:type="simple">CASENT0468593</ext-link>, <ext-link xmlns:xlink="http://www.w3.org/1999/xlink" ext-link-type="uri" xlink:href="http://data.antweb.org/specimen/CASENT0468599" xlink:type="simple">CASENT0468599</ext-link>, <ext-link xmlns:xlink="http://www.w3.org/1999/xlink" ext-link-type="uri" xlink:href="http://data.antweb.org/specimen/CASENT0468690" xlink:type="simple">CASENT0468690</ext-link>, <ext-link xmlns:xlink="http://www.w3.org/1999/xlink" ext-link-type="uri" xlink:href="http://data.antweb.org/specimen/CASENT0468551" xlink:type="simple">CASENT0468551</ext-link>, <ext-link xmlns:xlink="http://www.w3.org/1999/xlink" ext-link-type="uri" xlink:href="http://data.antweb.org/specimen/CASENT0468694" xlink:type="simple">CASENT0468694</ext-link>, <abbrev xmlns:xlink="http://www.w3.org/1999/xlink" content-type="institution" xlink:title="Museum of Comparative Zoology, Harvard University, Cambridge, Massachusetts, U.S.A." id="ABBRID0E4GDM" xlink:type="simple">MCZ</abbrev>: <ext-link xmlns:xlink="http://www.w3.org/1999/xlink" ext-link-type="uri" xlink:href="http://data.antweb.org/specimen/CASENT0468668" xlink:type="simple">CASENT0468668</ext-link>, <abbrev xmlns:xlink="http://www.w3.org/1999/xlink" content-type="institution" xlink:title="Muséum d’Histoire Naturelle de la Ville de Genève, Geneva, Switzerland" id="ABBRID0ECHDM" xlink:type="simple">MHNG</abbrev>: <ext-link xmlns:xlink="http://www.w3.org/1999/xlink" ext-link-type="uri" xlink:href="http://data.antweb.org/specimen/CASENT0468635" xlink:type="simple">CASENT0468635</ext-link>, NHMB: <ext-link xmlns:xlink="http://www.w3.org/1999/xlink" ext-link-type="uri" xlink:href="http://data.antweb.org/specimen/CASENT0468673" xlink:type="simple">CASENT0468673</ext-link>).</p></tp:treatment-sec><tp:treatment-sec sec-type="diagnosis" id="SECID0EHHDM"><title>Diagnosis.</title><p>Antennae ten-segmented. <bold>Major</bold>: Head longer than wide, posterior margin of head deeply concave; dorsum of propodeum flat and declining posteriorly, posterodorsal corner of propodeum with small triangular teeth; combined outline of dorsal surface of peduncle and anterior face of node medially concave, posterior face vertical and slightly convex; gaster with sparse, short appressed hairs, and dispersed longer suberect hairs. <bold>Minor</bold>: Head longer than wide, posterior margin of head nearly straight; propodeum slightly convex and declining posteriorly, nearly flat, posterodorsal corner of propodeum with a very small triangular tooth; gaster with short decumbent to appressed hairs, and dispersed longer suberect hairs.</p><fig id="F47" position="float" orientation="portrait"><label>Figure 47.</label><caption><p>
                <italic><tp:taxon-name><tp:taxon-name-part taxon-name-part-type="genus" reg="Carebara">Carebara</tp:taxon-name-part> <tp:taxon-name-part taxon-name-part-type="species" reg="lova">lova</tp:taxon-name-part></tp:taxon-name></italic>–holotype. Major worker, <ext-link xmlns:xlink="http://www.w3.org/1999/xlink" ext-link-type="uri" xlink:href="http://data.antweb.org/specimen/CASENT0468707" xlink:type="simple">CASENT0468707</ext-link>: <bold>A</bold> head in full-face view <bold>B</bold> body in profile view <bold>C</bold> body in dorsal view. Minor worker, <ext-link xmlns:xlink="http://www.w3.org/1999/xlink" ext-link-type="uri" xlink:href="http://data.antweb.org/specimen/CASENT0468562" xlink:type="simple">CASENT0468562</ext-link>: <bold>D</bold> head in full-face view <bold>E</bold> body in profile view <bold>F</bold> body in dorsal view.</p></caption><graphic xmlns:xlink="http://www.w3.org/1999/xlink" xlink:href="zookeys-767-001-g047.jpg" position="float" orientation="portrait" xlink:type="simple" id="oo_210657.jpg"/></fig><fig id="F48" position="float" orientation="portrait"><label>Figure 48.</label><caption><p>Intermediates of <italic><tp:taxon-name><tp:taxon-name-part taxon-name-part-type="genus" reg="Carebara">Carebara</tp:taxon-name-part> <tp:taxon-name-part taxon-name-part-type="species" reg="lova">lova</tp:taxon-name-part></tp:taxon-name></italic>. Major workers, <ext-link xmlns:xlink="http://www.w3.org/1999/xlink" ext-link-type="uri" xlink:href="http://data.antweb.org/specimen/CASENT0470797" xlink:type="simple">CASENT0470797</ext-link>: <bold>A</bold> head in full-face view <bold>B</bold> body in profile view <bold>C</bold> body in dorsal view. <ext-link xmlns:xlink="http://www.w3.org/1999/xlink" ext-link-type="uri" xlink:href="http://data.antweb.org/specimen/CASENT0036019" xlink:type="simple">CASENT0036019</ext-link>: <bold>D</bold> head in full-face view <bold>E</bold> body in profile view <bold>F</bold> body in dorsal view. <ext-link xmlns:xlink="http://www.w3.org/1999/xlink" ext-link-type="uri" xlink:href="http://data.antweb.org/specimen/CASENT0035922" xlink:type="simple">CASENT0035922</ext-link>: <bold>G</bold> head in full-face view <bold>H</bold> body in profile view <bold>I</bold> body in dorsal view.</p></caption><graphic xmlns:xlink="http://www.w3.org/1999/xlink" xlink:href="zookeys-767-001-g048.jpg" position="float" orientation="portrait" xlink:type="simple" id="oo_210659.jpg"/></fig></tp:treatment-sec><tp:treatment-sec sec-type="description" id="SECID0E6JDM"><title>Description of major workers.</title><p>
            <bold>Measurements</bold> (n=36): <abbrev xmlns:xlink="http://www.w3.org/1999/xlink" xlink:title="Head length" id="ABBRID0EHKDM" xlink:type="simple">HL</abbrev> 0.60–1.05 (0.72); <abbrev xmlns:xlink="http://www.w3.org/1999/xlink" xlink:title="Head width" id="ABBRID0ELKDM" xlink:type="simple">HW</abbrev> 0.49–0.85 (0.56); <abbrev xmlns:xlink="http://www.w3.org/1999/xlink" xlink:title="Scape length" id="ABBRID0EPKDM" xlink:type="simple">SL</abbrev> 0.25–0.37 (0.28); <abbrev xmlns:xlink="http://www.w3.org/1999/xlink" xlink:title="Mandible length" id="ABBRID0ETKDM" xlink:type="simple">ML</abbrev> 0.14–0.26 (0.19); <abbrev xmlns:xlink="http://www.w3.org/1999/xlink" xlink:title="Eye length" id="ABBRID0EXKDM" xlink:type="simple">EL</abbrev> 0.01–0.08 (0.03); <abbrev xmlns:xlink="http://www.w3.org/1999/xlink" xlink:title="Eye to mandible" id="ABBRID0E2KDM" xlink:type="simple">EM</abbrev> 0.17–0.32 (0.20); <abbrev xmlns:xlink="http://www.w3.org/1999/xlink" xlink:title="Head depth" id="ABBRID0E6KDM" xlink:type="simple">HD</abbrev> 0.33–0.63 (0.40); <abbrev xmlns:xlink="http://www.w3.org/1999/xlink" xlink:title="Weber’s length" id="ABBRID0EDLDM" xlink:type="simple">WL</abbrev> 0.51–0.96 (0.60); <abbrev xmlns:xlink="http://www.w3.org/1999/xlink" xlink:title="Propodeal spine length" id="ABBRID0EHLDM" xlink:type="simple">PSL</abbrev> 0.05–0.12 (0.07); <abbrev xmlns:xlink="http://www.w3.org/1999/xlink" xlink:title="Pronotal width" id="ABBRID0ELLDM" xlink:type="simple">PW</abbrev> 0.30–0.57 (0.36); <abbrev xmlns:xlink="http://www.w3.org/1999/xlink" xlink:title="Femur length" id="ABBRID0EPLDM" xlink:type="simple">MFL</abbrev> 0.30–0.53 (0.33); <abbrev xmlns:xlink="http://www.w3.org/1999/xlink" xlink:title="Femur width" id="ABBRID0ETLDM" xlink:type="simple">MFW</abbrev> 0.07–0.12 (0.08); <abbrev xmlns:xlink="http://www.w3.org/1999/xlink" xlink:title="Tibia length" id="ABBRID0EXLDM" xlink:type="simple">MTL</abbrev> 0.22–0.41 (0.27); <abbrev xmlns:xlink="http://www.w3.org/1999/xlink" xlink:title="Petiole length" id="ABBRID0E2LDM" xlink:type="simple">PTL</abbrev> 0.19–0.39 (0.23); <abbrev xmlns:xlink="http://www.w3.org/1999/xlink" xlink:title="Petiolar node length" id="ABBRID0E6LDM" xlink:type="simple">PNL</abbrev> 0.09–0.17 (0.10); <abbrev xmlns:xlink="http://www.w3.org/1999/xlink" xlink:title="Petiolar node height" id="ABBRID0EDMDM" xlink:type="simple">PTH</abbrev> 0.10–0.26 (0.17); <abbrev xmlns:xlink="http://www.w3.org/1999/xlink" xlink:title="Petiolar node width" id="ABBRID0EHMDM" xlink:type="simple">PTW</abbrev> 0.13–0.25 (0.15); <abbrev xmlns:xlink="http://www.w3.org/1999/xlink" xlink:title="Postpetiole length" id="ABBRID0ELMDM" xlink:type="simple">PPL</abbrev> 0.12–0.22 (0.14); <abbrev xmlns:xlink="http://www.w3.org/1999/xlink" xlink:title="Postpetiole node length" id="ABBRID0EPMDM" xlink:type="simple">PPNL</abbrev> 0.11–0.21 (0.12); <abbrev xmlns:xlink="http://www.w3.org/1999/xlink" xlink:title="Postpetiole height" id="ABBRID0ETMDM" xlink:type="simple">PPH</abbrev> 0.12–0.27 (0.15); <abbrev xmlns:xlink="http://www.w3.org/1999/xlink" xlink:title="Postpetiole width" id="ABBRID0EXMDM" xlink:type="simple">PPW</abbrev> 0.17–0.36 (0.20); <abbrev xmlns:xlink="http://www.w3.org/1999/xlink" xlink:title="aster length" id="ABBRID0E2MDM" xlink:type="simple">GL</abbrev> 0.42–1.40 (0.60); <abbrev xmlns:xlink="http://www.w3.org/1999/xlink" xlink:title="Gaster width" id="ABBRID0E6MDM" xlink:type="simple">GW</abbrev> 0.41–0.88 (0.48); <abbrev xmlns:xlink="http://www.w3.org/1999/xlink" xlink:title="Cephalic index" id="ABBRID0EDNDM" xlink:type="simple">CI</abbrev> 75–90 (78); <abbrev xmlns:xlink="http://www.w3.org/1999/xlink" xlink:title="Mandibular index" id="ABBRID0EHNDM" xlink:type="simple">MI</abbrev> 22–27 (26); <abbrev xmlns:xlink="http://www.w3.org/1999/xlink" xlink:title="Scape index" id="ABBRID0ELNDM" xlink:type="simple">SI</abbrev> 32–43 (39), <abbrev xmlns:xlink="http://www.w3.org/1999/xlink" xlink:title="Metafemur length index" id="ABBRID0EPNDM" xlink:type="simple">MLI</abbrev> 57–65 (59); <abbrev xmlns:xlink="http://www.w3.org/1999/xlink" xlink:title="Postpetiole length index" id="ABBRID0ETNDM" xlink:type="simple">PPLI</abbrev> 54–90 (61); <abbrev xmlns:xlink="http://www.w3.org/1999/xlink" xlink:title="Postpetiole width index" id="ABBRID0EXNDM" xlink:type="simple">PPI</abbrev> 117–150 (133); <abbrev xmlns:xlink="http://www.w3.org/1999/xlink" xlink:title="Propodeal spine index" id="ABBRID0E2NDM" xlink:type="simple">PSI</abbrev> 10–15 (13).</p><p>Head longer than wide (<abbrev xmlns:xlink="http://www.w3.org/1999/xlink" xlink:title="Cephalic index" id="ABBRID0EBODM" xlink:type="simple">CI</abbrev> 75–90), in full-face view nearly subrectangular, about 1.3 times longer than wide, slightly narrowed posteriorly. Posterior margin of head deeply concave, posterolateral corners well developed and rounded, lateral margins slightly convex. Mandibles with six teeth. Anterior margin of clypeus nearly straight, weakly concave, and laterally convex. Antennae with ten segments. Scapes short (<abbrev xmlns:xlink="http://www.w3.org/1999/xlink" xlink:title="Head length" id="ABBRID0EFODM" xlink:type="simple">HL</abbrev> 0.60–1.05, <abbrev xmlns:xlink="http://www.w3.org/1999/xlink" xlink:title="Scape length" id="ABBRID0EJODM" xlink:type="simple">SL</abbrev> 0.25–0.37, <abbrev xmlns:xlink="http://www.w3.org/1999/xlink" xlink:title="Scape index" id="ABBRID0ENODM" xlink:type="simple">SI</abbrev> 32–43) not surpassing cephalic midlength. Ocelli present or absent. Eyes present, consisting of one to three ommatidia (<abbrev xmlns:xlink="http://www.w3.org/1999/xlink" xlink:title="Eye length" id="ABBRID0ERODM" xlink:type="simple">EL</abbrev> 0.01–0.08). Supraclypeal area short and triangular.</p><p>In profile view, posterolateral corner of head with a small angulate triangular tooth resembling a horn. Promesonotum high and nearly rounded, metanotal groove deeply impressed. Propodeum lower than promesonotum, and about 1.5 times higher than long, dorsal face of propodeum nearly flat, and declining posteriorly, propodeum armed, posterodorsal corners each armed with a small laminate triangular tooth, declivity concave with thin lateral laminae. Propodeal lobes short and convex. Propodeal spiracle nearly oval and situated slightly above mid-height of sclerite, and barely beyond mid-length of sclerite by about half the diameter of the spiracle, distance from propodeal spiracle to posterodorsal corner of propodeum about 2.5 times the diameter of the spiracle (<abbrev xmlns:xlink="http://www.w3.org/1999/xlink" xlink:title="Propodeal spine length" id="ABBRID0EXODM" xlink:type="simple">PSL</abbrev> 0.05–0.12), and distance to declivity about 1.8 times the diameter of the spiracle. In dorsal view, promesonotum about as long as wide, anterior margin and sides rounded, slightly narrowed anteriorly and posteriorly; sides of propodeum straight.</p><p>Petiole longer than high (<abbrev xmlns:xlink="http://www.w3.org/1999/xlink" xlink:title="Petiole length" id="ABBRID0E4ODM" xlink:type="simple">PTL</abbrev> 0.19–0.39, <abbrev xmlns:xlink="http://www.w3.org/1999/xlink" xlink:title="Petiolar node height" id="ABBRID0EBPDM" xlink:type="simple">PTH</abbrev> 0.10–0.26) and with relatively short peduncle, ventral face medially convex. Combined outline of dorsal surface of peduncle and anterior face of node medially concave, posterior face of node vertical and weakly convex, anterodorsal corner convex, posterodorsal corner rounded, dorsum convex. Subpetiolar process produced as denticle, slightly larger than the diameter of the propodeal spiracle. Postpetiolar node convex and lower than petiolar node. In dorsal view, postpetiolar node wider than petiolar node (<abbrev xmlns:xlink="http://www.w3.org/1999/xlink" xlink:title="Petiolar node width" id="ABBRID0EFPDM" xlink:type="simple">PTW</abbrev> 0.13–0.25, <abbrev xmlns:xlink="http://www.w3.org/1999/xlink" xlink:title="Postpetiole width" id="ABBRID0EJPDM" xlink:type="simple">PPW</abbrev> 0.17–0.36) and petiolar node wider than long (<abbrev xmlns:xlink="http://www.w3.org/1999/xlink" xlink:title="Petiolar node length" id="ABBRID0ENPDM" xlink:type="simple">PNL</abbrev> 0.09–0.17, <abbrev xmlns:xlink="http://www.w3.org/1999/xlink" xlink:title="Petiolar node width" id="ABBRID0ERPDM" xlink:type="simple">PTW</abbrev> 0.13–0.25), anterior margin of petiole convex, posterior margin nearly straight, anterior margin of postpetiole concave, and convex posterior margin, sides rounded in petiole and postpetiole.</p><p>Dorsal surface of mandibles, clypeus, supraclypeal area and frons smooth and shiny, with scattered piligerous punctae on head and mandibles. Dorsolateral faces of head with longitudinal rugae, gena and frontal lobes with longitudinal rugae extending to posterior border of posterolateral corners. In profile, posterolateral portion of cephalic dorsum smooth and shiny. Mesosoma smooth and shiny, except for katepisternum and metapleuron, which are longitudinally areolate-rugose. Petiole, ventral face, and lateral margins of postpetiole areolate. In dorsal view, promesonotum, petiole, postpetiole and gaster smooth and shiny, except for propodeum which is finely areolate.</p><p>Lateral margins of head with short appressed hairs and long suberect hairs. Posterior margin of head with short and long suberect hairs. Scapes with appressed hairs. Outer margin of mandibles with sparse and short appressed hairs. Mesosoma with short and long suberect hairs. Petiole and postpetiole with short decumbent to appressed hairs and long subdecumbent hairs. Tibia with appressed hairs. Gaster with short decumbent to appressed hairs and dispersed, long suberect hairs. Color yellowish ferruginous.</p></tp:treatment-sec><tp:treatment-sec sec-type="description" id="SECID0EXPDM"><title>Description of minor workers.</title><p>
            <bold>Measurements</bold> (n=26): <abbrev xmlns:xlink="http://www.w3.org/1999/xlink" xlink:title="Head length" id="ABBRID0E6PDM" xlink:type="simple">HL</abbrev> 0.32–0.38; <abbrev xmlns:xlink="http://www.w3.org/1999/xlink" xlink:title="Head width" id="ABBRID0EDQDM" xlink:type="simple">HW</abbrev> 0.28–0.35; <abbrev xmlns:xlink="http://www.w3.org/1999/xlink" xlink:title="Scape length" id="ABBRID0EHQDM" xlink:type="simple">SL</abbrev> 0.20–0.24; <abbrev xmlns:xlink="http://www.w3.org/1999/xlink" xlink:title="Mandible length" id="ABBRID0ELQDM" xlink:type="simple">ML</abbrev> 0.08–0.10; <abbrev xmlns:xlink="http://www.w3.org/1999/xlink" xlink:title="Eye length" id="ABBRID0EPQDM" xlink:type="simple">EL</abbrev> 0.01–0.02; <abbrev xmlns:xlink="http://www.w3.org/1999/xlink" xlink:title="Eye to mandible" id="ABBRID0ETQDM" xlink:type="simple">EM</abbrev> 0.09–0.12; <abbrev xmlns:xlink="http://www.w3.org/1999/xlink" xlink:title="Head depth" id="ABBRID0EXQDM" xlink:type="simple">HD</abbrev> 0.20–0.23; <abbrev xmlns:xlink="http://www.w3.org/1999/xlink" xlink:title="Weber’s length" id="ABBRID0E2QDM" xlink:type="simple">WL</abbrev> 0.32–0.40; <abbrev xmlns:xlink="http://www.w3.org/1999/xlink" xlink:title="Propodeal spine length" id="ABBRID0E6QDM" xlink:type="simple">PSL</abbrev> 0.03–0.05; <abbrev xmlns:xlink="http://www.w3.org/1999/xlink" xlink:title="Pronotal width" id="ABBRID0EDRDM" xlink:type="simple">PW</abbrev> 0.11–0.20; <abbrev xmlns:xlink="http://www.w3.org/1999/xlink" xlink:title="Femur length" id="ABBRID0EHRDM" xlink:type="simple">MFL</abbrev> 0.20–0.25; <abbrev xmlns:xlink="http://www.w3.org/1999/xlink" xlink:title="Femur width" id="ABBRID0ELRDM" xlink:type="simple">MFW</abbrev> 0.05–0.06; <abbrev xmlns:xlink="http://www.w3.org/1999/xlink" xlink:title="Tibia length" id="ABBRID0EPRDM" xlink:type="simple">MTL</abbrev> 0.15–0.19; <abbrev xmlns:xlink="http://www.w3.org/1999/xlink" xlink:title="Petiole length" id="ABBRID0ETRDM" xlink:type="simple">PTL</abbrev> 0.11–0.14; <abbrev xmlns:xlink="http://www.w3.org/1999/xlink" xlink:title="Petiolar node length" id="ABBRID0EXRDM" xlink:type="simple">PNL</abbrev> 0.05–0.07; <abbrev xmlns:xlink="http://www.w3.org/1999/xlink" xlink:title="Petiolar node height" id="ABBRID0E2RDM" xlink:type="simple">PTH</abbrev> 0.09–0.11; <abbrev xmlns:xlink="http://www.w3.org/1999/xlink" xlink:title="Petiolar node width" id="ABBRID0E6RDM" xlink:type="simple">PTW</abbrev> 0.08–0.09; <abbrev xmlns:xlink="http://www.w3.org/1999/xlink" xlink:title="Postpetiole length" id="ABBRID0EDSDM" xlink:type="simple">PPL</abbrev> 0.07–0.10; <abbrev xmlns:xlink="http://www.w3.org/1999/xlink" xlink:title="Postpetiole node length" id="ABBRID0EHSDM" xlink:type="simple">PPNL</abbrev> 0.06–0.09; <abbrev xmlns:xlink="http://www.w3.org/1999/xlink" xlink:title="Postpetiole height" id="ABBRID0ELSDM" xlink:type="simple">PPH</abbrev> 0.06–0.09; <abbrev xmlns:xlink="http://www.w3.org/1999/xlink" xlink:title="Postpetiole width" id="ABBRID0EPSDM" xlink:type="simple">PPW</abbrev> 0.10–0.13; <abbrev xmlns:xlink="http://www.w3.org/1999/xlink" xlink:title="aster length" id="ABBRID0ETSDM" xlink:type="simple">GL</abbrev> 0.26–0.39; <abbrev xmlns:xlink="http://www.w3.org/1999/xlink" xlink:title="Gaster width" id="ABBRID0EXSDM" xlink:type="simple">GW</abbrev> 0.19–0.29; <abbrev xmlns:xlink="http://www.w3.org/1999/xlink" xlink:title="Cephalic index" id="ABBRID0E2SDM" xlink:type="simple">CI</abbrev> 83–95; <abbrev xmlns:xlink="http://www.w3.org/1999/xlink" xlink:title="Mandibular index" id="ABBRID0E6SDM" xlink:type="simple">MI</abbrev> 21–27; <abbrev xmlns:xlink="http://www.w3.org/1999/xlink" xlink:title="Scape index" id="ABBRID0EDTDM" xlink:type="simple">SI</abbrev> 60–65; <abbrev xmlns:xlink="http://www.w3.org/1999/xlink" xlink:title="Metafemur length index" id="ABBRID0EHTDM" xlink:type="simple">MLI</abbrev> 65–78; <abbrev xmlns:xlink="http://www.w3.org/1999/xlink" xlink:title="Postpetiole length index" id="ABBRID0ELTDM" xlink:type="simple">PPLI</abbrev> 57–73; <abbrev xmlns:xlink="http://www.w3.org/1999/xlink" xlink:title="Postpetiole width index" id="ABBRID0EPTDM" xlink:type="simple">PPI</abbrev> 122–150; <abbrev xmlns:xlink="http://www.w3.org/1999/xlink" xlink:title="Propodeal spine index" id="ABBRID0ETTDM" xlink:type="simple">PSI</abbrev> 9–16.</p><p>Head longer than wide (<abbrev xmlns:xlink="http://www.w3.org/1999/xlink" xlink:title="Cephalic index" id="ABBRID0EZTDM" xlink:type="simple">CI</abbrev> 83–95), in full-face view nearly subquadrate, about 1.1 times longer than wide, narrowed anteriorly and posteriorly. Posterior margin of head nearly straight to weakly concave medially, posterolateral corners rounded, lateral margins convex. Mandibles with five teeth. Anterior margin of clypeus nearly straight, and laterally convex. Antennae with ten segments. Scape fails to reach the posterior margin of head (<abbrev xmlns:xlink="http://www.w3.org/1999/xlink" xlink:title="Head length" id="ABBRID0E4TDM" xlink:type="simple">HL</abbrev> 0.32–0.38, <abbrev xmlns:xlink="http://www.w3.org/1999/xlink" xlink:title="Scape length" id="ABBRID0EBUDM" xlink:type="simple">SL</abbrev> 0.20–0.24, <abbrev xmlns:xlink="http://www.w3.org/1999/xlink" xlink:title="Scape index" id="ABBRID0EFUDM" xlink:type="simple">SI</abbrev> 60–65). Eyes present, consisting of one ommatidium (<abbrev xmlns:xlink="http://www.w3.org/1999/xlink" xlink:title="Eye length" id="ABBRID0EJUDM" xlink:type="simple">EL</abbrev> 0.01–0.02). Supraclypeal area triangular but not well defined.</p><p>In profile, promesonotum slightly convex, nearly flat, metanotal groove present. Propodeum about 1.4 times higher than long, dorsal face of propodeum nearly flat to weakly convex, and declining posteriorly, propodeum armed, posterodorsal corners each armed with a small triangular tooth, declivity concave with thin lateral laminae. Propodeal lobes short and convex. Propodeal spiracle rounded and situated above mid-height of sclerite by about half the diameter of the spiracle, and beyond mid-length of sclerite by about the diameter of the spiracle, distance from propodeal spiracle to posterodorsal corner of propodeum almost the same as the diameter of the spiracle (<abbrev xmlns:xlink="http://www.w3.org/1999/xlink" xlink:title="Propodeal spine length" id="ABBRID0EPUDM" xlink:type="simple">PSL</abbrev> 0.03–0.05), and distance to declivity less than half the diameter of the spiracle. In dorsal view, anterior margin of promesonotum convex, sides rounded and narrowed posteriorly, slightly longer than wide; sides of propodeum straight.</p><p>Petiole longer than high (<abbrev xmlns:xlink="http://www.w3.org/1999/xlink" xlink:title="Petiole length" id="ABBRID0EVUDM" xlink:type="simple">PTL</abbrev> 0.11–0.14, <abbrev xmlns:xlink="http://www.w3.org/1999/xlink" xlink:title="Petiolar node height" id="ABBRID0EZUDM" xlink:type="simple">PTH</abbrev> 0.09–0.11) and with relatively short peduncle, ventral face medially convex. Combined outline of dorsal surface of peduncle and anterior face of node medially concave, posterior face of node weakly convex, anterodorsal corner convex and posterodorsal corner rounded, dorsum nearly rounded. Subpetiolar process produced as a small denticle, weakly shorter than the diameter of the propodeal spiracle. Postpetiolar node nearly rounded and lower than petiolar node. In dorsal view, postpetiolar node slightly wider than petiolar node (<abbrev xmlns:xlink="http://www.w3.org/1999/xlink" xlink:title="Petiolar node width" id="ABBRID0E4UDM" xlink:type="simple">PTW</abbrev> 0.08–0.09, <abbrev xmlns:xlink="http://www.w3.org/1999/xlink" xlink:title="Postpetiole width" id="ABBRID0EBVDM" xlink:type="simple">PPW</abbrev> 0.10–0.13), and petiolar node wider than long (<abbrev xmlns:xlink="http://www.w3.org/1999/xlink" xlink:title="Petiolar node length" id="ABBRID0EFVDM" xlink:type="simple">PNL</abbrev> 0.05–0.07, <abbrev xmlns:xlink="http://www.w3.org/1999/xlink" xlink:title="Petiolar node width" id="ABBRID0EJVDM" xlink:type="simple">PTW</abbrev> 0.08–0.09), anterior margin of petiole convex, posterior margin nearly straight, anterior and posterior margin of postpetiole nearly straight, sides of petiole and postpetiole rounded.</p><p>Dorsal surface of mandibles, clypeus, supraclypeal area and frons smooth and shiny, with scattered piligerous punctae on head and mandibles. Gena and frontal lobes with longitudinal rugae. Mesosoma smooth and shiny, except for katepisternum, metapleuron and propodeum which are areolate. Petiole and ventral face of postpetiole areolate. In dorsal view, promesonotum, postpetiole and gaster smooth and shiny; propodeum and petiole areolate.</p><p>Posterior and lateral margins of head with short decumbent hairs. Scapes with appressed hairs. Outer margin of mandibles with short appressed hairs. Mesosoma with short suberect hairs and long erect hairs. Petiole and postpetiole with short decumbent hairs and long subdecumbent hairs. Tibia with appressed hairs. Gaster with short decumbent hairs and long suberect hairs. Color yellowish ferruginous.</p></tp:treatment-sec><tp:treatment-sec sec-type="distribution" id="SECID0EPVDM"><title>Distribution and biology.</title><p>
            <italic><tp:taxon-name><tp:taxon-name-part taxon-name-part-type="genus" reg="Carebara">Carebara</tp:taxon-name-part> <tp:taxon-name-part taxon-name-part-type="species" reg="lova">lova</tp:taxon-name-part></tp:taxon-name></italic> is known only from Madagascar, distributed in the northwestern part of the island (Figure 68). This species occurs in the following ecosystems: gallery forest, gallery forest on sandy soil, rainforest and tropical dry forest. It was collected at elevations ranging from 30 m to 500 m. Individuals and colonies were found in sifted litter, rotten logs, leaf mold, and rotten wood. All specimens were collected using maxi-Winkler and pitfall traps.</p></tp:treatment-sec><tp:treatment-sec sec-type="comments" id="SECID0EAWDM"><title>Comments.</title><p>
            <italic><tp:taxon-name><tp:taxon-name-part taxon-name-part-type="genus" reg="Carebara">Carebara</tp:taxon-name-part> <tp:taxon-name-part taxon-name-part-type="species" reg="lova">lova</tp:taxon-name-part></tp:taxon-name></italic> can be confused with <italic><tp:taxon-name><tp:taxon-name-part taxon-name-part-type="genus" reg="Carebara">C.</tp:taxon-name-part> <tp:taxon-name-part taxon-name-part-type="species" reg="sampi">sampi</tp:taxon-name-part></tp:taxon-name></italic> but can be separated by the distance from posterior border of propodeal spiracle to declivity, which is less than two times the diameter of the spiracle in <italic><tp:taxon-name><tp:taxon-name-part taxon-name-part-type="genus" reg="Carebara">C.</tp:taxon-name-part> <tp:taxon-name-part taxon-name-part-type="species" reg="sampi">sampi</tp:taxon-name-part></tp:taxon-name></italic> and is same as or less than the diameter of the spiracle in <italic><tp:taxon-name><tp:taxon-name-part taxon-name-part-type="genus" reg="Carebara">C.</tp:taxon-name-part> <tp:taxon-name-part taxon-name-part-type="species" reg="lova">lova</tp:taxon-name-part></tp:taxon-name>. <tp:taxon-name><tp:taxon-name-part taxon-name-part-type="genus" reg="Carebara">C.</tp:taxon-name-part> <tp:taxon-name-part taxon-name-part-type="species" reg="lova">lova</tp:taxon-name-part></tp:taxon-name></italic> is distributed in the northwestern area of Madagascar while <italic><tp:taxon-name><tp:taxon-name-part taxon-name-part-type="genus" reg="Carebara">C.</tp:taxon-name-part> <tp:taxon-name-part taxon-name-part-type="species" reg="sampi">sampi</tp:taxon-name-part></tp:taxon-name></italic> is distributed in the south and southwestern of Madagascar. Other two species were recorded at the same localities: <italic><tp:taxon-name><tp:taxon-name-part taxon-name-part-type="genus" reg="Carebara">C.</tp:taxon-name-part> <tp:taxon-name-part taxon-name-part-type="species" reg="bara">bara</tp:taxon-name-part></tp:taxon-name></italic>, and <italic><tp:taxon-name><tp:taxon-name-part taxon-name-part-type="genus" reg="Carebara">C.</tp:taxon-name-part> <tp:taxon-name-part taxon-name-part-type="species" reg="grandidieri">grandidieri</tp:taxon-name-part></tp:taxon-name></italic>.</p><p>
            <italic><tp:taxon-name><tp:taxon-name-part taxon-name-part-type="genus" reg="Carebara">C.</tp:taxon-name-part> <tp:taxon-name-part taxon-name-part-type="species" reg="lova">lova</tp:taxon-name-part></tp:taxon-name></italic> have three intermediates in the major worker subcaste (Figure 48). The posterolateral corner of the head of intermediates 2 and 3 is nearly rounded, and slightly narrowed posteriorly in intermediate 1; the posterior margin of the head is deeply concave in all intermediates. The lateral margins of the head are nearly straight in bigger major workers, and slightly convex in smaller and medium major workers. The eyes are small and reduced to one ommatidium in the smaller and medium intermediates,but may consist of up to four ommatidia in the bigger ones. Ocelli are absent in the smaller and medium major workers, but present and well developed in the big major workers (one ocellus). Reduced flight sclerites are present in the largest intermediate. The dorsum of the mesosoma is convex anteriorly and gradually slopes to the declivity in intermediate 3. The dorsum of the promesonotum is high and strongly convex in intermediates 1 and 2. The shape of the petiole and postpetiole vary little in all intermediates, although the anterior margin of the petiole is nearly straight in intermediate 3 and the petiolar node is thinner than that of intermediates 1 and 2. The propodeum is armed with a pair of triangular teeth in all intermediates. Frons smooth and shiny, dorsolateral faces with finely longitudinal and parallel rugae in full-face view in all intermediates. The pilosity on the head and body follows the same pattern in all intermediates, with intermediate 3 with more abundant, short decumbent hairs on the gaster.</p></tp:treatment-sec><tp:treatment-sec sec-type="material" id="SECID0EKZDM"><title>Additional material examined.</title><p>
            <bold>MADAGASCAR</bold>: <bold><italic><tp:taxon-name><tp:taxon-name-part taxon-name-part-type="genus" reg="Mahajanga">Mahajanga</tp:taxon-name-part></tp:taxon-name></italic></bold>: Parc National de Namoroka, 17.8 km 329° WNW Vilanandro, <named-content xmlns:xlink="http://www.w3.org/1999/xlink" content-type="dwc:verbatimCoordinates" xlink:type="simple"><named-content content-type="geo-json" specific-use="{&#34;type&#34;:&#34;Point&#34;,&#34;coordinates&#34;:[45.326670,-16.376670]}" id="NCID0E4ZDM" xlink:type="simple">-16.37667, 45.32667</named-content></named-content>, 100 m, tropical dry forest, 8–12.xi.2002, (<italic>Fisher, Griswold et al.</italic>); <tp:taxon-name><tp:taxon-name-part taxon-name-part-type="genus" reg="Mahajanga">Mahajanga</tp:taxon-name-part></tp:taxon-name>, Réserve Spéciale de Bemarivo, 23.8 km 223° SW Besalampy, <named-content xmlns:xlink="http://www.w3.org/1999/xlink" content-type="dwc:verbatimCoordinates" xlink:type="simple"><named-content content-type="geo-json" specific-use="{&#34;type&#34;:&#34;Point&#34;,&#34;coordinates&#34;:[44.368330,-16.925000]}" id="NCID0EN1DM" xlink:type="simple">-16.925, 44.36833</named-content></named-content>, 30 m, tropical dry forest, 19–23.xi.2002, (<italic>Fisher, Griswold et al.</italic>); <tp:taxon-name><tp:taxon-name-part taxon-name-part-type="genus" reg="Mahajanga">Mahajanga</tp:taxon-name-part></tp:taxon-name>, Parc National de Namoroka, 16.9 km 317° NW Vilanandro, <named-content xmlns:xlink="http://www.w3.org/1999/xlink" content-type="dwc:verbatimCoordinates" xlink:type="simple"><named-content content-type="geo-json" specific-use="{&#34;type&#34;:&#34;Point&#34;,&#34;coordinates&#34;:[45.310000,-16.406670]}" id="NCID0E41DM" xlink:type="simple">-16.40667, 45.31</named-content></named-content>, 100 m, tropical dry forest, 12–16.xi.2002, (<italic>Fisher, Griswold et al.</italic>); <tp:taxon-name><tp:taxon-name-part taxon-name-part-type="genus" reg="Mahajanga">Mahajanga</tp:taxon-name-part></tp:taxon-name>, Parc National d’Ankarafantsika, Forêt de Tsimaloto, 18.3 km 46° NE de Tsaramandroso, <named-content xmlns:xlink="http://www.w3.org/1999/xlink" content-type="dwc:verbatimCoordinates" xlink:type="simple"><named-content content-type="geo-json" specific-use="{&#34;type&#34;:&#34;Point&#34;,&#34;coordinates&#34;:[47.143610,-16.228060]}" id="NCID0EN2DM" xlink:type="simple">-16.22806, 47.14361</named-content></named-content>, 135 m, tropical dry forest, 2–8.iv.2001, (<italic>Fisher, Griswold et al.</italic>); <tp:taxon-name><tp:taxon-name-part taxon-name-part-type="genus" reg="Mahajanga">Mahajanga</tp:taxon-name-part></tp:taxon-name>, Réserve d’Ankoririka, 10.6 km 13° NE de Tsaramandroso, <named-content xmlns:xlink="http://www.w3.org/1999/xlink" content-type="dwc:verbatimCoordinates" xlink:type="simple"><named-content content-type="geo-json" specific-use="{&#34;type&#34;:&#34;Point&#34;,&#34;coordinates&#34;:[47.048610,-16.267220]}" id="NCID0E42DM" xlink:type="simple">-16.26722, 47.04861</named-content></named-content>, 210 m, tropical dry forest, 9–14.iv.2001, (<italic>Fisher, Griswold et al.</italic>); <tp:taxon-name><tp:taxon-name-part taxon-name-part-type="genus" reg="Mahajanga">Mahajanga</tp:taxon-name-part></tp:taxon-name>, Mahavavy River, 6.2 km 145° SE Mitsinjo, <named-content xmlns:xlink="http://www.w3.org/1999/xlink" content-type="dwc:verbatimCoordinates" xlink:type="simple"><named-content content-type="geo-json" specific-use="{&#34;type&#34;:&#34;Point&#34;,&#34;coordinates&#34;:[45.908330,-16.051670]}" id="NCID0EN3DM" xlink:type="simple">-16.05167, 45.90833</named-content></named-content>, 20 m, gallery forest, 1–5.xii.2002, (<italic>Fisher</italic>, <italic>Griswold et al.</italic>).</p></tp:treatment-sec></tp:taxon-treatment>
