# Supplementary material for: Taxonomy of the ant genus Carebara Westwood (Formicidae, Myrmicinae) in the Malagasy Region
Source: Zookeys. 2018 Jun 18;(767):1–149. doi: 10.3897/zookeys.767.21105 (PMC6018136; doi:10.3897/zookeys.767.21105)
Supplement: XML Treatment for Carebara mahafaly [file zookeys.767.21105-treatment13.xml]

<!DOCTYPE tp:taxon-treatment
  PUBLIC "-//TaxonX//DTD Taxonomic Treatment Publishing DTD v0 20100105//EN" "tax-treatment-NSO.dtd">
<tp:taxon-treatment xmlns:tp="http://www.plazi.org/taxpub"><tp:treatment-meta><kwd-group><label>Taxon classification</label><kwd><named-content xmlns:xlink="http://www.w3.org/1999/xlink" content-type="kingdom">Animalia</named-content></kwd><kwd><named-content xmlns:xlink="http://www.w3.org/1999/xlink" content-type="order">Hymenoptera</named-content></kwd><kwd><named-content xmlns:xlink="http://www.w3.org/1999/xlink" content-type="family">Formicidae</named-content></kwd></kwd-group><mixed-citation publication-type="journal"><person-group><name><surname>Azorsa</surname><given-names>Frank</given-names></name><name><surname>Fisher</surname><given-names>Brian L.</given-names></name></person-group><article-title>Taxonomy of the ant genus <italic><tp:taxon-name><tp:taxon-name-part taxon-name-part-type="genus" reg="Carebara">Carebara</tp:taxon-name-part></tp:taxon-name></italic> Westwood (<tp:taxon-name><tp:taxon-name-part taxon-name-part-type="family">Formicidae</tp:taxon-name-part></tp:taxon-name>, <tp:taxon-name><tp:taxon-name-part taxon-name-part-type="subfamily">Myrmicinae</tp:taxon-name-part></tp:taxon-name>) in the Malagasy Region</article-title><source>Zookeys</source><day>18</day><month>6</month><year>2018</year><volume>2018</volume><issue>767</issue><fpage>1</fpage><lpage>149</lpage><pub-id pub-id-type="doi">10.3897/zookeys.767.21105</pub-id></mixed-citation></tp:treatment-meta><tp:nomenclature><tp:taxon-name>
            <tp:taxon-name-part taxon-name-part-type="genus" reg="Carebara">Carebara</tp:taxon-name-part>
            <tp:taxon-name-part taxon-name-part-type="species" reg="mahafaly">mahafaly</tp:taxon-name-part>
            <object-id xmlns:xlink="http://www.w3.org/1999/xlink" content-type="zoobank" xlink:type="simple">http://zoobank.org/7989A426-4B88-4455-A593-8E113CF7C052</object-id>
          </tp:taxon-name><tp:taxon-authority>Azorsa &amp; Fisher</tp:taxon-authority><tp:taxon-status xmlns:xlink="http://www.w3.org/1999/xlink" xlink:type="simple">sp. n.</tp:taxon-status></tp:nomenclature><tp:treatment-sec sec-type="Holotype" id="SECID0E64DM"><title>Holotype.</title><p>(major worker), MADAGASCAR, <tp:taxon-name><tp:taxon-name-part taxon-name-part-type="genus" reg="Antananarivo">Antananarivo</tp:taxon-name-part></tp:taxon-name>, 3 km 41° NE Andranomay, 11.5 km 147° SSE Anjozorobe, <named-content xmlns:xlink="http://www.w3.org/1999/xlink" content-type="dwc:verbatimCoordinates" xlink:type="simple"><named-content content-type="geo-json" specific-use="{&#34;type&#34;:&#34;Point&#34;,&#34;coordinates&#34;:[47.960000,-18.473330]}" id="NCID0EO5DM" xlink:type="simple">-18.47333, 47.96</named-content></named-content>, 1300 m, montane rainforest, 5–13.xii.2000, (<italic>Fisher, Griswold et al.</italic>). Collection code BLF02378, (<abbrev xmlns:xlink="http://www.w3.org/1999/xlink" content-type="institution" xlink:title="California Academy of Sciences, San Francisco, California, U.S.A." id="ABBRID0EV5DM" xlink:type="simple">CASC</abbrev>: <ext-link xmlns:xlink="http://www.w3.org/1999/xlink" ext-link-type="uri" xlink:href="http://data.antweb.org/specimen/CASENT0410500" xlink:type="simple">CASENT0410500</ext-link>). <bold>Paratypes</bold>: (1 major worker and 5 minor workers), with same data as holotype, 5 minor workers (<abbrev xmlns:xlink="http://www.w3.org/1999/xlink" content-type="institution" xlink:title="The Natural History Museum (British Museum, Natural History), London, U.K." id="ABBRID0E35DM" xlink:type="simple">BMNH</abbrev>: <ext-link xmlns:xlink="http://www.w3.org/1999/xlink" ext-link-type="uri" xlink:href="http://data.antweb.org/specimen/CASENT0410532" xlink:type="simple">CASENT0410532</ext-link>, <abbrev xmlns:xlink="http://www.w3.org/1999/xlink" content-type="institution" xlink:title="California Academy of Sciences, San Francisco, California, U.S.A." id="ABBRID0EB6DM" xlink:type="simple">CASC</abbrev>: <ext-link xmlns:xlink="http://www.w3.org/1999/xlink" ext-link-type="uri" xlink:href="http://data.antweb.org/specimen/CASENT0410533" xlink:type="simple">CASENT0410533</ext-link>, <ext-link xmlns:xlink="http://www.w3.org/1999/xlink" ext-link-type="uri" xlink:href="http://data.antweb.org/specimen/CASENT0410536" xlink:type="simple">CASENT0410536</ext-link>, <ext-link xmlns:xlink="http://www.w3.org/1999/xlink" ext-link-type="uri" xlink:href="http://data.antweb.org/specimen/CASENT0410535" xlink:type="simple">CASENT0410535</ext-link>, <abbrev xmlns:xlink="http://www.w3.org/1999/xlink" content-type="institution" xlink:title="Museum of Comparative Zoology, Harvard University, Cambridge, Massachusetts, U.S.A." id="ABBRID0EG6DM" xlink:type="simple">MCZ</abbrev>: <ext-link xmlns:xlink="http://www.w3.org/1999/xlink" ext-link-type="uri" xlink:href="http://data.antweb.org/specimen/CASENT0410537" xlink:type="simple">CASENT0410537</ext-link>). 1 major worker with same data as holotype but with different collection code, BLF02371 (<abbrev xmlns:xlink="http://www.w3.org/1999/xlink" content-type="institution" xlink:title="California Academy of Sciences, San Francisco, California, U.S.A." id="ABBRID0EL6DM" xlink:type="simple">CASC</abbrev>: <ext-link xmlns:xlink="http://www.w3.org/1999/xlink" ext-link-type="uri" xlink:href="http://data.antweb.org/specimen/CASENT0410502" xlink:type="simple">CASENT0410502</ext-link>).</p></tp:treatment-sec><tp:treatment-sec sec-type="diagnosis" id="SECID0EQ6DM"><title>Diagnosis.</title><p>Antennae ten-segmented. <bold>Major</bold>: Head slightly longer than wide, nearly subquadrate, lateral margins strongly convex; posterior margin of head deeply concave; dorsum of propodeum weakly convex, nearly flat; posterodorsal corner of propodeum with a pair of laminate triangular teeth; petiolar node thick, combined outline of dorsal surface of peduncle and anterior face of node concave and posterior face vertical and weakly convex; gaster with short appressed hairs. <bold>Minor</bold>: Head slightly longer than wide, narrowed anteriorly; lateral margins of head slightly convex; posterior margin of head straight; dorsum of propodeum medially concave, posterodorsal corner with a pair of laminate triangular teeth; petiolar node thick, combined outline of dorsal surface of peduncle and anterior face of node slightly concave in the middle, dorsum slightly convex; gaster with short appressed hairs.</p><fig id="F49" position="float" orientation="portrait"><label>Figure 49.</label><caption><p>
                <italic><tp:taxon-name><tp:taxon-name-part taxon-name-part-type="genus" reg="Carebara">Carebara</tp:taxon-name-part> <tp:taxon-name-part taxon-name-part-type="species" reg="mahafaly">mahafaly</tp:taxon-name-part></tp:taxon-name></italic>–holotype. Major worker, <ext-link xmlns:xlink="http://www.w3.org/1999/xlink" ext-link-type="uri" xlink:href="http://data.antweb.org/specimen/CASENT0410500" xlink:type="simple">CASENT0410500</ext-link>: <bold>A</bold> head in full-face view <bold>B</bold> body in profile view <bold>C</bold> body in dorsal view. Minor worker, <ext-link xmlns:xlink="http://www.w3.org/1999/xlink" ext-link-type="uri" xlink:href="http://data.antweb.org/specimen/CASENT0410535" xlink:type="simple">CASENT0410535</ext-link>: <bold>D</bold> head in full-face view <bold>E</bold> body in profile view <bold>F</bold> body in dorsal view.</p></caption><graphic xmlns:xlink="http://www.w3.org/1999/xlink" xlink:href="zookeys-767-001-g049.jpg" position="float" orientation="portrait" xlink:type="simple" id="oo_210660.jpg"/></fig></tp:treatment-sec><tp:treatment-sec sec-type="description" id="SECID0E5AEM"><title>Description of major workers.</title><p>
            <bold>Measurements</bold> (n=2): <abbrev xmlns:xlink="http://www.w3.org/1999/xlink" xlink:title="Head length" id="ABBRID0EGBEM" xlink:type="simple">HL</abbrev> 0.65–0.75 (0.65); <abbrev xmlns:xlink="http://www.w3.org/1999/xlink" xlink:title="Head width" id="ABBRID0EKBEM" xlink:type="simple">HW</abbrev> 0.58–0.65 (0.58); <abbrev xmlns:xlink="http://www.w3.org/1999/xlink" xlink:title="Scape length" id="ABBRID0EOBEM" xlink:type="simple">SL</abbrev> 0.31–0.32 (0.32); <abbrev xmlns:xlink="http://www.w3.org/1999/xlink" xlink:title="Mandible length" id="ABBRID0ESBEM" xlink:type="simple">ML</abbrev> 0.15; <abbrev xmlns:xlink="http://www.w3.org/1999/xlink" xlink:title="Eye length" id="ABBRID0EWBEM" xlink:type="simple">EL</abbrev> 0.02–0.03 (0.02); <abbrev xmlns:xlink="http://www.w3.org/1999/xlink" xlink:title="Eye to mandible" id="ABBRID0E1BEM" xlink:type="simple">EM</abbrev> 0.20–0.21 (0.20); <abbrev xmlns:xlink="http://www.w3.org/1999/xlink" xlink:title="Head depth" id="ABBRID0E5BEM" xlink:type="simple">HD</abbrev> 0.38–0.42 (0.38); <abbrev xmlns:xlink="http://www.w3.org/1999/xlink" xlink:title="Weber’s length" id="ABBRID0ECCEM" xlink:type="simple">WL</abbrev> 0.56–0.61 (0.56); <abbrev xmlns:xlink="http://www.w3.org/1999/xlink" xlink:title="Propodeal spine length" id="ABBRID0EGCEM" xlink:type="simple">PSL</abbrev> 0.08–0.09 (0.09); <abbrev xmlns:xlink="http://www.w3.org/1999/xlink" xlink:title="Pronotal width" id="ABBRID0EKCEM" xlink:type="simple">PW</abbrev> 0.30–0.36 (0.30); <abbrev xmlns:xlink="http://www.w3.org/1999/xlink" xlink:title="Femur length" id="ABBRID0EOCEM" xlink:type="simple">MFL</abbrev> 0.34–0.37 (0.34); <abbrev xmlns:xlink="http://www.w3.org/1999/xlink" xlink:title="Femur width" id="ABBRID0ESCEM" xlink:type="simple">MFW</abbrev> 0.07–0.09 (0.07); <abbrev xmlns:xlink="http://www.w3.org/1999/xlink" xlink:title="Tibia length" id="ABBRID0EWCEM" xlink:type="simple">MTL</abbrev> 0.27–0.31 (0.27); <abbrev xmlns:xlink="http://www.w3.org/1999/xlink" xlink:title="Petiole length" id="ABBRID0E1CEM" xlink:type="simple">PTL</abbrev> 0.22–0.25 (0.22); <abbrev xmlns:xlink="http://www.w3.org/1999/xlink" xlink:title="Petiolar node length" id="ABBRID0E5CEM" xlink:type="simple">PNL</abbrev> 0.09–0.11 (0.09); <abbrev xmlns:xlink="http://www.w3.org/1999/xlink" xlink:title="Petiolar node height" id="ABBRID0ECDEM" xlink:type="simple">PTH</abbrev> 0.17–0.18 (0.17); <abbrev xmlns:xlink="http://www.w3.org/1999/xlink" xlink:title="Petiolar node width" id="ABBRID0EGDEM" xlink:type="simple">PTW</abbrev> 0.12–0.15 (0.12); <abbrev xmlns:xlink="http://www.w3.org/1999/xlink" xlink:title="Postpetiole length" id="ABBRID0EKDEM" xlink:type="simple">PPL</abbrev> 0.13–0.14 (0.14); <abbrev xmlns:xlink="http://www.w3.org/1999/xlink" xlink:title="Postpetiole node length" id="ABBRID0EODEM" xlink:type="simple">PPNL</abbrev> 0.10–0.13 (0.10); <abbrev xmlns:xlink="http://www.w3.org/1999/xlink" xlink:title="Postpetiole height" id="ABBRID0ESDEM" xlink:type="simple">PPH</abbrev> 0.12; <abbrev xmlns:xlink="http://www.w3.org/1999/xlink" xlink:title="Postpetiole width" id="ABBRID0EWDEM" xlink:type="simple">PPW</abbrev> 0.17–0.20 (0.17); <abbrev xmlns:xlink="http://www.w3.org/1999/xlink" xlink:title="aster length" id="ABBRID0E1DEM" xlink:type="simple">GL</abbrev> 0.49–0.62 (0.49); <abbrev xmlns:xlink="http://www.w3.org/1999/xlink" xlink:title="Gaster width" id="ABBRID0E5DEM" xlink:type="simple">GW</abbrev> 0.45–0.54 (0.45); <abbrev xmlns:xlink="http://www.w3.org/1999/xlink" xlink:title="Cephalic index" id="ABBRID0ECEEM" xlink:type="simple">CI</abbrev> 87–88 (88); <abbrev xmlns:xlink="http://www.w3.org/1999/xlink" xlink:title="Mandibular index" id="ABBRID0EGEEM" xlink:type="simple">MI</abbrev> 20–23 (23); <abbrev xmlns:xlink="http://www.w3.org/1999/xlink" xlink:title="Scape index" id="ABBRID0EKEEM" xlink:type="simple">SI</abbrev> 41–49 (49); <abbrev xmlns:xlink="http://www.w3.org/1999/xlink" xlink:title="Metafemur length index" id="ABBRID0EOEEM" xlink:type="simple">MLI</abbrev> 57–59 (59), <abbrev xmlns:xlink="http://www.w3.org/1999/xlink" xlink:title="Postpetiole length index" id="ABBRID0ESEEM" xlink:type="simple">PPLI</abbrev> 52–64 (64); <abbrev xmlns:xlink="http://www.w3.org/1999/xlink" xlink:title="Postpetiole width index" id="ABBRID0EWEEM" xlink:type="simple">PPI</abbrev> 133–142 (142); <abbrev xmlns:xlink="http://www.w3.org/1999/xlink" xlink:title="Propodeal spine index" id="ABBRID0E1EEM" xlink:type="simple">PSI</abbrev> 12–16 (16).</p><p>Head slightly longer than wide (<abbrev xmlns:xlink="http://www.w3.org/1999/xlink" xlink:title="Cephalic index" id="ABBRID0EAFEM" xlink:type="simple">CI</abbrev> 87–88), in full-face view nearly subquadrate, about 1.1 times longer than wide. Posterior margin of head deeply concave in the middle, posterolateral corners well developed and rounded, lateral margins strongly convex. Mandibles with six teeth. Anterior margin of clypeus nearly straight, and laterally convex. Ocelli present or absent. Antennae with ten segments. Scapes short (<abbrev xmlns:xlink="http://www.w3.org/1999/xlink" xlink:title="Head length" id="ABBRID0EEFEM" xlink:type="simple">HL</abbrev> 0.65–0.75, <abbrev xmlns:xlink="http://www.w3.org/1999/xlink" xlink:title="Scape length" id="ABBRID0EIFEM" xlink:type="simple">SL</abbrev> 0.31–0.32, <abbrev xmlns:xlink="http://www.w3.org/1999/xlink" xlink:title="Scape index" id="ABBRID0EMFEM" xlink:type="simple">SI</abbrev> 41–49). Eyes present, consisting of one ommatidium (<abbrev xmlns:xlink="http://www.w3.org/1999/xlink" xlink:title="Eye length" id="ABBRID0EQFEM" xlink:type="simple">EL</abbrev> 0.02–0.03). Supraclypeal area acutely triangular and well defined.</p><p>In profile view, promesonotum high and strongly convex, metanotal groove deeply impressed, propodeum about 1.8 times higher than long, and lower than promesonotum, dorsal face of propodeum nearly flat and declining posteriorly, propodeum armed, posterodorsal corners each armed with a triangular laminate tooth, anterodorsal corner slightly convex, declivity weakly concave, nearly flat, with thin lateral laminae. Propodeal lobes convex. Propodeal spiracle rounded and situated above mid-height of sclerite by about the diameter of the spiracle, and beyond mid-length of sclerite by about half the diameter of the spiracle, distance from propodeal spiracle to posterodorsal corner of propodeum about 3.5 times the diameter of the spiracle (<abbrev xmlns:xlink="http://www.w3.org/1999/xlink" xlink:title="Propodeal spine length" id="ABBRID0EWFEM" xlink:type="simple">PSL</abbrev> 0.08–0.09), and distance to declivity about 2.2 times the diameter of the spiracle. In dorsal view, promesonotum about as long as wide, anterior margin and sides of promesonotum rounded and narrowed posteriorly; sides of propodeum straight.</p><p>Petiole longer than high (<abbrev xmlns:xlink="http://www.w3.org/1999/xlink" xlink:title="Petiole length" id="ABBRID0E3FEM" xlink:type="simple">PTL</abbrev> 0.22–0.25, <abbrev xmlns:xlink="http://www.w3.org/1999/xlink" xlink:title="Petiolar node height" id="ABBRID0EAGEM" xlink:type="simple">PTH</abbrev> 0.17–0.18) and with relatively long peduncle, ventral face medially convex. Combined outline of dorsal surface of peduncle and anterior face of node medially concave, posterior face of node vertical and nearly straight, anterodorsal corner strongly convex, posterodorsal corner rounded, dorsum convex. Subpetiolar process absent, when present, reduced to a small convexity. Postpetiolar node nearly rounded and lower than petiolar node. In dorsal view, postpetiolar node wider than petiolar node (<abbrev xmlns:xlink="http://www.w3.org/1999/xlink" xlink:title="Petiolar node width" id="ABBRID0EEGEM" xlink:type="simple">PTW</abbrev> 0.12–0.15, <abbrev xmlns:xlink="http://www.w3.org/1999/xlink" xlink:title="Postpetiole width" id="ABBRID0EIGEM" xlink:type="simple">PPW</abbrev> 0.17–0.20) and petiolar node wider than long (<abbrev xmlns:xlink="http://www.w3.org/1999/xlink" xlink:title="Petiolar node length" id="ABBRID0EMGEM" xlink:type="simple">PNL</abbrev> 0.09–0.11, <abbrev xmlns:xlink="http://www.w3.org/1999/xlink" xlink:title="Petiolar node width" id="ABBRID0EQGEM" xlink:type="simple">PTW</abbrev> 0.12–0.15), anterior margin of petiole straight, posterior margin convex, anterior margin of postpetiole concave and posterior margin convex, sides rounded in petiole and postpetiole.</p><p>Dorsal surface of mandibles, clypeus, supraclypeal area and the median portion of the frons smooth and shiny, with scattered piligerous punctae on head and mandibles. Head with finely longitudinal and parallel rugae, except for median area and near posterior margin, gena with longitudinal rugae, extending to eye level, frontal lobes with longitudinal rugae, extending to antennae level. In profile, posterolateral portion of cephalic dorsum smooth and shiny. Mesosoma smooth and shiny, except katepisternum and metapleuron (areolate-rugose), and propodeum (areolate). Petiole and ventral face of postpetiole areolate. In dorsal view, promesonotum, petiole, postpetiole and gaster smooth and shiny except for propodeum which is areolate.</p><p>Lateral margins of head with short appressed hairs, posterior margin with short and long subdecumbent hairs. Scapes with appressed hairs. Outer margin of mandibles with short and sparse appressed hairs. Mesosoma with short and long suberect hairs. Petiole and postpetiole with short appressed hairs and long subdecumbent hairs. Tibia with short appressed hairs. Gaster with short appressed hairs and sparse and long decumbent hairs. Color yellowish ferruginous.</p></tp:treatment-sec><tp:treatment-sec sec-type="description" id="SECID0EWGEM"><title>Description of minor workers.</title><p>
            <bold>Measurements</bold> (n=7): <abbrev xmlns:xlink="http://www.w3.org/1999/xlink" xlink:title="Head length" id="ABBRID0E5GEM" xlink:type="simple">HL</abbrev> 0.37–0.46; <abbrev xmlns:xlink="http://www.w3.org/1999/xlink" xlink:title="Head width" id="ABBRID0ECHEM" xlink:type="simple">HW</abbrev> 0.32–0.42; <abbrev xmlns:xlink="http://www.w3.org/1999/xlink" xlink:title="Scape length" id="ABBRID0EGHEM" xlink:type="simple">SL</abbrev> 0.23–0.29; <abbrev xmlns:xlink="http://www.w3.org/1999/xlink" xlink:title="Mandible length" id="ABBRID0EKHEM" xlink:type="simple">ML</abbrev> 0.09–0.11; <abbrev xmlns:xlink="http://www.w3.org/1999/xlink" xlink:title="Eye length" id="ABBRID0EOHEM" xlink:type="simple">EL</abbrev> 0.01–0.02; <abbrev xmlns:xlink="http://www.w3.org/1999/xlink" xlink:title="Eye to mandible" id="ABBRID0ESHEM" xlink:type="simple">EM</abbrev> 0.11–0.15; <abbrev xmlns:xlink="http://www.w3.org/1999/xlink" xlink:title="Head depth" id="ABBRID0EWHEM" xlink:type="simple">HD</abbrev> 0.22–0.29; <abbrev xmlns:xlink="http://www.w3.org/1999/xlink" xlink:title="Weber’s length" id="ABBRID0E1HEM" xlink:type="simple">WL</abbrev> 0.35–0.46; <abbrev xmlns:xlink="http://www.w3.org/1999/xlink" xlink:title="Propodeal spine length" id="ABBRID0E5HEM" xlink:type="simple">PSL</abbrev> 0.04–0.06; <abbrev xmlns:xlink="http://www.w3.org/1999/xlink" xlink:title="Pronotal width" id="ABBRID0ECIEM" xlink:type="simple">PW</abbrev> 0.19–0.24; <abbrev xmlns:xlink="http://www.w3.org/1999/xlink" xlink:title="Femur length" id="ABBRID0EGIEM" xlink:type="simple">MFL</abbrev> 0.22–0.31; <abbrev xmlns:xlink="http://www.w3.org/1999/xlink" xlink:title="Femur width" id="ABBRID0EKIEM" xlink:type="simple">MFW</abbrev> 0.05–0.07; <abbrev xmlns:xlink="http://www.w3.org/1999/xlink" xlink:title="Tibia length" id="ABBRID0EOIEM" xlink:type="simple">MTL</abbrev> 0.17–0.25, <abbrev xmlns:xlink="http://www.w3.org/1999/xlink" xlink:title="Petiole length" id="ABBRID0ESIEM" xlink:type="simple">PTL</abbrev> 0.13–0.18; <abbrev xmlns:xlink="http://www.w3.org/1999/xlink" xlink:title="Petiolar node length" id="ABBRID0EWIEM" xlink:type="simple">PNL</abbrev> 0.06–0.08; <abbrev xmlns:xlink="http://www.w3.org/1999/xlink" xlink:title="Petiolar node height" id="ABBRID0E1IEM" xlink:type="simple">PTH</abbrev> 0.10–0.13; <abbrev xmlns:xlink="http://www.w3.org/1999/xlink" xlink:title="Petiolar node width" id="ABBRID0E5IEM" xlink:type="simple">PTW</abbrev> 0.08–0.10; <abbrev xmlns:xlink="http://www.w3.org/1999/xlink" xlink:title="Postpetiole length" id="ABBRID0ECJEM" xlink:type="simple">PPL</abbrev> 0.08–0.10; <abbrev xmlns:xlink="http://www.w3.org/1999/xlink" xlink:title="Postpetiole node length" id="ABBRID0EGJEM" xlink:type="simple">PPNL</abbrev> 0.07–0.10; <abbrev xmlns:xlink="http://www.w3.org/1999/xlink" xlink:title="Postpetiole height" id="ABBRID0EKJEM" xlink:type="simple">PPH</abbrev> 0.07–0.10; <abbrev xmlns:xlink="http://www.w3.org/1999/xlink" xlink:title="Postpetiole width" id="ABBRID0EOJEM" xlink:type="simple">PPW</abbrev> 0.11–0.15; <abbrev xmlns:xlink="http://www.w3.org/1999/xlink" xlink:title="aster length" id="ABBRID0ESJEM" xlink:type="simple">GL</abbrev> 0.30–0.45; <abbrev xmlns:xlink="http://www.w3.org/1999/xlink" xlink:title="Gaster width" id="ABBRID0EWJEM" xlink:type="simple">GW</abbrev> 0.23–0.35; <abbrev xmlns:xlink="http://www.w3.org/1999/xlink" xlink:title="Cephalic index" id="ABBRID0E1JEM" xlink:type="simple">CI</abbrev> 86–93; <abbrev xmlns:xlink="http://www.w3.org/1999/xlink" xlink:title="Mandibular index" id="ABBRID0E5JEM" xlink:type="simple">MI</abbrev> 22–26; <abbrev xmlns:xlink="http://www.w3.org/1999/xlink" xlink:title="Scape index" id="ABBRID0ECKEM" xlink:type="simple">SI</abbrev> 61–66, <abbrev xmlns:xlink="http://www.w3.org/1999/xlink" xlink:title="Metafemur length index" id="ABBRID0EGKEM" xlink:type="simple">MLI</abbrev> 69–74; <abbrev xmlns:xlink="http://www.w3.org/1999/xlink" xlink:title="Postpetiole length index" id="ABBRID0EKKEM" xlink:type="simple">PPLI</abbrev> 56–63; <abbrev xmlns:xlink="http://www.w3.org/1999/xlink" xlink:title="Postpetiole width index" id="ABBRID0EOKEM" xlink:type="simple">PPI</abbrev> 130–150; <abbrev xmlns:xlink="http://www.w3.org/1999/xlink" xlink:title="Propodeal spine index" id="ABBRID0ESKEM" xlink:type="simple">PSI</abbrev> 11–14.</p><p>Head longer than wide (<abbrev xmlns:xlink="http://www.w3.org/1999/xlink" xlink:title="Cephalic index" id="ABBRID0EYKEM" xlink:type="simple">CI</abbrev> 86–93), in full-face view nearly subquadrate, about 1.1 times longer than wide and slightly narrowed anteriorly. Posterior margin of head nearly straight, posterolateral corners rounded, lateral margins convex. Mandibles with five teeth. Anterior margin of clypeus slightly concave, and laterally convex. Antennae with ten segments. Scape fails to reach the posterior margin of head (<abbrev xmlns:xlink="http://www.w3.org/1999/xlink" xlink:title="Head length" id="ABBRID0E3KEM" xlink:type="simple">HL</abbrev> 0.37–0.46, <abbrev xmlns:xlink="http://www.w3.org/1999/xlink" xlink:title="Scape length" id="ABBRID0EALEM" xlink:type="simple">SL</abbrev> 0.23–0.29, <abbrev xmlns:xlink="http://www.w3.org/1999/xlink" xlink:title="Scape index" id="ABBRID0EELEM" xlink:type="simple">SI</abbrev> 61–66). Eyes present, consisting of one ommatidium (<abbrev xmlns:xlink="http://www.w3.org/1999/xlink" xlink:title="Eye length" id="ABBRID0EILEM" xlink:type="simple">EL</abbrev> 0.01–0.02). Supraclypeal area triangular but poorly defined.</p><p>In profile view, promesonotum weakly convex, metanotal groove deeply impressed. Propodeum about 1.1 times higher than long, dorsal face of propodeum weakly convex and declining posteriorly, propodeum armed, posterodorsal corners each armed with a laminate triangular tooth, anterodorsal corner rounded and at same height as posterodorsal corner of promesonotum, declivity flat to slightly convex with thin lateral laminae. Propodeal lobes convex. Propodeal spiracle rounded and situated slightly above mid-height of sclerite by about half the diameter of the spiracle, and beyond mid-length of sclerite by about 1.5 times the diameter of the spiracle, distance from propodeal spiracle to posterodorsal corner of propodeum about three times the diameter of the spiracle (<abbrev xmlns:xlink="http://www.w3.org/1999/xlink" xlink:title="Propodeal spine length" id="ABBRID0EOLEM" xlink:type="simple">PSL</abbrev> 0.04–0.06), and distance to declivity same as the diameter of the spiracle. In dorsal view, anterior margin and sides of promesonotum rounded, narrowed posteriorly, slightly longer than wide; sides of propodeum straight.</p><p>Petiole longer than high (<abbrev xmlns:xlink="http://www.w3.org/1999/xlink" xlink:title="Petiole length" id="ABBRID0EULEM" xlink:type="simple">PTL</abbrev> 0.13–0.18, <abbrev xmlns:xlink="http://www.w3.org/1999/xlink" xlink:title="Petiolar node height" id="ABBRID0EYLEM" xlink:type="simple">PTH</abbrev> 0.10–0.13) and with relatively long peduncle, ventral face medially convex. Combined outline of dorsal surface of peduncle and anterior face of node medially concave, posterior face of node slightly convex, anterodorsal corner convex, posterodorsal corner rounded, dorsum nearly rounded. Subpetiolar process is reduced to a small convexity, not longer than the diameter of the propodeal spiracle. Postpetiolar node rounded and lower than petiolar node. In dorsal view, postpetiolar node wider than petiolar node (<abbrev xmlns:xlink="http://www.w3.org/1999/xlink" xlink:title="Petiolar node width" id="ABBRID0E3LEM" xlink:type="simple">PTW</abbrev> 0.08–0.10, <abbrev xmlns:xlink="http://www.w3.org/1999/xlink" xlink:title="Postpetiole width" id="ABBRID0EAMEM" xlink:type="simple">PPW</abbrev> 0.11–0.15), and petiolar node as wide as long, anterior margin of petiole strongly convex, posterior margin rounded, anterior margin of postpetiole nearly straight, posterior margin rounded, sides convex in petiole and postpetiole, narrowed posteriorly in postpetiole.</p><p>Dorsal surface of mandibles, clypeus, supraclypeal area and frons smooth and shiny, with scattered piligerous punctae on head and mandibles. Gena and frontal lobes with longitudinal rugae. Mesosoma smooth and shiny, except for katepisternum (areolate), and metapleuron and propodeum (finely areolate). Petiole and ventral face of postpetiole areolate. In dorsal view, promesonotum, petiole, postpetiole and gaster smooth and shiny except for propodeum which is areolate.</p><p>Lateral margins of head with short appressed hairs, posterior margin with short subdecumbent hairs. Scapes with appressed hairs. Outer margin of mandibles with decumbent hairs. Mesosoma with short and long suberect to subdecumbent hairs. Petiole, postpetiole, tibia and gaster with short appressed hairs. Color yellowish ferruginous.</p></tp:treatment-sec><tp:treatment-sec sec-type="distribution" id="SECID0EGMEM"><title>Distribution and biology.</title><p>
            <italic><tp:taxon-name><tp:taxon-name-part taxon-name-part-type="genus" reg="Carebara">Carebara</tp:taxon-name-part> <tp:taxon-name-part taxon-name-part-type="species" reg="mahafaly">mahafaly</tp:taxon-name-part></tp:taxon-name></italic> is known from two localities in the center of Madagascar (Figure 69). This species occurs in the rainforest and montane rainforest and was found at elevations of 780 m and 1300 m. Individuals and colonies were collected in sifted litter, leaf mold and rotten wood. Specimens were collected using maxi-Winkler and pitfall traps.</p></tp:treatment-sec><tp:treatment-sec sec-type="comments" id="SECID0EXMEM"><title>Comments.</title><p>
            <italic><tp:taxon-name><tp:taxon-name-part taxon-name-part-type="genus" reg="Carebara">Carebara</tp:taxon-name-part> <tp:taxon-name-part taxon-name-part-type="species" reg="mahafaly">mahafaly</tp:taxon-name-part></tp:taxon-name></italic> is endemic to the center of Madagascar. Other six species were recorded at the same localities: <italic><tp:taxon-name><tp:taxon-name-part taxon-name-part-type="genus" reg="Carebara">C.</tp:taxon-name-part> <tp:taxon-name-part taxon-name-part-type="species" reg="betsi">betsi</tp:taxon-name-part></tp:taxon-name></italic>, <italic><tp:taxon-name><tp:taxon-name-part taxon-name-part-type="genus" reg="Carebara">C.</tp:taxon-name-part> <tp:taxon-name-part taxon-name-part-type="species" reg="grandidieri">grandidieri</tp:taxon-name-part></tp:taxon-name></italic>, <italic><tp:taxon-name><tp:taxon-name-part taxon-name-part-type="genus" reg="Carebara">C.</tp:taxon-name-part> <tp:taxon-name-part taxon-name-part-type="species" reg="hainteny">hainteny</tp:taxon-name-part></tp:taxon-name></italic>, <italic><tp:taxon-name><tp:taxon-name-part taxon-name-part-type="genus" reg="Carebara">C.</tp:taxon-name-part> <tp:taxon-name-part taxon-name-part-type="species" reg="jajoby">jajoby</tp:taxon-name-part></tp:taxon-name></italic>, <italic><tp:taxon-name><tp:taxon-name-part taxon-name-part-type="genus" reg="Carebara">C.</tp:taxon-name-part> <tp:taxon-name-part taxon-name-part-type="species" reg="kabosy">kabosy</tp:taxon-name-part></tp:taxon-name></italic>, and <italic><tp:taxon-name><tp:taxon-name-part taxon-name-part-type="genus" reg="Carebara">C.</tp:taxon-name-part> <tp:taxon-name-part taxon-name-part-type="species" reg="nosindambo">nosindambo</tp:taxon-name-part></tp:taxon-name></italic>. This species can be confused with <italic><tp:taxon-name><tp:taxon-name-part taxon-name-part-type="genus" reg="Carebara">C.</tp:taxon-name-part> <tp:taxon-name-part taxon-name-part-type="species" reg="salegi">salegi</tp:taxon-name-part></tp:taxon-name></italic>, especially in the shape of the head. <italic><tp:taxon-name><tp:taxon-name-part taxon-name-part-type="genus" reg="Carebara">C.</tp:taxon-name-part> <tp:taxon-name-part taxon-name-part-type="species" reg="mahafaly">mahafaly</tp:taxon-name-part></tp:taxon-name></italic> can be differentiated from <italic><tp:taxon-name><tp:taxon-name-part taxon-name-part-type="genus" reg="Carebara">C.</tp:taxon-name-part> <tp:taxon-name-part taxon-name-part-type="species" reg="salegi">salegi</tp:taxon-name-part></tp:taxon-name></italic> and other species by the following combination of characters: head slightly longer than wide, nearly subquadrate in full-face view, posterolateral corners rounded, lateral margins of head convex; propodeum with a pair of upwardly directed triangular teeth, and anterodorsal corner of petiole convex, additional to this <italic><tp:taxon-name><tp:taxon-name-part taxon-name-part-type="genus" reg="Carebara">C.</tp:taxon-name-part> <tp:taxon-name-part taxon-name-part-type="species" reg="salegi">salegi</tp:taxon-name-part></tp:taxon-name></italic> was recorded only in the north of Madagascar. <italic><tp:taxon-name><tp:taxon-name-part taxon-name-part-type="genus" reg="Carebara">C.</tp:taxon-name-part> <tp:taxon-name-part taxon-name-part-type="species" reg="mahafaly">mahafaly</tp:taxon-name-part></tp:taxon-name></italic> does not have intermediates in the major worker subcaste.</p></tp:treatment-sec><tp:treatment-sec sec-type="material" id="SECID0EBREM"><title>Additional material examined.</title><p>
            <bold>MADAGASCAR</bold>: <bold><italic>Toamasina</italic></bold>: Parc National de Zahamena, Onibe River, <named-content xmlns:xlink="http://www.w3.org/1999/xlink" content-type="dwc:verbatimCoordinates" xlink:type="simple"><named-content content-type="geo-json" specific-use="{&#34;type&#34;:&#34;Point&#34;,&#34;coordinates&#34;:[48.854680,-17.759080]}" id="NCID0EPREM" xlink:type="simple">-17.75908, 48.85468</named-content></named-content>, 780 m, rainforest, 21–23.ii.2009, (<italic>B.L. Fisher et al</italic>.).</p></tp:treatment-sec></tp:taxon-treatment>
