# Supplementary material for: Taxonomy of the ant genus Carebara Westwood (Formicidae, Myrmicinae) in the Malagasy Region
Source: Zookeys. 2018 Jun 18;(767):1–149. doi: 10.3897/zookeys.767.21105 (PMC6018136; doi:10.3897/zookeys.767.21105)
Supplement: XML Treatment for Carebara malagasy [file zookeys.767.21105-treatment14.xml]

<!DOCTYPE tp:taxon-treatment
  PUBLIC "-//TaxonX//DTD Taxonomic Treatment Publishing DTD v0 20100105//EN" "tax-treatment-NSO.dtd">
<tp:taxon-treatment xmlns:tp="http://www.plazi.org/taxpub"><tp:treatment-meta><kwd-group><label>Taxon classification</label><kwd><named-content xmlns:xlink="http://www.w3.org/1999/xlink" content-type="kingdom">Animalia</named-content></kwd><kwd><named-content xmlns:xlink="http://www.w3.org/1999/xlink" content-type="order">Hymenoptera</named-content></kwd><kwd><named-content xmlns:xlink="http://www.w3.org/1999/xlink" content-type="family">Formicidae</named-content></kwd></kwd-group><mixed-citation publication-type="journal"><person-group><name><surname>Azorsa</surname><given-names>Frank</given-names></name><name><surname>Fisher</surname><given-names>Brian L.</given-names></name></person-group><article-title>Taxonomy of the ant genus <italic><tp:taxon-name><tp:taxon-name-part taxon-name-part-type="genus" reg="Carebara">Carebara</tp:taxon-name-part></tp:taxon-name></italic> Westwood (<tp:taxon-name><tp:taxon-name-part taxon-name-part-type="family">Formicidae</tp:taxon-name-part></tp:taxon-name>, <tp:taxon-name><tp:taxon-name-part taxon-name-part-type="subfamily">Myrmicinae</tp:taxon-name-part></tp:taxon-name>) in the Malagasy Region</article-title><source>Zookeys</source><day>18</day><month>6</month><year>2018</year><volume>2018</volume><issue>767</issue><fpage>1</fpage><lpage>149</lpage><pub-id pub-id-type="doi">10.3897/zookeys.767.21105</pub-id></mixed-citation></tp:treatment-meta><tp:nomenclature><tp:taxon-name>
            <tp:taxon-name-part taxon-name-part-type="genus" reg="Carebara">Carebara</tp:taxon-name-part>
            <tp:taxon-name-part taxon-name-part-type="species" reg="malagasy">malagasy</tp:taxon-name-part>
            <object-id xmlns:xlink="http://www.w3.org/1999/xlink" content-type="zoobank" xlink:type="simple">http://zoobank.org/E6585384-98DE-46B5-94D7-E5C395E2C975</object-id>
          </tp:taxon-name><tp:taxon-authority>Azorsa &amp; Fisher</tp:taxon-authority><tp:taxon-status xmlns:xlink="http://www.w3.org/1999/xlink" xlink:type="simple">sp. n.</tp:taxon-status></tp:nomenclature><tp:treatment-sec sec-type="Holotype" id="SECID0E6SEM"><title>Holotype.</title><p>(major worker), MADAGASCAR, <tp:taxon-name><tp:taxon-name-part taxon-name-part-type="genus" reg="Antsiranana">Antsiranana</tp:taxon-name-part></tp:taxon-name>, Forêt de Bekaraoka, 6.8km 60° ENE Daraina, <named-content xmlns:xlink="http://www.w3.org/1999/xlink" content-type="dwc:verbatimCoordinates" xlink:type="simple"><named-content content-type="geo-json" specific-use="{&#34;type&#34;:&#34;Point&#34;,&#34;coordinates&#34;:[49.710000,-13.166670]}" id="NCID0EOTEM" xlink:type="simple">-13.16667, 49.71</named-content></named-content>, 150 m, tropical dry forest, 7.xii.2003, (<italic>B.L. Fisher</italic>). Collection code BLF09872, (<abbrev xmlns:xlink="http://www.w3.org/1999/xlink" content-type="institution" xlink:title="California Academy of Sciences, San Francisco, California, U.S.A." id="ABBRID0EVTEM" xlink:type="simple">CASC</abbrev>: <ext-link xmlns:xlink="http://www.w3.org/1999/xlink" ext-link-type="uri" xlink:href="http://data.antweb.org/specimen/CASENT0044166" xlink:type="simple">CASENT0044166</ext-link>). <bold>Paratypes</bold>: (4 major workers and 16 minor workers), with same data as holotype, 4 major workers (<abbrev xmlns:xlink="http://www.w3.org/1999/xlink" content-type="institution" xlink:title="The Natural History Museum (British Museum, Natural History), London, U.K." id="ABBRID0E3TEM" xlink:type="simple">BMNH</abbrev>: <ext-link xmlns:xlink="http://www.w3.org/1999/xlink" ext-link-type="uri" xlink:href="http://data.antweb.org/specimen/CASENT0044178" xlink:type="simple">CASENT0044178</ext-link>, <abbrev xmlns:xlink="http://www.w3.org/1999/xlink" content-type="institution" xlink:title="California Academy of Sciences, San Francisco, California, U.S.A." id="ABBRID0EBUEM" xlink:type="simple">CASC</abbrev>: <ext-link xmlns:xlink="http://www.w3.org/1999/xlink" ext-link-type="uri" xlink:href="http://data.antweb.org/specimen/CASENT0044274" xlink:type="simple">CASENT0044274</ext-link>, <ext-link xmlns:xlink="http://www.w3.org/1999/xlink" ext-link-type="uri" xlink:href="http://data.antweb.org/specimen/CASENT0044173" xlink:type="simple">CASENT0044173</ext-link>, <ext-link xmlns:xlink="http://www.w3.org/1999/xlink" ext-link-type="uri" xlink:href="http://data.antweb.org/specimen/CASENT0044169" xlink:type="simple">CASENT0044169</ext-link>), and 16 minor workers (<abbrev xmlns:xlink="http://www.w3.org/1999/xlink" content-type="institution" xlink:title="The Natural History Museum (British Museum, Natural History), London, U.K." id="ABBRID0EGUEM" xlink:type="simple">BMNH</abbrev>: <ext-link xmlns:xlink="http://www.w3.org/1999/xlink" ext-link-type="uri" xlink:href="http://data.antweb.org/specimen/CASENT0044161" xlink:type="simple">CASENT0044161</ext-link>, <abbrev xmlns:xlink="http://www.w3.org/1999/xlink" content-type="institution" xlink:title="California Academy of Sciences, San Francisco, California, U.S.A." id="ABBRID0ELUEM" xlink:type="simple">CASC</abbrev>: <ext-link xmlns:xlink="http://www.w3.org/1999/xlink" ext-link-type="uri" xlink:href="http://data.antweb.org/specimen/CASENT0044167" xlink:type="simple">CASENT0044167</ext-link>, <ext-link xmlns:xlink="http://www.w3.org/1999/xlink" ext-link-type="uri" xlink:href="http://data.antweb.org/specimen/CASENT0044168" xlink:type="simple">CASENT0044168</ext-link>, <ext-link xmlns:xlink="http://www.w3.org/1999/xlink" ext-link-type="uri" xlink:href="http://data.antweb.org/specimen/CASENT0044275" xlink:type="simple">CASENT0044275</ext-link>, <ext-link xmlns:xlink="http://www.w3.org/1999/xlink" ext-link-type="uri" xlink:href="http://data.antweb.org/specimen/CASENT0044165" xlink:type="simple">CASENT0044165</ext-link>, <ext-link xmlns:xlink="http://www.w3.org/1999/xlink" ext-link-type="uri" xlink:href="http://data.antweb.org/specimen/CASENT0044179" xlink:type="simple">CASENT0044179</ext-link>, <ext-link xmlns:xlink="http://www.w3.org/1999/xlink" ext-link-type="uri" xlink:href="http://data.antweb.org/specimen/CASENT0044175" xlink:type="simple">CASENT0044175</ext-link>, <ext-link xmlns:xlink="http://www.w3.org/1999/xlink" ext-link-type="uri" xlink:href="http://data.antweb.org/specimen/CASENT0044174" xlink:type="simple">CASENT0044174</ext-link>, <ext-link xmlns:xlink="http://www.w3.org/1999/xlink" ext-link-type="uri" xlink:href="http://data.antweb.org/specimen/CASENT0044162" xlink:type="simple">CASENT0044162</ext-link>, <ext-link xmlns:xlink="http://www.w3.org/1999/xlink" ext-link-type="uri" xlink:href="http://data.antweb.org/specimen/CASENT0044176" xlink:type="simple">CASENT0044176</ext-link>, <ext-link xmlns:xlink="http://www.w3.org/1999/xlink" ext-link-type="uri" xlink:href="http://data.antweb.org/specimen/CASENT0044277" xlink:type="simple">CASENT0044277</ext-link>, <ext-link xmlns:xlink="http://www.w3.org/1999/xlink" ext-link-type="uri" xlink:href="http://data.antweb.org/specimen/CASENT0044276" xlink:type="simple">CASENT0044276</ext-link>, <ext-link xmlns:xlink="http://www.w3.org/1999/xlink" ext-link-type="uri" xlink:href="http://data.antweb.org/specimen/CASENT0044180" xlink:type="simple">CASENT0044180</ext-link>, <abbrev xmlns:xlink="http://www.w3.org/1999/xlink" content-type="institution" xlink:title="Museum of Comparative Zoology, Harvard University, Cambridge, Massachusetts, U.S.A." id="ABBRID0EQUEM" xlink:type="simple">MCZ</abbrev>: <ext-link xmlns:xlink="http://www.w3.org/1999/xlink" ext-link-type="uri" xlink:href="http://data.antweb.org/specimen/CASENT0044172" xlink:type="simple">CASENT0044172</ext-link>, <abbrev xmlns:xlink="http://www.w3.org/1999/xlink" content-type="institution" xlink:title="Muséum d’Histoire Naturelle de la Ville de Genève, Geneva, Switzerland" id="ABBRID0EVUEM" xlink:type="simple">MHNG</abbrev>: <ext-link xmlns:xlink="http://www.w3.org/1999/xlink" ext-link-type="uri" xlink:href="http://data.antweb.org/specimen/CASENT0044163" xlink:type="simple">CASENT0044163</ext-link>, NHMB: <ext-link xmlns:xlink="http://www.w3.org/1999/xlink" ext-link-type="uri" xlink:href="http://data.antweb.org/specimen/CASENT0044177" xlink:type="simple">CASENT0044177</ext-link>).</p></tp:treatment-sec><tp:treatment-sec sec-type="diagnosis" id="SECID0E1UEM"><title>Diagnosis.</title><p>Antennae ten-segmented. <bold>Major</bold>: Head subrectangular, longer than wide, lateral margins weakly convex and narrowed at the top, posterolateral corners well developed, posterior margin of head deeply concave; dorsum of propodeum convex, posterodorsal corner angulate; gaster with short decumbent hairs and sparse longer subdecumbent hairs. <bold>Minor</bold>: Head slightly longer than wide, promesonotum weakly convex; dorsum of propodeum convex, posterodorsal corner angulate; gaster with short decumbent hairs, and sparse longer subdecumbent hairs.</p><fig id="F50" position="float" orientation="portrait"><label>Figure 50.</label><caption><p>
                <italic><tp:taxon-name><tp:taxon-name-part taxon-name-part-type="genus" reg="Carebara">Carebara</tp:taxon-name-part> <tp:taxon-name-part taxon-name-part-type="species" reg="malagasy">malagasy</tp:taxon-name-part></tp:taxon-name></italic>–holotype. Major worker, <ext-link xmlns:xlink="http://www.w3.org/1999/xlink" ext-link-type="uri" xlink:href="http://data.antweb.org/specimen/CASENT0044166" xlink:type="simple">CASENT0044166</ext-link>: <bold>A</bold> head in full-face view <bold>B</bold> body in profile view <bold>C</bold> body in dorsal view. Minor worker, <ext-link xmlns:xlink="http://www.w3.org/1999/xlink" ext-link-type="uri" xlink:href="http://data.antweb.org/specimen/CASENT0044172" xlink:type="simple">CASENT0044172</ext-link>: <bold>D</bold> head in full-face view <bold>E</bold> body in profile view <bold>F</bold> body in dorsal view.</p></caption><graphic xmlns:xlink="http://www.w3.org/1999/xlink" xlink:href="zookeys-767-001-g050.jpg" position="float" orientation="portrait" xlink:type="simple" id="oo_210661.jpg"/></fig><fig id="F51" position="float" orientation="portrait"><label>Figure 51.</label><caption><p>Intermediates of <italic><tp:taxon-name><tp:taxon-name-part taxon-name-part-type="genus" reg="Carebara">Carebara</tp:taxon-name-part> <tp:taxon-name-part taxon-name-part-type="species" reg="malagasy">malagasy</tp:taxon-name-part></tp:taxon-name></italic>. Major workers, <ext-link xmlns:xlink="http://www.w3.org/1999/xlink" ext-link-type="uri" xlink:href="http://data.antweb.org/specimen/CASENT0141887" xlink:type="simple">CASENT0141887</ext-link>: <bold>A</bold> head in full-face view <bold>B</bold> body in profile view <bold>C</bold> body in dorsal view. <ext-link xmlns:xlink="http://www.w3.org/1999/xlink" ext-link-type="uri" xlink:href="http://data.antweb.org/specimen/CASENT0438154" xlink:type="simple">CASENT0438154</ext-link>: <bold>D</bold> head in full-face view <bold>E</bold> body in profile view <bold>F</bold> body in dorsal view.</p></caption><graphic xmlns:xlink="http://www.w3.org/1999/xlink" xlink:href="zookeys-767-001-g051.jpg" position="float" orientation="portrait" xlink:type="simple" id="oo_210664.jpg"/></fig></tp:treatment-sec><tp:treatment-sec sec-type="description" id="SECID0EMXEM"><title>Description of major workers.</title><p>
            <bold>Measurements</bold> (n=16): <abbrev xmlns:xlink="http://www.w3.org/1999/xlink" xlink:title="Head length" id="ABBRID0EUXEM" xlink:type="simple">HL</abbrev> 0.56–1.02 (0.75); <abbrev xmlns:xlink="http://www.w3.org/1999/xlink" xlink:title="Head width" id="ABBRID0EYXEM" xlink:type="simple">HW</abbrev> 0.46–0.80 (0.59); <abbrev xmlns:xlink="http://www.w3.org/1999/xlink" xlink:title="Scape length" id="ABBRID0E3XEM" xlink:type="simple">SL</abbrev> 0.25–0.37 (0.28); <abbrev xmlns:xlink="http://www.w3.org/1999/xlink" xlink:title="Mandible length" id="ABBRID0EAYEM" xlink:type="simple">ML</abbrev> 0.13–0.27 (0.18); <abbrev xmlns:xlink="http://www.w3.org/1999/xlink" xlink:title="Eye length" id="ABBRID0EEYEM" xlink:type="simple">EL</abbrev> 0.01–0.05 (0.01); <abbrev xmlns:xlink="http://www.w3.org/1999/xlink" xlink:title="Eye to mandible" id="ABBRID0EIYEM" xlink:type="simple">EM</abbrev> 0.14–0.30 (0.22); <abbrev xmlns:xlink="http://www.w3.org/1999/xlink" xlink:title="Head depth" id="ABBRID0EMYEM" xlink:type="simple">HD</abbrev> 0.30–0.59 (0.41); <abbrev xmlns:xlink="http://www.w3.org/1999/xlink" xlink:title="Weber’s length" id="ABBRID0EQYEM" xlink:type="simple">WL</abbrev> 0.48–0.91 (0.62); <abbrev xmlns:xlink="http://www.w3.org/1999/xlink" xlink:title="Propodeal spine length" id="ABBRID0EUYEM" xlink:type="simple">PSL</abbrev> 0.04–0.10 (0.05); <abbrev xmlns:xlink="http://www.w3.org/1999/xlink" xlink:title="Pronotal width" id="ABBRID0EYYEM" xlink:type="simple">PW</abbrev> 0.28–0.55 (0.38); <abbrev xmlns:xlink="http://www.w3.org/1999/xlink" xlink:title="Femur length" id="ABBRID0E3YEM" xlink:type="simple">MFL</abbrev> 0.27–0.53 (0.36); <abbrev xmlns:xlink="http://www.w3.org/1999/xlink" xlink:title="Femur width" id="ABBRID0EAZEM" xlink:type="simple">MFW</abbrev> 0.06–0.12 (0.07); <abbrev xmlns:xlink="http://www.w3.org/1999/xlink" xlink:title="Tibia length" id="ABBRID0EEZEM" xlink:type="simple">MTL</abbrev> 0.19–0.45 (0.26); <abbrev xmlns:xlink="http://www.w3.org/1999/xlink" xlink:title="Petiole length" id="ABBRID0EIZEM" xlink:type="simple">PTL</abbrev> 0.17–0.36 (0.25); <abbrev xmlns:xlink="http://www.w3.org/1999/xlink" xlink:title="Petiolar node length" id="ABBRID0EMZEM" xlink:type="simple">PNL</abbrev> 0.08–0.14 (0.10); <abbrev xmlns:xlink="http://www.w3.org/1999/xlink" xlink:title="Petiolar node height" id="ABBRID0EQZEM" xlink:type="simple">PTH</abbrev> 0.13–0.25 (0.18); <abbrev xmlns:xlink="http://www.w3.org/1999/xlink" xlink:title="Petiolar node width" id="ABBRID0EUZEM" xlink:type="simple">PTW</abbrev> 0.12–0.23 (0.15); <abbrev xmlns:xlink="http://www.w3.org/1999/xlink" xlink:title="Postpetiole length" id="ABBRID0EYZEM" xlink:type="simple">PPL</abbrev> 0.11–0.20 (0.14); <abbrev xmlns:xlink="http://www.w3.org/1999/xlink" xlink:title="Postpetiole node length" id="ABBRID0E3ZEM" xlink:type="simple">PPNL</abbrev> 0.10–0.20 (0.12); <abbrev xmlns:xlink="http://www.w3.org/1999/xlink" xlink:title="Postpetiole height" id="ABBRID0EA1EM" xlink:type="simple">PPH</abbrev> 0.11–0.25 (0.15); <abbrev xmlns:xlink="http://www.w3.org/1999/xlink" xlink:title="Postpetiole width" id="ABBRID0EE1EM" xlink:type="simple">PPW</abbrev> 0.16–0.32 (0.20); <abbrev xmlns:xlink="http://www.w3.org/1999/xlink" xlink:title="aster length" id="ABBRID0EI1EM" xlink:type="simple">GL</abbrev> 0.38–1.15 (0.62); <abbrev xmlns:xlink="http://www.w3.org/1999/xlink" xlink:title="Gaster width" id="ABBRID0EM1EM" xlink:type="simple">GW</abbrev> 0.39–0.94 (0.57); <abbrev xmlns:xlink="http://www.w3.org/1999/xlink" xlink:title="Cephalic index" id="ABBRID0EQ1EM" xlink:type="simple">CI</abbrev> 73–83 (79); <abbrev xmlns:xlink="http://www.w3.org/1999/xlink" xlink:title="Mandibular index" id="ABBRID0EU1EM" xlink:type="simple">MI</abbrev> 20–26 (24); <abbrev xmlns:xlink="http://www.w3.org/1999/xlink" xlink:title="Scape index" id="ABBRID0EY1EM" xlink:type="simple">SI</abbrev> 35–69 (37); <abbrev xmlns:xlink="http://www.w3.org/1999/xlink" xlink:title="Metafemur length index" id="ABBRID0E31EM" xlink:type="simple">MLI</abbrev> 58–69 (61); <abbrev xmlns:xlink="http://www.w3.org/1999/xlink" xlink:title="Postpetiole length index" id="ABBRID0EA2EM" xlink:type="simple">PPLI</abbrev> 55–71 (56); <abbrev xmlns:xlink="http://www.w3.org/1999/xlink" xlink:title="Postpetiole width index" id="ABBRID0EE2EM" xlink:type="simple">PPI</abbrev> 129–150 (133); <abbrev xmlns:xlink="http://www.w3.org/1999/xlink" xlink:title="Propodeal spine index" id="ABBRID0EI2EM" xlink:type="simple">PSI</abbrev> 8–13 (8).</p><p>Head longer than wide (<abbrev xmlns:xlink="http://www.w3.org/1999/xlink" xlink:title="Cephalic index" id="ABBRID0EO2EM" xlink:type="simple">CI</abbrev> 73–83), in full-face view nearly subrectangular, about 1.2 times longer than wide, narrowed at the top. Posterior margin of head deeply concave, posterolateral corners well developed and rounded, lateral margins weakly convex. Mandibles with six teeth. Anterior margin of clypeus slightly concave, and laterally convex. Ocelli present or absent. Antennae with ten segments. Scapes short (<abbrev xmlns:xlink="http://www.w3.org/1999/xlink" xlink:title="Head length" id="ABBRID0ES2EM" xlink:type="simple">HL</abbrev> 0.56–1.02, <abbrev xmlns:xlink="http://www.w3.org/1999/xlink" xlink:title="Scape length" id="ABBRID0EW2EM" xlink:type="simple">SL</abbrev> 0.25–0.37, <abbrev xmlns:xlink="http://www.w3.org/1999/xlink" xlink:title="Scape index" id="ABBRID0E12EM" xlink:type="simple">SI</abbrev> 35–69). Eyes present, consisting of one ommatidium (<abbrev xmlns:xlink="http://www.w3.org/1999/xlink" xlink:title="Eye length" id="ABBRID0E52EM" xlink:type="simple">EL</abbrev> 0.01–0.05). Supraclypeal area short and triangular, but shallowly impressed.</p><p>In profile, promesonotum high and nearly rounded, metanotal groove deeply impressed. Propodeum lower than promesonotum, and about 1.6 times higher than long, dorsal face of propodeum weakly convex and declining posteriorly, propodeum unarmed, anterodorsal corner rounded, posterodorsal corner angulate, declivity weakly concave. Propodeal lobes convex. Propodeal spiracle nearly oval and situated above mid-height of sclerite, and beyond mid-length of sclerite by about half the diameter of the spiracle, distance from propodeal spiracle to posterodorsal corner of propodeum about twice the diameter of the spiracle (<abbrev xmlns:xlink="http://www.w3.org/1999/xlink" xlink:title="Propodeal spine length" id="ABBRID0EE3EM" xlink:type="simple">PSL</abbrev> 0.04–0.10), and distance to declivity about 1.5 times the diameter of the spiracle. In dorsal view, promesonotum about as long as wide, narrowed posteriorly, anterior margin and sides of promesonotum rounded; sides of propodeum straight.</p><p>Petiole longer than high (<abbrev xmlns:xlink="http://www.w3.org/1999/xlink" xlink:title="Petiole length" id="ABBRID0EK3EM" xlink:type="simple">PTL</abbrev> 0.17–0.36, <abbrev xmlns:xlink="http://www.w3.org/1999/xlink" xlink:title="Petiolar node height" id="ABBRID0EO3EM" xlink:type="simple">PTH</abbrev> 0.13–0.25) and with relatively long peduncle, ventral face slightly convex in the middle. Combined outline of dorsal surface of peduncle and anterior face of node concave, posterior face of node vertical and nearly straight, anterodorsal corner convex, posterodorsal corner rounded, dorsum convex. Subpetiolar process produced as denticle, slightly larger than the diameter of the propodeal spiracle. Postpetiolar node nearly rounded and lower than petiolar node. In dorsal view, postpetiolar node wider than petiolar node (<abbrev xmlns:xlink="http://www.w3.org/1999/xlink" xlink:title="Petiolar node width" id="ABBRID0ES3EM" xlink:type="simple">PTW</abbrev> 0.12–0.23, <abbrev xmlns:xlink="http://www.w3.org/1999/xlink" xlink:title="Postpetiole width" id="ABBRID0EW3EM" xlink:type="simple">PPW</abbrev> 0.16–0.32) and petiolar node wider than long (<abbrev xmlns:xlink="http://www.w3.org/1999/xlink" xlink:title="Petiolar node length" id="ABBRID0E13EM" xlink:type="simple">PNL</abbrev> 0.08–0.14, <abbrev xmlns:xlink="http://www.w3.org/1999/xlink" xlink:title="Petiolar node width" id="ABBRID0E53EM" xlink:type="simple">PTW</abbrev> 0.12–0.23), anterior and posterior margins of petiole and postpetiole nearly straight, sides convex in petiole and nearly rounded in postpetiole.</p><p>Dorsal surface of mandibles, clypeus, supraclypeal area and frons smooth and shiny, with scattered piligerous punctae on head and mandibles. Head with finely longitudinal rugae directed toward posterior margin of head. Gena and frontal lobes with longitudinal rugae. Mesosoma smooth and shiny, except for katepisternum (areolate-rugose) and metapleuron (areolate with longitudinal rugae). Petiole and ventral face of postpetiole areolate. In dorsal view, mesosoma, petiole, postpetiole and gaster smooth and shiny.</p><p>Lateral margins and posterior margin of head with short subdecumbent hairs and longer suberect hairs. Scapes with appressed hairs. Outer margin of mandible with short and appressed hairs. Mesosoma with short and long suberect hairs. Petiole and postpetiole with short decumbent to appressed hairs and long subdecumbent hairs. Tibia with appressed hairs. Gaster with short decumbent hairs, and long suberect to subdecumbent hairs. Color yellowish ferruginous.</p></tp:treatment-sec><tp:treatment-sec sec-type="description" id="SECID0EE4EM"><title>Description of minor workers.</title><p>
            <bold>Measurements</bold> (n=15): <abbrev xmlns:xlink="http://www.w3.org/1999/xlink" xlink:title="Head length" id="ABBRID0EM4EM" xlink:type="simple">HL</abbrev> 0.33–0.37; <abbrev xmlns:xlink="http://www.w3.org/1999/xlink" xlink:title="Head width" id="ABBRID0EQ4EM" xlink:type="simple">HW</abbrev> 0.29–0.33; <abbrev xmlns:xlink="http://www.w3.org/1999/xlink" xlink:title="Scape length" id="ABBRID0EU4EM" xlink:type="simple">SL</abbrev> 0.19–0.24; <abbrev xmlns:xlink="http://www.w3.org/1999/xlink" xlink:title="Mandible length" id="ABBRID0EY4EM" xlink:type="simple">ML</abbrev> 0.08–0.09; <abbrev xmlns:xlink="http://www.w3.org/1999/xlink" xlink:title="Eye length" id="ABBRID0E34EM" xlink:type="simple">EL</abbrev> 0.01–0.02; <abbrev xmlns:xlink="http://www.w3.org/1999/xlink" xlink:title="Eye to mandible" id="ABBRID0EA5EM" xlink:type="simple">EM</abbrev> 0.09–0.12; <abbrev xmlns:xlink="http://www.w3.org/1999/xlink" xlink:title="Head depth" id="ABBRID0EE5EM" xlink:type="simple">HD</abbrev> 0.19–0.22; <abbrev xmlns:xlink="http://www.w3.org/1999/xlink" xlink:title="Weber’s length" id="ABBRID0EI5EM" xlink:type="simple">WL</abbrev> 0.33–0.37; <abbrev xmlns:xlink="http://www.w3.org/1999/xlink" xlink:title="Propodeal spine length" id="ABBRID0EM5EM" xlink:type="simple">PSL</abbrev> 0.02–0.04; <abbrev xmlns:xlink="http://www.w3.org/1999/xlink" xlink:title="Pronotal width" id="ABBRID0EQ5EM" xlink:type="simple">PW</abbrev> 0.17–0.20; <abbrev xmlns:xlink="http://www.w3.org/1999/xlink" xlink:title="Femur length" id="ABBRID0EU5EM" xlink:type="simple">MFL</abbrev> 0.19–0.25; <abbrev xmlns:xlink="http://www.w3.org/1999/xlink" xlink:title="Femur width" id="ABBRID0EY5EM" xlink:type="simple">MFW</abbrev> 0.04–0.06; <abbrev xmlns:xlink="http://www.w3.org/1999/xlink" xlink:title="Tibia length" id="ABBRID0E35EM" xlink:type="simple">MTL</abbrev> 0.14–0.18; <abbrev xmlns:xlink="http://www.w3.org/1999/xlink" xlink:title="Petiole length" id="ABBRID0EA6EM" xlink:type="simple">PTL</abbrev> 0.11–0.14; <abbrev xmlns:xlink="http://www.w3.org/1999/xlink" xlink:title="Petiolar node length" id="ABBRID0EE6EM" xlink:type="simple">PNL</abbrev> 0.06–0.07; <abbrev xmlns:xlink="http://www.w3.org/1999/xlink" xlink:title="Petiolar node height" id="ABBRID0EI6EM" xlink:type="simple">PTH</abbrev> 0.09–0.10; <abbrev xmlns:xlink="http://www.w3.org/1999/xlink" xlink:title="Petiolar node width" id="ABBRID0EM6EM" xlink:type="simple">PTW</abbrev> 0.07–0.08; <abbrev xmlns:xlink="http://www.w3.org/1999/xlink" xlink:title="Postpetiole length" id="ABBRID0EQ6EM" xlink:type="simple">PPL</abbrev> 0.07–0.08; <abbrev xmlns:xlink="http://www.w3.org/1999/xlink" xlink:title="Postpetiole node length" id="ABBRID0EU6EM" xlink:type="simple">PPNL</abbrev> 0.06–0.08; <abbrev xmlns:xlink="http://www.w3.org/1999/xlink" xlink:title="Postpetiole height" id="ABBRID0EY6EM" xlink:type="simple">PPH</abbrev> 0.06–0.08; <abbrev xmlns:xlink="http://www.w3.org/1999/xlink" xlink:title="Postpetiole width" id="ABBRID0E36EM" xlink:type="simple">PPW</abbrev> 0.10–0.12; <abbrev xmlns:xlink="http://www.w3.org/1999/xlink" xlink:title="aster length" id="ABBRID0EAAFM" xlink:type="simple">GL</abbrev> 0.26–0.34; <abbrev xmlns:xlink="http://www.w3.org/1999/xlink" xlink:title="Gaster width" id="ABBRID0EEAFM" xlink:type="simple">GW</abbrev> 0.21–0.28; <abbrev xmlns:xlink="http://www.w3.org/1999/xlink" xlink:title="Cephalic index" id="ABBRID0EIAFM" xlink:type="simple">CI</abbrev> 86–94; <abbrev xmlns:xlink="http://www.w3.org/1999/xlink" xlink:title="Mandibular index" id="ABBRID0EMAFM" xlink:type="simple">MI</abbrev> 22–26; <abbrev xmlns:xlink="http://www.w3.org/1999/xlink" xlink:title="Scape index" id="ABBRID0EQAFM" xlink:type="simple">SI</abbrev> 57–65; <abbrev xmlns:xlink="http://www.w3.org/1999/xlink" xlink:title="Metafemur length index" id="ABBRID0EUAFM" xlink:type="simple">MLI</abbrev> 66–76; <abbrev xmlns:xlink="http://www.w3.org/1999/xlink" xlink:title="Postpetiole length index" id="ABBRID0EYAFM" xlink:type="simple">PPLI</abbrev> 54–73; <abbrev xmlns:xlink="http://www.w3.org/1999/xlink" xlink:title="Postpetiole width index" id="ABBRID0E3AFM" xlink:type="simple">PPI</abbrev> 125–150; <abbrev xmlns:xlink="http://www.w3.org/1999/xlink" xlink:title="Propodeal spine index" id="ABBRID0EABFM" xlink:type="simple">PSI</abbrev> 6–13.</p><p>Head longer than wide (<abbrev xmlns:xlink="http://www.w3.org/1999/xlink" xlink:title="Cephalic index" id="ABBRID0EGBFM" xlink:type="simple">CI</abbrev> 86–94), in full-face view nearly subrectangular, about 1.2 times longer than wide, slightly narrowed anteriorly. Posterior margin slightly convex, posterolateral corners rounded, lateral margins slightly convex. Mandibles with six teeth. Anterior margin of clypeus straight, and laterally with a laminate angulate tooth. Antennae with ten segments. Scape fails to reach the posterior margin of head (<abbrev xmlns:xlink="http://www.w3.org/1999/xlink" xlink:title="Head length" id="ABBRID0EKBFM" xlink:type="simple">HL</abbrev> 0.33–0.37, <abbrev xmlns:xlink="http://www.w3.org/1999/xlink" xlink:title="Scape length" id="ABBRID0EOBFM" xlink:type="simple">SL</abbrev> 0.19–0.24, <abbrev xmlns:xlink="http://www.w3.org/1999/xlink" xlink:title="Scape index" id="ABBRID0ESBFM" xlink:type="simple">SI</abbrev> 57–65). Eyes present, consisting of one ommatidium (<abbrev xmlns:xlink="http://www.w3.org/1999/xlink" xlink:title="Eye length" id="ABBRID0EWBFM" xlink:type="simple">EL</abbrev> 0.01–0.02). Supraclypeal area short and triangular but poorly defined.</p><p>In profile view, promesonotum weakly convex, metanotal groove weakly impressed. Propodeum about 1.6 times higher than long, dorsal face of propodeum slightly convex and declining posteriorly, propodeum unarmed, anterodorsal corner slightly convex, posterodorsal corner angulate, declivity nearly flat, with thin lateral laminae. Propodeal lobes convex. Propodeal spiracle rounded and situated slightly above mid-height of sclerite by about half the diameter of the spiracle, and beyond mid-length of sclerite by about 1.5 times the diameter of the spiracle, distance from propodeal spiracle to postedorsal corner of propodeum and to declivity almost the same as the diameter of the spiracle (<abbrev xmlns:xlink="http://www.w3.org/1999/xlink" xlink:title="Propodeal spine length" id="ABBRID0E3BFM" xlink:type="simple">PSL</abbrev> 0.02–0.04). In dorsal view, promesonotum about 1.1 times longer than wide, anterior margin and sides of promesonotum nearly rounded, and narrowed posteriorly; sides of propodeum weakly convex.</p><p>Petiole slightly longer than high (<abbrev xmlns:xlink="http://www.w3.org/1999/xlink" xlink:title="Petiole length" id="ABBRID0ECCFM" xlink:type="simple">PTL</abbrev> 0.11–0.14, <abbrev xmlns:xlink="http://www.w3.org/1999/xlink" xlink:title="Petiolar node height" id="ABBRID0EGCFM" xlink:type="simple">PTH</abbrev> 0.09–0.10) and with a short peduncle, ventral face medially convex. Combined outline of dorsal surface of peduncle and anterior face of node weakly concave, posterior face of node slightly convex, anterodorsal and posterodorsal corner rounded, dorsum convex. Subpetiolar process produced as a small denticle, slightly smaller than the diameter of the propodeal spiracle. Postpetiolar node nearly rounded and lower than petiolar node. In dorsal view, postpetiolar node wider than petiolar node (<abbrev xmlns:xlink="http://www.w3.org/1999/xlink" xlink:title="Petiolar node width" id="ABBRID0EKCFM" xlink:type="simple">PTW</abbrev> 0.07–0.08, <abbrev xmlns:xlink="http://www.w3.org/1999/xlink" xlink:title="Postpetiole width" id="ABBRID0EOCFM" xlink:type="simple">PPW</abbrev> 0.10–0.12), and petiolar node wider than long (<abbrev xmlns:xlink="http://www.w3.org/1999/xlink" xlink:title="Petiolar node length" id="ABBRID0ESCFM" xlink:type="simple">PNL</abbrev> 0.06–0.07, <abbrev xmlns:xlink="http://www.w3.org/1999/xlink" xlink:title="Petiolar node width" id="ABBRID0EWCFM" xlink:type="simple">PTW</abbrev> 0.07–0.08), anterior and posterior margins of petiole and postpetiole nearly straight, sides nearly rounded in petiole and postpetiole.</p><p>Dorsal surface of head, mandibles, clypeus and supraclypeal area smooth and shiny, with scattered piligerous punctae on head and mandibles. Gena and frontal lobes with short longitudinal rugae. Mesosoma smooth and shiny, except for katepisternum (areolate) and metapleuron (finely areolate-rugose). Petiole and ventral face of postpetiole areolate. In dorsal view, promesonotum, postpetiole and gaster smooth and shiny, except for propodeum and petiole which are weakly areolate.</p><p>Lateral margins and posterior margin of head with decumbent hairs. Scapes with appressed hairs. Outer margin of mandible with decumbent hairs. Mesosoma with short and long suberect to subdecumbent hairs. Petiole, and postpetiole with short decumbent hairs and longer subdecumbent hairs. Tibia with appressed hairs. Gaster with short decumbent hairs and sparse long subdecumbent hairs. Color yellowish ferruginous.</p></tp:treatment-sec><tp:treatment-sec sec-type="distribution" id="SECID0E3CFM"><title>Distribution and biology.</title><p>
            <italic><tp:taxon-name><tp:taxon-name-part taxon-name-part-type="genus" reg="Carebara">Carebara</tp:taxon-name-part> <tp:taxon-name-part taxon-name-part-type="species" reg="malagasy">malagasy</tp:taxon-name-part></tp:taxon-name></italic> is known from the north of Madagascar (Figure 69). This species was found in littoral rainforest and tropical dry forest and collected at elevations ranging from 25 m to 500 m. Individuals and colonies were found under stones, in leaf mold and rotten wood. Specimens were collected using maxi-Winkler and pitfall traps.</p></tp:treatment-sec><tp:treatment-sec sec-type="comments" id="SECID0ENDFM"><title>Comments.</title><p>
            <italic><tp:taxon-name><tp:taxon-name-part taxon-name-part-type="genus" reg="Carebara">Carebara</tp:taxon-name-part> <tp:taxon-name-part taxon-name-part-type="species" reg="malagasy">malagasy</tp:taxon-name-part></tp:taxon-name></italic> can be confused with other species but can be separated from other species by the following combination of characters: form of the propodeum, which is unarmed or armed with at least a dentiform angle, dorsum of head with at least the frons smooth and shiny, and posterolateral corners of head narrowing posteriorly. <italic><tp:taxon-name><tp:taxon-name-part taxon-name-part-type="genus" reg="Carebara">Carebara</tp:taxon-name-part> <tp:taxon-name-part taxon-name-part-type="species" reg="malagasy">malagasy</tp:taxon-name-part></tp:taxon-name></italic> is endemic to the north of Madagascar, and other five species were recorded at this area: <italic><tp:taxon-name><tp:taxon-name-part taxon-name-part-type="genus" reg="Carebara">C.</tp:taxon-name-part> <tp:taxon-name-part taxon-name-part-type="species" reg="bara">bara</tp:taxon-name-part></tp:taxon-name></italic>, <italic><tp:taxon-name><tp:taxon-name-part taxon-name-part-type="genus" reg="Carebara">Carebara</tp:taxon-name-part> <tp:taxon-name-part taxon-name-part-type="species" reg="berivelo">berivelo</tp:taxon-name-part></tp:taxon-name></italic>, <italic><tp:taxon-name><tp:taxon-name-part taxon-name-part-type="genus" reg="Carebara">C.</tp:taxon-name-part> <tp:taxon-name-part taxon-name-part-type="species" reg="grandidieri">grandidieri</tp:taxon-name-part></tp:taxon-name></italic>, <italic><tp:taxon-name><tp:taxon-name-part taxon-name-part-type="genus" reg="Carebara">C.</tp:taxon-name-part> <tp:taxon-name-part taxon-name-part-type="species" reg="kabosy">kabosy</tp:taxon-name-part></tp:taxon-name></italic>, and <italic><tp:taxon-name><tp:taxon-name-part taxon-name-part-type="genus" reg="Carebara">C.</tp:taxon-name-part> <tp:taxon-name-part taxon-name-part-type="species" reg="tana">tana</tp:taxon-name-part></tp:taxon-name></italic>.</p><p>
            <italic><tp:taxon-name><tp:taxon-name-part taxon-name-part-type="genus" reg="Carebara">C.</tp:taxon-name-part> <tp:taxon-name-part taxon-name-part-type="species" reg="malagasy">malagasy</tp:taxon-name-part></tp:taxon-name></italic> have two intermediates in the major worker subcaste (Figure 51). The posterolateral corner of head in both intermediates is slightly narrowed posteriorly. The posterior margin of the head is deeply concave. The eyes are small and reduced to one ommatidium in intermediate 1, and up to 5 ommatidia in intermediate 2. Ocelli are absent in intermediate 1, but present and well developed in intermediate 2 (one ocellus). Reduced flight sclerites are present in intermediate 2. The dorsum of the promesonotum is high and nearly rounded in intermediate 1, and convex in intermediate 2. In both intermediates, the shapes of the petiole and postpetiole are similar; the propodeum is unarmed; the head is smooth and shiny, with finely longitudinal and parallel rugae; and the pilosity on the head and body follows the same pattern.</p></tp:treatment-sec><tp:treatment-sec sec-type="material" id="SECID0EOGFM"><title>Additional material examined.</title><p>
            <bold>MADAGASCAR</bold>: <bold><italic><tp:taxon-name><tp:taxon-name-part taxon-name-part-type="genus" reg="Antsiranana">Antsiranana</tp:taxon-name-part></tp:taxon-name></italic></bold>: Forêt d’Ampondrabe, 26.3 km 10° NNE Daraina, <named-content xmlns:xlink="http://www.w3.org/1999/xlink" content-type="dwc:verbatimCoordinates" xlink:type="simple"><named-content content-type="geo-json" specific-use="{&#34;type&#34;:&#34;Point&#34;,&#34;coordinates&#34;:[49.700000,-12.970000]}" id="NCID0EBHFM" xlink:type="simple">-12.97, 49.7</named-content></named-content>, 175 m, tropical dry forest, 10.xii.2003, (<italic>B.L. Fisher</italic>); <tp:taxon-name><tp:taxon-name-part taxon-name-part-type="genus" reg="Antsiranana">Antsiranana</tp:taxon-name-part></tp:taxon-name>, Forêt d’Analabe, 30.0 km 72° ENE Daraina, <named-content xmlns:xlink="http://www.w3.org/1999/xlink" content-type="dwc:verbatimCoordinates" xlink:type="simple"><named-content content-type="geo-json" specific-use="{&#34;type&#34;:&#34;Point&#34;,&#34;coordinates&#34;:[49.908330,-13.083330]}" id="NCID0ERHFM" xlink:type="simple">-13.08333, 49.90833</named-content></named-content>, 30 m, littoral rainforest, 27.xi.2003, (<italic>B.L. Fisher</italic>); <tp:taxon-name><tp:taxon-name-part taxon-name-part-type="genus" reg="Antsiranana">Antsiranana</tp:taxon-name-part></tp:taxon-name>, Forêt de Binara, 7.5 km 230° SW Daraina, <named-content xmlns:xlink="http://www.w3.org/1999/xlink" content-type="dwc:verbatimCoordinates" xlink:type="simple"><named-content content-type="geo-json" specific-use="{&#34;type&#34;:&#34;Point&#34;,&#34;coordinates&#34;:[49.616670,-13.255000]}" id="NCID0EBIFM" xlink:type="simple">-13.255, 49.61667</named-content></named-content>, 375 m, tropical dry forest, 1.xii.2003, (<italic>B.L. Fisher</italic>); <tp:taxon-name><tp:taxon-name-part taxon-name-part-type="genus" reg="Antsiranana">Antsiranana</tp:taxon-name-part></tp:taxon-name>, Forêt d’ Antsahabe, 11.4 km 275° W Daraina, <named-content xmlns:xlink="http://www.w3.org/1999/xlink" content-type="dwc:verbatimCoordinates" xlink:type="simple"><named-content content-type="geo-json" specific-use="{&#34;type&#34;:&#34;Point&#34;,&#34;coordinates&#34;:[49.556670,-13.211670]}" id="NCID0ERIFM" xlink:type="simple">-13.21167, 49.55667</named-content></named-content>, 550 m, tropical dry forest, 12.xii.2003, (<italic>B.L. Fisher</italic>); <tp:taxon-name><tp:taxon-name-part taxon-name-part-type="genus" reg="Antsiranana">Antsiranana</tp:taxon-name-part></tp:taxon-name>, Réserve Analamerana, 16.7 km 123° Anivorano-Nord, <named-content xmlns:xlink="http://www.w3.org/1999/xlink" content-type="dwc:verbatimCoordinates" xlink:type="simple"><named-content content-type="geo-json" specific-use="{&#34;type&#34;:&#34;Point&#34;,&#34;coordinates&#34;:[49.373830,-12.804670]}" id="NCID0EBJFM" xlink:type="simple">-12.80467, 49.37383</named-content></named-content>, 225 m, tropical dry forest, 3.xii.2004, (<italic>B.L. Fisher</italic>); <tp:taxon-name><tp:taxon-name-part taxon-name-part-type="genus" reg="Antsiranana">Antsiranana</tp:taxon-name-part></tp:taxon-name>, Réserve Analamerana, 28.4 km 99° Anivorano-Nord, <named-content xmlns:xlink="http://www.w3.org/1999/xlink" content-type="dwc:verbatimCoordinates" xlink:type="simple"><named-content content-type="geo-json" specific-use="{&#34;type&#34;:&#34;Point&#34;,&#34;coordinates&#34;:[49.494830,-12.746670]}" id="NCID0ERJFM" xlink:type="simple">-12.74667, 49.49483</named-content></named-content>, 60 m, tropical dry forest, 5.xii.2004, (<italic>B.L. Fisher</italic>); <tp:taxon-name><tp:taxon-name-part taxon-name-part-type="genus" reg="Antsiranana">Antsiranana</tp:taxon-name-part></tp:taxon-name>, Forêt d’Ampombofofo, <named-content xmlns:xlink="http://www.w3.org/1999/xlink" content-type="dwc:verbatimCoordinates" xlink:type="simple"><named-content content-type="geo-json" specific-use="{&#34;type&#34;:&#34;Point&#34;,&#34;coordinates&#34;:[49.338740,-12.099490]}" id="NCID0EBKFM" xlink:type="simple">-12.09949, 49.33874</named-content></named-content>, 25 m, littoral forest, 21–22.xi.2007, (<italic>B.L. Fisher et al</italic>.); <tp:taxon-name><tp:taxon-name-part taxon-name-part-type="genus" reg="Antsiranana">Antsiranana</tp:taxon-name-part></tp:taxon-name>, Forêt d’Orangea, 3.6 km 128° SE Remena, <named-content xmlns:xlink="http://www.w3.org/1999/xlink" content-type="dwc:verbatimCoordinates" xlink:type="simple"><named-content content-type="geo-json" specific-use="{&#34;type&#34;:&#34;Point&#34;,&#34;coordinates&#34;:[49.374670,-12.258890]}" id="NCID0ERKFM" xlink:type="simple">-12.25889, 49.37467</named-content></named-content>, 90 m, littoral rainforest, 22–28.ii.2001, (<italic>Fisher, Griswold et al.</italic>).</p></tp:treatment-sec></tp:taxon-treatment>
