# Supplementary material for: Taxonomy of the ant genus Carebara Westwood (Formicidae, Myrmicinae) in the Malagasy Region
Source: Zookeys. 2018 Jun 18;(767):1–149. doi: 10.3897/zookeys.767.21105 (PMC6018136; doi:10.3897/zookeys.767.21105)
Supplement: XML Treatment for Carebara nosindambo [file zookeys.767.21105-treatment15.xml]

<!DOCTYPE tp:taxon-treatment
  PUBLIC "-//TaxonX//DTD Taxonomic Treatment Publishing DTD v0 20100105//EN" "tax-treatment-NSO.dtd">
<tp:taxon-treatment xmlns:tp="http://www.plazi.org/taxpub"><tp:treatment-meta><kwd-group><label>Taxon classification</label><kwd><named-content xmlns:xlink="http://www.w3.org/1999/xlink" content-type="kingdom">Animalia</named-content></kwd><kwd><named-content xmlns:xlink="http://www.w3.org/1999/xlink" content-type="order">Hymenoptera</named-content></kwd><kwd><named-content xmlns:xlink="http://www.w3.org/1999/xlink" content-type="family">Formicidae</named-content></kwd></kwd-group><mixed-citation publication-type="journal"><person-group><name><surname>Azorsa</surname><given-names>Frank</given-names></name><name><surname>Fisher</surname><given-names>Brian L.</given-names></name></person-group><article-title>Taxonomy of the ant genus <italic><tp:taxon-name><tp:taxon-name-part taxon-name-part-type="genus" reg="Carebara">Carebara</tp:taxon-name-part></tp:taxon-name></italic> Westwood (<tp:taxon-name><tp:taxon-name-part taxon-name-part-type="family">Formicidae</tp:taxon-name-part></tp:taxon-name>, <tp:taxon-name><tp:taxon-name-part taxon-name-part-type="subfamily">Myrmicinae</tp:taxon-name-part></tp:taxon-name>) in the Malagasy Region</article-title><source>Zookeys</source><day>18</day><month>6</month><year>2018</year><volume>2018</volume><issue>767</issue><fpage>1</fpage><lpage>149</lpage><pub-id pub-id-type="doi">10.3897/zookeys.767.21105</pub-id></mixed-citation></tp:treatment-meta><tp:nomenclature><tp:taxon-name>
            <tp:taxon-name-part taxon-name-part-type="genus" reg="Carebara">Carebara</tp:taxon-name-part>
            <tp:taxon-name-part taxon-name-part-type="species" reg="nosindambo">nosindambo</tp:taxon-name-part>
          </tp:taxon-name><tp:taxon-authority>(Forel, 1891)</tp:taxon-authority><tp:nomenclature-citation-list><tp:nomenclature-citation><tp:taxon-name>
                <tp:taxon-name-part taxon-name-part-type="genus" reg="Aeromyrma">Aeromyrma</tp:taxon-name-part> <tp:taxon-name-part taxon-name-part-type="species" reg="nosindambo">nosindambo</tp:taxon-name-part></tp:taxon-name><comment>Forel, 1891: 199. Lectotype queen, paralectotype male (designated here). Madagascar: <tp:taxon-name><tp:taxon-name-part taxon-name-part-type="genus" reg="Fianarantsoa">Fianarantsoa</tp:taxon-name-part></tp:taxon-name>, Imérina, Camboué. Collection code: ANTC3175, (<abbrev xmlns:xlink="http://www.w3.org/1999/xlink" content-type="institution" xlink:title="Muséum d’Histoire Naturelle de la Ville de Genève, Geneva, Switzerland" id="ABBRID0EQMFM" xlink:type="simple">MHNG</abbrev>: <ext-link xmlns:xlink="http://www.w3.org/1999/xlink" ext-link-type="uri" xlink:href="http://data.antweb.org/specimen/CASENT0101937" xlink:type="simple">CASENT0101937</ext-link>). (examined). Combination in <tp:taxon-name><tp:taxon-name-part taxon-name-part-type="genus" reg="Carebara">Carebara</tp:taxon-name-part></tp:taxon-name>: Fernández, 2004: 235.</comment></tp:nomenclature-citation></tp:nomenclature-citation-list></tp:nomenclature><tp:treatment-sec sec-type="diagnosis" id="SECID0E2MFM"><title>Diagnosis.</title><p>Antennae ten-segmented. <bold>Major</bold>: Head nearly subrectangular, longer than wide, lateral margins straight, posterior margin of head concave to deeply concave; dorsum of propodeum flat and declining posteriorly, posterodorsal corner with a pair of triangular teeth; head with longitudinal and parallel rugae, except the frons; gaster with short decumbent or appressed hairs, and long subdecumbent hairs. <bold>Minor</bold>: Head nearly subquadrate, longer than wide, narrowed anteriorly, lateral margins slightly convex, posterior margin of head nearly straight; dorsum of propodeum weakly convex, posterodorsal corner with a pair of triangular teeth; gaster with short subdecumbent to decumbent hairs and dispersed long suberect or subdecumbent hairs.</p><fig id="F52" position="float" orientation="portrait"><label>Figure 52.</label><caption><p>
                <italic><tp:taxon-name><tp:taxon-name-part taxon-name-part-type="genus" reg="Carebara">Carebara</tp:taxon-name-part> <tp:taxon-name-part taxon-name-part-type="species" reg="nosindambo">nosindambo</tp:taxon-name-part></tp:taxon-name></italic>, Major worker, <ext-link xmlns:xlink="http://www.w3.org/1999/xlink" ext-link-type="uri" xlink:href="http://data.antweb.org/specimen/CASENT0073096" xlink:type="simple">CASENT0073096</ext-link>: <bold>A</bold> head in full-face view <bold>B</bold> body in profile view <bold>C</bold> body in dorsal view. Minor worker, <ext-link xmlns:xlink="http://www.w3.org/1999/xlink" ext-link-type="uri" xlink:href="http://data.antweb.org/specimen/CASENT0073105" xlink:type="simple">CASENT0073105</ext-link>: <bold>D</bold> head in full-face view <bold>E</bold> body in profile view <bold>F</bold> body in dorsal view.</p></caption><graphic xmlns:xlink="http://www.w3.org/1999/xlink" xlink:href="zookeys-767-001-g052.jpg" position="float" orientation="portrait" xlink:type="simple" id="oo_210666.jpg"/></fig><fig id="F53" position="float" orientation="portrait"><label>Figure 53.</label><caption><p>Intermediates of <italic><tp:taxon-name><tp:taxon-name-part taxon-name-part-type="genus" reg="Carebara">Carebara</tp:taxon-name-part> <tp:taxon-name-part taxon-name-part-type="species" reg="nosindambo">nosindambo</tp:taxon-name-part></tp:taxon-name></italic>. Major workers, <ext-link xmlns:xlink="http://www.w3.org/1999/xlink" ext-link-type="uri" xlink:href="http://data.antweb.org/specimen/CASENT0073098" xlink:type="simple">CASENT0073098</ext-link>: <bold>A</bold> head in full-face view <bold>B</bold> body in profile view <bold>C</bold> body in dorsal view. <ext-link xmlns:xlink="http://www.w3.org/1999/xlink" ext-link-type="uri" xlink:href="http://data.antweb.org/specimen/CASENT0002849" xlink:type="simple">CASENT0002849</ext-link>: <bold>D</bold> head in full-face view <bold>E</bold> body in profile view <bold>F</bold> body in dorsal view. <ext-link xmlns:xlink="http://www.w3.org/1999/xlink" ext-link-type="uri" xlink:href="http://data.antweb.org/specimen/CASENT0227032" xlink:type="simple">CASENT0227032</ext-link>: <bold>G</bold> head in full-face view <bold>H</bold> body in profile view <bold>I</bold> body in dorsal view. <ext-link xmlns:xlink="http://www.w3.org/1999/xlink" ext-link-type="uri" xlink:href="http://data.antweb.org/specimen/CASENT0072632" xlink:type="simple">CASENT0072632</ext-link> <bold>J</bold> head in full-face view <bold>K</bold> body in profile view <bold>L</bold> body in dorsal view.</p></caption><graphic xmlns:xlink="http://www.w3.org/1999/xlink" xlink:href="zookeys-767-001-g053.jpg" position="float" orientation="portrait" xlink:type="simple" id="oo_210669.jpg"/></fig><fig id="F54" position="float" orientation="portrait"><label>Figure 54.</label><caption><p>
                <italic><tp:taxon-name><tp:taxon-name-part taxon-name-part-type="genus" reg="Carebara">Carebara</tp:taxon-name-part> <tp:taxon-name-part taxon-name-part-type="species" reg="nosindambo">nosindambo</tp:taxon-name-part></tp:taxon-name></italic>-lectotype. Queen, <ext-link xmlns:xlink="http://www.w3.org/1999/xlink" ext-link-type="uri" xlink:href="http://data.antweb.org/specimen/CASENT0101937" xlink:type="simple">CASENT0101937</ext-link>: <bold>A</bold> head in full-face view <bold>B</bold> body in profile view <bold>C</bold> body in dorsal view.</p></caption><graphic xmlns:xlink="http://www.w3.org/1999/xlink" xlink:href="zookeys-767-001-g054.jpg" position="float" orientation="portrait" xlink:type="simple" id="oo_210671.jpg"/></fig></tp:treatment-sec><tp:treatment-sec sec-type="description" id="SECID0EXQFM"><title>Description of major workers.</title><p>
            <bold>Measurements</bold> (n = 41): <abbrev xmlns:xlink="http://www.w3.org/1999/xlink" xlink:title="Head length" id="ABBRID0E6QFM" xlink:type="simple">HL</abbrev> 0.57–1.06; <abbrev xmlns:xlink="http://www.w3.org/1999/xlink" xlink:title="Head width" id="ABBRID0EDRFM" xlink:type="simple">HW</abbrev> 0.50–0.86; <abbrev xmlns:xlink="http://www.w3.org/1999/xlink" xlink:title="Scape length" id="ABBRID0EHRFM" xlink:type="simple">SL</abbrev> 0.26–0.40; <abbrev xmlns:xlink="http://www.w3.org/1999/xlink" xlink:title="Mandible length" id="ABBRID0ELRFM" xlink:type="simple">ML</abbrev> 0.12–0.28; <abbrev xmlns:xlink="http://www.w3.org/1999/xlink" xlink:title="Eye length" id="ABBRID0EPRFM" xlink:type="simple">EL</abbrev> 0.01–0.10; <abbrev xmlns:xlink="http://www.w3.org/1999/xlink" xlink:title="Eye to mandible" id="ABBRID0ETRFM" xlink:type="simple">EM</abbrev> 0.17–0.28; <abbrev xmlns:xlink="http://www.w3.org/1999/xlink" xlink:title="Head depth" id="ABBRID0EXRFM" xlink:type="simple">HD</abbrev> 0.33–0.63; <abbrev xmlns:xlink="http://www.w3.org/1999/xlink" xlink:title="Weber’s length" id="ABBRID0E2RFM" xlink:type="simple">WL</abbrev> 0.49–0.99; <abbrev xmlns:xlink="http://www.w3.org/1999/xlink" xlink:title="Propodeal spine length" id="ABBRID0E6RFM" xlink:type="simple">PSL</abbrev> 0.05–0.14; <abbrev xmlns:xlink="http://www.w3.org/1999/xlink" xlink:title="Pronotal width" id="ABBRID0EDSFM" xlink:type="simple">PW</abbrev> 0.30–0.57; <abbrev xmlns:xlink="http://www.w3.org/1999/xlink" xlink:title="Femur length" id="ABBRID0EHSFM" xlink:type="simple">MFL</abbrev> 0.28–0.57; <abbrev xmlns:xlink="http://www.w3.org/1999/xlink" xlink:title="Femur width" id="ABBRID0ELSFM" xlink:type="simple">MFW</abbrev> 0.07–0.13; <abbrev xmlns:xlink="http://www.w3.org/1999/xlink" xlink:title="Tibia length" id="ABBRID0EPSFM" xlink:type="simple">MTL</abbrev> 0.20–0.45; <abbrev xmlns:xlink="http://www.w3.org/1999/xlink" xlink:title="Petiole length" id="ABBRID0ETSFM" xlink:type="simple">PTL</abbrev> 0.18–0.38; <abbrev xmlns:xlink="http://www.w3.org/1999/xlink" xlink:title="Petiolar node length" id="ABBRID0EXSFM" xlink:type="simple">PNL</abbrev> 0.07–0.15; <abbrev xmlns:xlink="http://www.w3.org/1999/xlink" xlink:title="Petiolar node height" id="ABBRID0E2SFM" xlink:type="simple">PTH</abbrev> 0.14–0.25; <abbrev xmlns:xlink="http://www.w3.org/1999/xlink" xlink:title="Petiolar node width" id="ABBRID0E6SFM" xlink:type="simple">PTW</abbrev> 0.11–0.23; <abbrev xmlns:xlink="http://www.w3.org/1999/xlink" xlink:title="Postpetiole length" id="ABBRID0EDTFM" xlink:type="simple">PPL</abbrev> 0.11–0.23; <abbrev xmlns:xlink="http://www.w3.org/1999/xlink" xlink:title="Postpetiole node length" id="ABBRID0EHTFM" xlink:type="simple">PPNL</abbrev> 0.10–0.21; <abbrev xmlns:xlink="http://www.w3.org/1999/xlink" xlink:title="Postpetiole height" id="ABBRID0ELTFM" xlink:type="simple">PPH</abbrev> 0.07–0.26; <abbrev xmlns:xlink="http://www.w3.org/1999/xlink" xlink:title="Postpetiole width" id="ABBRID0EPTFM" xlink:type="simple">PPW</abbrev> 0.15–0.33; <abbrev xmlns:xlink="http://www.w3.org/1999/xlink" xlink:title="aster length" id="ABBRID0ETTFM" xlink:type="simple">GL</abbrev> 0.40–1.10; <abbrev xmlns:xlink="http://www.w3.org/1999/xlink" xlink:title="Gaster width" id="ABBRID0EXTFM" xlink:type="simple">GW</abbrev> 0.35–1; <abbrev xmlns:xlink="http://www.w3.org/1999/xlink" xlink:title="Cephalic index" id="ABBRID0E2TFM" xlink:type="simple">CI</abbrev> 78–92; <abbrev xmlns:xlink="http://www.w3.org/1999/xlink" xlink:title="Mandibular index" id="ABBRID0E6TFM" xlink:type="simple">MI</abbrev> 18–29; <abbrev xmlns:xlink="http://www.w3.org/1999/xlink" xlink:title="Scape index" id="ABBRID0EDUFM" xlink:type="simple">SI</abbrev> 37–49; <abbrev xmlns:xlink="http://www.w3.org/1999/xlink" xlink:title="Metafemur length index" id="ABBRID0EHUFM" xlink:type="simple">MLI</abbrev> 52–70; <abbrev xmlns:xlink="http://www.w3.org/1999/xlink" xlink:title="Postpetiole length index" id="ABBRID0ELUFM" xlink:type="simple">PPLI</abbrev> 53–79; <abbrev xmlns:xlink="http://www.w3.org/1999/xlink" xlink:title="Postpetiole width index" id="ABBRID0EPUFM" xlink:type="simple">PPI</abbrev> 126–167; <abbrev xmlns:xlink="http://www.w3.org/1999/xlink" xlink:title="Propodeal spine index" id="ABBRID0ETUFM" xlink:type="simple">PSI</abbrev> 10–16.</p><p>Head slightly longer than wide (<abbrev xmlns:xlink="http://www.w3.org/1999/xlink" xlink:title="Cephalic index" id="ABBRID0EZUFM" xlink:type="simple">CI</abbrev> 78–92), in full-face view nearly subrectangular, about 1.2 times longer than wide. Posterior margin of head medially concave, posterolateral corners well developed, and rounded, lateral margins nearly straight. Mandibles with six teeth. Anterior margin of clypeus weakly concave in the middle, and laterally convex. Antennae with ten or eleven segments (larger major workers). Scapes short (<abbrev xmlns:xlink="http://www.w3.org/1999/xlink" xlink:title="Head length" id="ABBRID0E4UFM" xlink:type="simple">HL</abbrev> 0.57–1.06, <abbrev xmlns:xlink="http://www.w3.org/1999/xlink" xlink:title="Scape length" id="ABBRID0EBVFM" xlink:type="simple">SL</abbrev> 0.26–0.40, <abbrev xmlns:xlink="http://www.w3.org/1999/xlink" xlink:title="Scape index" id="ABBRID0EFVFM" xlink:type="simple">SI</abbrev> 37–49). Ocelli present or absent. Eyes present, consisting of one to ten ommatidia (<abbrev xmlns:xlink="http://www.w3.org/1999/xlink" xlink:title="Eye length" id="ABBRID0EJVFM" xlink:type="simple">EL</abbrev> 0.01–0.10). Supraclypeal area triangular and well defined.</p><p>In profile view, posterolateral corner of head with (larger major workers) or without (smaller major workers) a small, obtuse tooth resembling a horn. Promesonotum high and nearly rounded, metanotal groove deeply impressed. Propodeum lower than promesonotum and about 1.8 times higher than long, dorsal face of propodeum flat, sometimes weakly concave, and declining posteriorly, propodeum armed, posterodorsal corners each armed with a laminate triangular tooth, declivity weakly concave, with thin lateral laminae. Propodeal lobes nearly rounded. Propodeal spiracle rounded and situated slightly above mid-height of sclerite by half the diameter of the spiracle, and beyond mid-length of sclerite by the diameter of the spiracle, distance from propodeal spiracle to posterodorsal corner of propodeum about 2.5 times the diameter of the spiracle (<abbrev xmlns:xlink="http://www.w3.org/1999/xlink" xlink:title="Propodeal spine length" id="ABBRID0EPVFM" xlink:type="simple">PSL</abbrev> 0.05–0.14), and distance to declivity same as the diameter of the spiracle. In dorsal view, promesonotum about as long as wide, anterior margin and sides of rounded; sides of propodeum straight.</p><p>Petiole longer than high (<abbrev xmlns:xlink="http://www.w3.org/1999/xlink" xlink:title="Petiole length" id="ABBRID0EVVFM" xlink:type="simple">PTL</abbrev> 0.18–0.38, <abbrev xmlns:xlink="http://www.w3.org/1999/xlink" xlink:title="Petiolar node height" id="ABBRID0EZVFM" xlink:type="simple">PTH</abbrev> 0.14–0.25) and with a relatively long peduncle, ventral face weakly convex in the middle. Combined outile of dorsal surface of peduncle and anterior face of node concave, posterior face of node vertical and weakly convex, anterodorsal and posterodorsal corner rounded, dorsum convex. Subpetiolar process produced as a small denticle, almost as large as the diameter of the propodeal spiracle. Postpetiolar node convex and slightly lower than petiolar node. In dorsal view, petiolar node not as broad as postpetiolar node (<abbrev xmlns:xlink="http://www.w3.org/1999/xlink" xlink:title="Petiolar node width" id="ABBRID0E4VFM" xlink:type="simple">PTW</abbrev> 0.11–0.23, <abbrev xmlns:xlink="http://www.w3.org/1999/xlink" xlink:title="Postpetiole width" id="ABBRID0EBWFM" xlink:type="simple">PPW</abbrev> 0.15–0.33) and petiolar node wider than long (<abbrev xmlns:xlink="http://www.w3.org/1999/xlink" xlink:title="Petiolar node length" id="ABBRID0EFWFM" xlink:type="simple">PNL</abbrev> 0.07–0.15, <abbrev xmlns:xlink="http://www.w3.org/1999/xlink" xlink:title="Petiolar node width" id="ABBRID0EJWFM" xlink:type="simple">PTW</abbrev> 0.11–0.23), anterior and posterior margins of petiole and postpetiole straight, sides rounded in petiole and postpetiole.</p><p>Dorsal surface of mandibles, clypeus, supraclypeal area and frons smooth and shiny, with scattered piligerous punctae on head and mandibles. Head with longitudinal and parallel rugae in direction of posterior margin of head, and rugoreticulate close to posterior margin of head. Mesosoma smooth and shiny, except for katepisternum (areolate), metapleuron (finely areolate and with longitudinal rugae), and propodeum (areolate). Petiole and ventral face of postpetiole areolate. In dorsal view, promesonotum smooth and shiny medially, as well as postpetiole and gaster; propodeum and petiole areolate.</p><p>Lateral margins of head with short decumbent or appressed hairs and long suberect hairs. Posterior margin of head with short subdecumbent hairs. Scapes with appressed hairs. Outer margin of mandible with short decumbent or appressed hairs. Mesosoma with short subdecumbent hairs and long erect or suberect hairs. Petiole and postpetiole with short decumbent hairs and long subdecumbent hairs. Tibia with decumbent to appressed hairs. Gaster with short decumbent or appressed hairs and long suberect or subdecumbent hairs. Color yellowish ferruginous.</p></tp:treatment-sec><tp:treatment-sec sec-type="description" id="SECID0EPWFM"><title>Description of minor workers.</title><p>
            <bold>Measurements</bold> (n=17): <abbrev xmlns:xlink="http://www.w3.org/1999/xlink" xlink:title="Head length" id="ABBRID0EXWFM" xlink:type="simple">HL</abbrev> 0.35–0.42; <abbrev xmlns:xlink="http://www.w3.org/1999/xlink" xlink:title="Head width" id="ABBRID0E2WFM" xlink:type="simple">HW</abbrev> 0.32–0.38; <abbrev xmlns:xlink="http://www.w3.org/1999/xlink" xlink:title="Scape length" id="ABBRID0E6WFM" xlink:type="simple">SL</abbrev> 0.20–0.27; <abbrev xmlns:xlink="http://www.w3.org/1999/xlink" xlink:title="Mandible length" id="ABBRID0EDXFM" xlink:type="simple">ML</abbrev> 0.08–0.11; <abbrev xmlns:xlink="http://www.w3.org/1999/xlink" xlink:title="Eye length" id="ABBRID0EHXFM" xlink:type="simple">EL</abbrev> 0.01–0.02; <abbrev xmlns:xlink="http://www.w3.org/1999/xlink" xlink:title="Eye to mandible" id="ABBRID0ELXFM" xlink:type="simple">EM</abbrev> 0.10–0.13; <abbrev xmlns:xlink="http://www.w3.org/1999/xlink" xlink:title="Head depth" id="ABBRID0EPXFM" xlink:type="simple">HD</abbrev> 0.22–0.27; <abbrev xmlns:xlink="http://www.w3.org/1999/xlink" xlink:title="Weber’s length" id="ABBRID0ETXFM" xlink:type="simple">WL</abbrev> 0.35–0.44; <abbrev xmlns:xlink="http://www.w3.org/1999/xlink" xlink:title="Propodeal spine length" id="ABBRID0EXXFM" xlink:type="simple">PSL</abbrev> 0.03–0.06; <abbrev xmlns:xlink="http://www.w3.org/1999/xlink" xlink:title="Pronotal width" id="ABBRID0E2XFM" xlink:type="simple">PW</abbrev> 0.19–0.23; <abbrev xmlns:xlink="http://www.w3.org/1999/xlink" xlink:title="Femur length" id="ABBRID0E6XFM" xlink:type="simple">MFL</abbrev> 0.20–0.28; <abbrev xmlns:xlink="http://www.w3.org/1999/xlink" xlink:title="Femur width" id="ABBRID0EDYFM" xlink:type="simple">MFW</abbrev> 0.05–0.07; <abbrev xmlns:xlink="http://www.w3.org/1999/xlink" xlink:title="Tibia length" id="ABBRID0EHYFM" xlink:type="simple">MTL</abbrev> 0.16–0.22, <abbrev xmlns:xlink="http://www.w3.org/1999/xlink" xlink:title="Petiole length" id="ABBRID0ELYFM" xlink:type="simple">PTL</abbrev> 0.13–0.16; <abbrev xmlns:xlink="http://www.w3.org/1999/xlink" xlink:title="Petiolar node length" id="ABBRID0EPYFM" xlink:type="simple">PNL</abbrev> 0.06–0.08; <abbrev xmlns:xlink="http://www.w3.org/1999/xlink" xlink:title="Petiolar node height" id="ABBRID0ETYFM" xlink:type="simple">PTH</abbrev> 0.10–0.12; <abbrev xmlns:xlink="http://www.w3.org/1999/xlink" xlink:title="Petiolar node width" id="ABBRID0EXYFM" xlink:type="simple">PTW</abbrev> 0.08–0.10; <abbrev xmlns:xlink="http://www.w3.org/1999/xlink" xlink:title="Postpetiole length" id="ABBRID0E2YFM" xlink:type="simple">PPL</abbrev> 0.08–0.10; <abbrev xmlns:xlink="http://www.w3.org/1999/xlink" xlink:title="Postpetiole node length" id="ABBRID0E6YFM" xlink:type="simple">PPNL</abbrev> 0.07–0.09; <abbrev xmlns:xlink="http://www.w3.org/1999/xlink" xlink:title="Postpetiole height" id="ABBRID0EDZFM" xlink:type="simple">PPH</abbrev> 0.08–0.09; <abbrev xmlns:xlink="http://www.w3.org/1999/xlink" xlink:title="Postpetiole width" id="ABBRID0EHZFM" xlink:type="simple">PPW</abbrev> 0.11–0.14; <abbrev xmlns:xlink="http://www.w3.org/1999/xlink" xlink:title="aster length" id="ABBRID0ELZFM" xlink:type="simple">GL</abbrev> 0.28–0.43; <abbrev xmlns:xlink="http://www.w3.org/1999/xlink" xlink:title="Gaster width" id="ABBRID0EPZFM" xlink:type="simple">GW</abbrev> 0.22–0.30; <abbrev xmlns:xlink="http://www.w3.org/1999/xlink" xlink:title="Cephalic index" id="ABBRID0ETZFM" xlink:type="simple">CI</abbrev> 86–92; <abbrev xmlns:xlink="http://www.w3.org/1999/xlink" xlink:title="Mandibular index" id="ABBRID0EXZFM" xlink:type="simple">MI</abbrev> 19–28; <abbrev xmlns:xlink="http://www.w3.org/1999/xlink" xlink:title="Scape index" id="ABBRID0E2ZFM" xlink:type="simple">SI</abbrev> 57–64; <abbrev xmlns:xlink="http://www.w3.org/1999/xlink" xlink:title="Metafemur length index" id="ABBRID0E6ZFM" xlink:type="simple">MLI</abbrev> 63–78; <abbrev xmlns:xlink="http://www.w3.org/1999/xlink" xlink:title="Postpetiole length index" id="ABBRID0ED1FM" xlink:type="simple">PPLI</abbrev> 53–77; <abbrev xmlns:xlink="http://www.w3.org/1999/xlink" xlink:title="Postpetiole width index" id="ABBRID0EH1FM" xlink:type="simple">PPI</abbrev> 120–150; <abbrev xmlns:xlink="http://www.w3.org/1999/xlink" xlink:title="Propodeal spine index" id="ABBRID0EL1FM" xlink:type="simple">PSI</abbrev> 9–17.</p><p>Head longer than wide (<abbrev xmlns:xlink="http://www.w3.org/1999/xlink" xlink:title="Cephalic index" id="ABBRID0ER1FM" xlink:type="simple">CI</abbrev> 86–92), in full-face view nearly subquadrate, about 1.1 times longer than wide, narrowed anteriorly. Posterior margin of head nearly straight, posterolateral corners rounded, lateral margins convex. Mandibles with five teeth. Anterior margin of clypeus slightly concave, and laterally angulate. Antennae with ten segments. Scape fails to reach the posterior margin of head (<abbrev xmlns:xlink="http://www.w3.org/1999/xlink" xlink:title="Head length" id="ABBRID0EV1FM" xlink:type="simple">HL</abbrev> 0.35–0.42, <abbrev xmlns:xlink="http://www.w3.org/1999/xlink" xlink:title="Scape length" id="ABBRID0EZ1FM" xlink:type="simple">SL</abbrev> 0.20–0.27, <abbrev xmlns:xlink="http://www.w3.org/1999/xlink" xlink:title="Scape index" id="ABBRID0E41FM" xlink:type="simple">SI</abbrev> 57–64). Eyes present, consisting of one ommatidium (<abbrev xmlns:xlink="http://www.w3.org/1999/xlink" xlink:title="Eye length" id="ABBRID0EB2FM" xlink:type="simple">EL</abbrev> 0.01–0.02). Supraclypeal area triangular.</p><p>In profile, promesonotum weakly convex, metanotal groove deeply impressed. Propodeum about 1.5 times higher than long, dorsal face of propodeum nearly flat, weakly convex, and declining posteriorly, anterodorsal corner rounded, posterodorsal corners each armed with a triangular laminate tooth, declivity concave with thin lateral laminae. Propodeal lobes nearly rounded. Propodeal spiracle rounded and situated slightly above mid-height of sclerite by about half the diameter of the spiracle, and beyond mid-length of sclerite by about 1.5 times the diameter of the spiracle, distance from propodeal spiracle to posterodorsal corner of propodeum almost 1.5 times the diameter of the spiracle (<abbrev xmlns:xlink="http://www.w3.org/1999/xlink" xlink:title="Propodeal spine length" id="ABBRID0EH2FM" xlink:type="simple">PSL</abbrev> 0.03–0.06), and distance to declivity about half the diameter of the spiracle. In dorsal view, promesonotum about 1.2 times longer than wide, anterior margin nearly rounded and sides convex, and narrowed posteriorly; sides of propodeum weakly convex.</p><p>Petiole longer than high (<abbrev xmlns:xlink="http://www.w3.org/1999/xlink" xlink:title="Petiole length" id="ABBRID0EN2FM" xlink:type="simple">PTL</abbrev> 0.13–0.16, <abbrev xmlns:xlink="http://www.w3.org/1999/xlink" xlink:title="Petiolar node height" id="ABBRID0ER2FM" xlink:type="simple">PTH</abbrev> 0.10–0.12) and with relatively short peduncle, ventral face medially convex. Combined outline of dorsal surface of peduncle and anterior face of node medially concave, posterior face of node vertical and slightly convex, anterodorsal and posterodorsal corner rounded, dorsum convex. Subpetiolar process produced as a small denticle, almost as large as the diameter of the propodeal spiracle. Postpetiolar node nearly rounded and slightly lower than petiolar node. In dorsal view, postpetiolar node wider than petiolar node (<abbrev xmlns:xlink="http://www.w3.org/1999/xlink" xlink:title="Petiolar node width" id="ABBRID0EV2FM" xlink:type="simple">PTW</abbrev> 0.08–0.10, <abbrev xmlns:xlink="http://www.w3.org/1999/xlink" xlink:title="Postpetiole width" id="ABBRID0EZ2FM" xlink:type="simple">PPW</abbrev> 0.11–0.14), and petiolar node wider than long (<abbrev xmlns:xlink="http://www.w3.org/1999/xlink" xlink:title="Petiolar node length" id="ABBRID0E42FM" xlink:type="simple">PNL</abbrev> 0.06–0.08, <abbrev xmlns:xlink="http://www.w3.org/1999/xlink" xlink:title="Petiolar node width" id="ABBRID0EB3FM" xlink:type="simple">PTW</abbrev> 0.08–0.10), anterior and posterior margin of petiole and postpetiole nearly straight, sides rounded in petiole and postpetiole.</p><p>Dorsal surface of head, mandibles, and clypeus smooth and shiny with scattered piligerous punctae on head and mandibles. Gena and frontal lobes with short longitudinal rugae. Mesosoma smooth and shiny, except for katepisternum, metapleuron and propodeum which are areolate. Petiole and ventral face of postpetiole areolate. In dorsal view, promesonotum, postpetiole and gaster smooth and shiny, propodeum and petiole areolate.</p><p>Lateral margins of head with short decumbent or appressed hairs posterior margin of head with subdecumbent hairs. Scapes with decumbent or appressed hairs. Outer margin of mandibles with decumbent hairs. Mesosoma with short subdecumbent hairs and long suberect hairs. Petiole and postpetiole with short appressed hairs and long subdecumbent hairs. Tibia with decumbent to appressed hairs. Gaster with abundant, short, subdecumbent to decumbent hairs and dispersed, long, suberect to subdecumbent hairs. Color yellowish ferruginous.</p></tp:treatment-sec><tp:treatment-sec sec-type="distribution" id="SECID0EH3FM"><title>Distribution and biology.</title><p>
            <italic><tp:taxon-name><tp:taxon-name-part taxon-name-part-type="genus" reg="Carebara">Carebara</tp:taxon-name-part> <tp:taxon-name-part taxon-name-part-type="species" reg="nosindambo">nosindambo</tp:taxon-name-part></tp:taxon-name></italic> is a widespread species found in the east, central and southwestern parts of Madagascar (Figure 69). Specimens were found in the following habitats: disturbed gallery, montane forest, ericoid thickets on sand, grassland, littoral forest, littoral rainforest, transition to montane forest, montane forest, montane rainforest, marsh edge, montane shrubland, park/garden, and rainforest. <italic><tp:taxon-name><tp:taxon-name-part taxon-name-part-type="genus" reg="Carebara">C.</tp:taxon-name-part> <tp:taxon-name-part taxon-name-part-type="species" reg="nosindambo">nosindambo</tp:taxon-name-part></tp:taxon-name></italic> was found at elevations ranging from 10 m to 1580 m, and specimens were collected using maxi-Winkler traps, Berlese funnels, and pitfall traps. Individuals and colonies were found in sifted litter, leaf mold, rotten wood, rotten logs, root matter of <italic><tp:taxon-name><tp:taxon-name-part taxon-name-part-type="genus" reg="Asplenium">Asplenium</tp:taxon-name-part></tp:taxon-name></italic> sp. (using Berlese trap), under stones, in ground nests, sifted litter, dead tree stumps, dead twigs above ground, and leaf litter.</p></tp:treatment-sec><tp:treatment-sec sec-type="comments" id="SECID0EK4FM"><title>Comments.</title><p>
            <italic><tp:taxon-name><tp:taxon-name-part taxon-name-part-type="genus" reg="Carebara">Carebara</tp:taxon-name-part> <tp:taxon-name-part taxon-name-part-type="species" reg="nosindambo">nosindambo</tp:taxon-name-part></tp:taxon-name></italic> can be confused with <italic><tp:taxon-name><tp:taxon-name-part taxon-name-part-type="genus" reg="Carebara">C.</tp:taxon-name-part> <tp:taxon-name-part taxon-name-part-type="species" reg="omasi">omasi</tp:taxon-name-part></tp:taxon-name></italic> but can be separated by the sculpture of the posterolateral portion of the cephalic dorsum, which is sculptured in <italic><tp:taxon-name><tp:taxon-name-part taxon-name-part-type="genus" reg="Carebara">C.</tp:taxon-name-part> <tp:taxon-name-part taxon-name-part-type="species" reg="nosindambo">nosindambo</tp:taxon-name-part></tp:taxon-name></italic> and lacking sculpture in <italic><tp:taxon-name><tp:taxon-name-part taxon-name-part-type="genus" reg="Carebara">C.</tp:taxon-name-part> <tp:taxon-name-part taxon-name-part-type="species" reg="omasi">omasi</tp:taxon-name-part></tp:taxon-name>. <tp:taxon-name><tp:taxon-name-part taxon-name-part-type="genus" reg="Carebara">C.</tp:taxon-name-part> <tp:taxon-name-part taxon-name-part-type="species" reg="nosindambo">nosindambo</tp:taxon-name-part></tp:taxon-name></italic> is widely distributed in the center and east of Madagascar, with one record in the southwestern part of the island, while <italic><tp:taxon-name><tp:taxon-name-part taxon-name-part-type="genus" reg="Carebara">C.</tp:taxon-name-part> <tp:taxon-name-part taxon-name-part-type="species" reg="omasi">omasi</tp:taxon-name-part></tp:taxon-name></italic> is present in central and southwestern parts of Madagascar. Others thirteen species were recorded at the same localities: <italic><tp:taxon-name><tp:taxon-name-part taxon-name-part-type="genus" reg="Carebara">C.</tp:taxon-name-part> <tp:taxon-name-part taxon-name-part-type="species" reg="bara">bara</tp:taxon-name-part></tp:taxon-name></italic>, <italic><tp:taxon-name><tp:taxon-name-part taxon-name-part-type="genus" reg="Carebara">C.</tp:taxon-name-part> <tp:taxon-name-part taxon-name-part-type="species" reg="betsi">betsi</tp:taxon-name-part></tp:taxon-name></italic>, <italic><tp:taxon-name><tp:taxon-name-part taxon-name-part-type="genus" reg="Carebara">C.</tp:taxon-name-part> <tp:taxon-name-part taxon-name-part-type="species" reg="dota">dota</tp:taxon-name-part></tp:taxon-name></italic>, <italic><tp:taxon-name><tp:taxon-name-part taxon-name-part-type="genus" reg="Carebara">C.</tp:taxon-name-part> <tp:taxon-name-part taxon-name-part-type="species" reg="grandidieri">grandidieri</tp:taxon-name-part></tp:taxon-name></italic>, <italic><tp:taxon-name><tp:taxon-name-part taxon-name-part-type="genus" reg="Carebara">C.</tp:taxon-name-part> <tp:taxon-name-part taxon-name-part-type="species" reg="hainteny">hainteny</tp:taxon-name-part></tp:taxon-name></italic>, <italic><tp:taxon-name><tp:taxon-name-part taxon-name-part-type="genus" reg="Carebara">C.</tp:taxon-name-part> <tp:taxon-name-part taxon-name-part-type="species" reg="hiragasy">hiragasy</tp:taxon-name-part></tp:taxon-name></italic>, <italic><tp:taxon-name><tp:taxon-name-part taxon-name-part-type="genus" reg="Carebara">C.</tp:taxon-name-part> <tp:taxon-name-part taxon-name-part-type="species" reg="jajoby">jajoby</tp:taxon-name-part></tp:taxon-name></italic>, <italic><tp:taxon-name><tp:taxon-name-part taxon-name-part-type="genus" reg="Carebara">C.</tp:taxon-name-part> <tp:taxon-name-part taxon-name-part-type="species" reg="kabosy">kabosy</tp:taxon-name-part></tp:taxon-name></italic>, <italic><tp:taxon-name><tp:taxon-name-part taxon-name-part-type="genus" reg="Carebara">C.</tp:taxon-name-part> <tp:taxon-name-part taxon-name-part-type="species" reg="mahafaly">mahafaly</tp:taxon-name-part></tp:taxon-name></italic>, <italic><tp:taxon-name><tp:taxon-name-part taxon-name-part-type="genus" reg="Carebara">C.</tp:taxon-name-part> <tp:taxon-name-part taxon-name-part-type="species" reg="omasi">omasi</tp:taxon-name-part></tp:taxon-name></italic>, <italic><tp:taxon-name><tp:taxon-name-part taxon-name-part-type="genus" reg="Carebara">C.</tp:taxon-name-part> <tp:taxon-name-part taxon-name-part-type="species" reg="placida">placida</tp:taxon-name-part></tp:taxon-name></italic>, <italic><tp:taxon-name><tp:taxon-name-part taxon-name-part-type="genus" reg="Carebara">C.</tp:taxon-name-part> <tp:taxon-name-part taxon-name-part-type="species" reg="raberi">raberi</tp:taxon-name-part></tp:taxon-name></italic>, and <italic><tp:taxon-name><tp:taxon-name-part taxon-name-part-type="genus" reg="Carebara">C.</tp:taxon-name-part> <tp:taxon-name-part taxon-name-part-type="species" reg="sampi">sampi</tp:taxon-name-part></tp:taxon-name></italic>.</p><p>
            <italic><tp:taxon-name><tp:taxon-name-part taxon-name-part-type="genus" reg="Carebara">C.</tp:taxon-name-part> <tp:taxon-name-part taxon-name-part-type="species" reg="nosindambo">nosindambo</tp:taxon-name-part></tp:taxon-name></italic> have four intermediates in the major worker subcaste (Figure 53). The head is longer than wide, in full-face view nearly subquadrate, the posterolateral corners are rounded in intermediates 1 and 2, and slightly narrowed posteriorly in intermediates 3 and 4. The posterior margin of the head is concave in intermediates 1 and 2, and deeply concave in intemediates 3 and 4. The eyes are small and reduced to one ommatidium in intermediates 1 and 2, with up to twelve ommatidia in intermediate 4. Ocelli are absent in intermediates 1, 2 and 3, but present and well developed in intermediate 4 (one or two ocelli). Reduced flight sclerites are present in intermediate 4. The dorsum of the mesosoma is convex anteriorly and gradually slopes to the declivity in intermediate 4, while in intermediates 1, 2 and 3, the dorsum of the mesosoma is convex and slopes anteriorly, the propodeum is below the promesonotum, the promesonotum is nearly rounded. The propodeum is armed with a pair of small triangular teeth in all intermediates. The anterior margin of the petiole in intermediate 4 is nearly straight, but concave in the center in the other intermediates. The sculpture of the head is nearly the same in all the intermediates, with parallel and longitudinal rugae, the frontal area is smooth and shiny; the sculpture of the mesosoma is also the same in all intermediates. The pilosity on the head and body follows the same pattern, except for intermediate 4, which has more abundant, short appressed hairs on the gaster.</p></tp:treatment-sec><tp:treatment-sec sec-type="material" id="SECID0ENEGM"><title>Material examined.</title><p>
            <bold>MADAGASCAR: <italic><tp:taxon-name><tp:taxon-name-part taxon-name-part-type="genus" reg="Antananarivo">Antananarivo</tp:taxon-name-part></tp:taxon-name></italic></bold>: Tsimbazaza, <named-content xmlns:xlink="http://www.w3.org/1999/xlink" content-type="dwc:verbatimCoordinates" xlink:type="simple"><named-content content-type="geo-json" specific-use="{&#34;type&#34;:&#34;Point&#34;,&#34;coordinates&#34;:[47.527000,-18.928000]}" id="NCID0E6EGM" xlink:type="simple">-18.928, 47.527</named-content></named-content>, 1300 m, park/garden, 16.xii.2006, (<italic>B.L. Fisher et al</italic>.); <tp:taxon-name><tp:taxon-name-part taxon-name-part-type="genus" reg="Antananarivo">Antananarivo</tp:taxon-name-part></tp:taxon-name>, Forêt de galerie, Telomirahavavy, 23.4 km NNE Ankazobe, <named-content xmlns:xlink="http://www.w3.org/1999/xlink" content-type="dwc:verbatimCoordinates" xlink:type="simple"><named-content content-type="geo-json" specific-use="{&#34;type&#34;:&#34;Point&#34;,&#34;coordinates&#34;:[47.206270,-18.121670]}" id="NCID0EPFGM" xlink:type="simple">-18.12167, 47.20627</named-content></named-content>, 1520 m, disturbed gallery montane forest, 3–4.vi.2008, (<italic>B.L. Fisher et al</italic>.); <tp:taxon-name><tp:taxon-name-part taxon-name-part-type="genus" reg="Antananarivo">Antananarivo</tp:taxon-name-part></tp:taxon-name>, Réserve Speciale d’Ambohitantely, <named-content xmlns:xlink="http://www.w3.org/1999/xlink" content-type="dwc:verbatimCoordinates" xlink:type="simple"><named-content content-type="geo-json" specific-use="{&#34;type&#34;:&#34;Point&#34;,&#34;coordinates&#34;:[47.285760,-18.187620]}" id="NCID0E6FGM" xlink:type="simple">-18.18762, 47.28576</named-content></named-content>, 1580 m, montane forest, 08.iii.2012, (<italic>B.L. Fisher et al</italic>.); <tp:taxon-name><tp:taxon-name-part taxon-name-part-type="genus" reg="Antananarivo">Antananarivo</tp:taxon-name-part></tp:taxon-name>, Mandraka Park, <named-content xmlns:xlink="http://www.w3.org/1999/xlink" content-type="dwc:verbatimCoordinates" xlink:type="simple"><named-content content-type="geo-json" specific-use="{&#34;type&#34;:&#34;Point&#34;,&#34;coordinates&#34;:[47.907860,-18.901900]}" id="NCID0EPGGM" xlink:type="simple">-18.9019, 47.90786</named-content></named-content>, 1360 m, montane shrubland, 11.iii.2012, (<italic>B.L. Fisher et al</italic>.); <bold><italic><tp:taxon-name><tp:taxon-name-part taxon-name-part-type="genus" reg="Fianarantsoa">Fianarantsoa</tp:taxon-name-part></tp:taxon-name></italic></bold>: Forêt d’Atsirakambiaty, 7.6 km 285° WNW Itremo, <named-content xmlns:xlink="http://www.w3.org/1999/xlink" content-type="dwc:verbatimCoordinates" xlink:type="simple"><named-content content-type="geo-json" specific-use="{&#34;type&#34;:&#34;Point&#34;,&#34;coordinates&#34;:[46.563330,-20.593330]}" id="NCID0EBHGM" xlink:type="simple">-20.59333, 46.56333</named-content></named-content>, 1550 m, montane rainforest, 22–26.i.2003, (<italic>Fisher, Griswold et al.</italic>); <tp:taxon-name><tp:taxon-name-part taxon-name-part-type="genus" reg="Fianarantsoa">Fianarantsoa</tp:taxon-name-part></tp:taxon-name>, Parc National de Ranomafana, Vatoharanana River, 4.1 km 231° SW Ranomafana, <named-content xmlns:xlink="http://www.w3.org/1999/xlink" content-type="dwc:verbatimCoordinates" xlink:type="simple"><named-content content-type="geo-json" specific-use="{&#34;type&#34;:&#34;Point&#34;,&#34;coordinates&#34;:[47.433330,-21.290000]}" id="NCID0ERHGM" xlink:type="simple">-21.29, 47.43333</named-content></named-content>, 1100 m, montane rainforest, 27–31.iii.2003, (<italic>Fisher, Griswold et al.</italic>); <tp:taxon-name><tp:taxon-name-part taxon-name-part-type="genus" reg="Fianarantsoa">Fianarantsoa</tp:taxon-name-part></tp:taxon-name>, 7.6 km 122º Kianjavato, Forêt Classée Vatovavy, <named-content xmlns:xlink="http://www.w3.org/1999/xlink" content-type="dwc:verbatimCoordinates" xlink:type="simple"><named-content content-type="geo-json" specific-use="{&#34;type&#34;:&#34;Point&#34;,&#34;coordinates&#34;:[47.940000,-21.400000]}" id="NCID0EBIGM" xlink:type="simple">-21.4, 47.94</named-content></named-content>, 175 m, rainforest, 6–8.vi.2005, (<italic>B.L. Fisher et al</italic>.); <tp:taxon-name><tp:taxon-name-part taxon-name-part-type="genus" reg="Fianarantsoa">Fianarantsoa</tp:taxon-name-part></tp:taxon-name>, Réserve Forestière d’Agnalazaha, Mahabo, 42.9 km 215° Farafangana, <named-content xmlns:xlink="http://www.w3.org/1999/xlink" content-type="dwc:verbatimCoordinates" xlink:type="simple"><named-content content-type="geo-json" specific-use="{&#34;type&#34;:&#34;Point&#34;,&#34;coordinates&#34;:[47.723000,-23.193830]}" id="NCID0ERIGM" xlink:type="simple">-23.19383, 47.723</named-content></named-content>, 20 m, littoral rainforest, 19.iv.2006, (<italic>B.L. Fisher et al</italic>.); <tp:taxon-name><tp:taxon-name-part taxon-name-part-type="genus" reg="Fianarantsoa">Fianarantsoa</tp:taxon-name-part></tp:taxon-name>, Réserve Speciale Manombo 24.5 km 228° Farafangana, <named-content xmlns:xlink="http://www.w3.org/1999/xlink" content-type="dwc:verbatimCoordinates" xlink:type="simple"><named-content content-type="geo-json" specific-use="{&#34;type&#34;:&#34;Point&#34;,&#34;coordinates&#34;:[47.719000,-23.015830]}" id="NCID0EBJGM" xlink:type="simple">-23.01583, 47.719</named-content></named-content>, 30 m, rainforest, 20.iv.2006, (<italic>B.L. Fisher et al</italic>.); [Imérina], (<italic>Camboué</italic>); <tp:taxon-name><tp:taxon-name-part taxon-name-part-type="genus" reg="Fianarantsoa">Fianarantsoa</tp:taxon-name-part></tp:taxon-name>, Forêt de Vevembe, 66.6 km 293° Farafangana, <named-content xmlns:xlink="http://www.w3.org/1999/xlink" content-type="dwc:verbatimCoordinates" xlink:type="simple"><named-content content-type="geo-json" specific-use="{&#34;type&#34;:&#34;Point&#34;,&#34;coordinates&#34;:[47.181830,-22.791000]}" id="NCID0ETJGM" xlink:type="simple">-22.791, 47.18183</named-content></named-content>, 600 m, rainforest, transition to montane forest, 23.iv.2006, (<italic>B.L. Fisher et al.</italic>); <tp:taxon-name><tp:taxon-name-part taxon-name-part-type="genus" reg="Fianarantsoa">Fianarantsoa</tp:taxon-name-part></tp:taxon-name>, 43 km S Ambalavao, Réserve Andringitra, -22.23333, 47, 825 m, rainforest, 5.x.1993, (<italic>B.L. Fisher</italic>); <tp:taxon-name><tp:taxon-name-part taxon-name-part-type="genus" reg="Fianarantsoa">Fianarantsoa</tp:taxon-name-part></tp:taxon-name>, 45km S. Ambalavao, <named-content xmlns:xlink="http://www.w3.org/1999/xlink" content-type="dwc:verbatimCoordinates" xlink:type="simple"><named-content content-type="geo-json" specific-use="{&#34;type&#34;:&#34;Point&#34;,&#34;coordinates&#34;:[47.016670,-22.216670]}" id="NCID0ELKGM" xlink:type="simple">-22.21667, 47.01667</named-content></named-content>, 785 m, rainforest, 25.ix.1993, (<italic>B.L. Fisher</italic>); <tp:taxon-name><tp:taxon-name-part taxon-name-part-type="genus" reg="Fianarantsoa">Fianarantsoa</tp:taxon-name-part></tp:taxon-name>, Réserve Spéciale Ivohibe, 7.5 km ENE Ivohibe, <named-content xmlns:xlink="http://www.w3.org/1999/xlink" content-type="dwc:verbatimCoordinates" xlink:type="simple"><named-content content-type="geo-json" specific-use="{&#34;type&#34;:&#34;Point&#34;,&#34;coordinates&#34;:[46.960000,-22.470000]}" id="NCID0E2KGM" xlink:type="simple">-22.47, 46.96</named-content></named-content>, 900 m, rainforest, 7–12.x.1997, (<italic>B.L.Fisher</italic> (<italic>Sylvain</italic>)); <tp:taxon-name><tp:taxon-name-part taxon-name-part-type="genus" reg="Fianarantsoa">Fianarantsoa</tp:taxon-name-part></tp:taxon-name>, 9.0 km NE Ivohibe, <named-content xmlns:xlink="http://www.w3.org/1999/xlink" content-type="dwc:verbatimCoordinates" xlink:type="simple"><named-content content-type="geo-json" specific-use="{&#34;type&#34;:&#34;Point&#34;,&#34;coordinates&#34;:[46.938330,-22.426670]}" id="NCID0ENLGM" xlink:type="simple">-22.42667, 46.93833</named-content></named-content>, 900 m, rainforest, 12–17.xi.1997, (<italic>B.L.Fisher</italic> (<italic>Sylvain</italic>)); <tp:taxon-name><tp:taxon-name-part taxon-name-part-type="genus" reg="Fianarantsoa">Fianarantsoa</tp:taxon-name-part></tp:taxon-name>, 43 km S Ambalavao, Réserve Andringitra, -22.23333, 47, 825 m, rainforest, 4.x.1993, (<italic>B.L. Fisher</italic>); <bold><italic>Toamasina</italic></bold>: Station forestière Tampolo, 10 km NNE Fenoarivo Atn., <named-content xmlns:xlink="http://www.w3.org/1999/xlink" content-type="dwc:verbatimCoordinates" xlink:type="simple"><named-content content-type="geo-json" specific-use="{&#34;type&#34;:&#34;Point&#34;,&#34;coordinates&#34;:[49.430000,-17.282500]}" id="NCID0EEMGM" xlink:type="simple">-17.2825, 49.43</named-content></named-content>, 10 m, littoral rainforest, 10.iv.1997, (<italic>B.L. Fisher</italic>); Toamasina, Analamay, <named-content xmlns:xlink="http://www.w3.org/1999/xlink" content-type="dwc:verbatimCoordinates" xlink:type="simple"><named-content content-type="geo-json" specific-use="{&#34;type&#34;:&#34;Point&#34;,&#34;coordinates&#34;:[48.337070,-18.806230]}" id="NCID0EOMGM" xlink:type="simple">-18.80623, 48.33707</named-content></named-content>, 1068 m, montane rainforest, 21.iii.2004, (<italic>Malagasy ant team</italic>); Toamasina, Forêt Ambatovy, 14.3 km 57° Moramanga, <named-content xmlns:xlink="http://www.w3.org/1999/xlink" content-type="dwc:verbatimCoordinates" xlink:type="simple"><named-content content-type="geo-json" specific-use="{&#34;type&#34;:&#34;Point&#34;,&#34;coordinates&#34;:[48.320000,-18.850830]}" id="NCID0EYMGM" xlink:type="simple">-18.85083, 48.32</named-content></named-content>, 1075 m, montane rainforest, 21.iii.2004, (<italic>Malagasy ant team</italic>); Toamasina, Parcelle K7 Tampolo, <named-content xmlns:xlink="http://www.w3.org/1999/xlink" content-type="dwc:verbatimCoordinates" xlink:type="simple"><named-content content-type="geo-json" specific-use="{&#34;type&#34;:&#34;Point&#34;,&#34;coordinates&#34;:[49.416670,-17.283330]}" id="NCID0ECNGM" xlink:type="simple">-17.28333, 49.41667</named-content></named-content>, 10 m, littoral forest, 16.iv.2004, (<italic>Malagasy ant team</italic>); Toamasina, Parcelle K9 Tampolo, <named-content xmlns:xlink="http://www.w3.org/1999/xlink" content-type="dwc:verbatimCoordinates" xlink:type="simple"><named-content content-type="geo-json" specific-use="{&#34;type&#34;:&#34;Point&#34;,&#34;coordinates&#34;:[49.268000,-17.175000]}" id="NCID0EMNGM" xlink:type="simple">-17.175, 49.268</named-content></named-content>, 10 m, littoral forest, 19.iv.2004, (<italic>Malagasy ant team</italic>); Toamasina, Parcelle E3 Tampolo, <named-content xmlns:xlink="http://www.w3.org/1999/xlink" content-type="dwc:verbatimCoordinates" xlink:type="simple"><named-content content-type="geo-json" specific-use="{&#34;type&#34;:&#34;Point&#34;,&#34;coordinates&#34;:[49.430120,-17.281040]}" id="NCID0EWNGM" xlink:type="simple">-17.28104, 49.43012</named-content></named-content>, 10 m, littoral forest, 14.iv.2004, (<italic>Malagasy ant team</italic>); Toamasina, Torotorofotsy, <named-content xmlns:xlink="http://www.w3.org/1999/xlink" content-type="dwc:verbatimCoordinates" xlink:type="simple"><named-content content-type="geo-json" specific-use="{&#34;type&#34;:&#34;Point&#34;,&#34;coordinates&#34;:[48.347370,-18.870820]}" id="NCID0EAOGM" xlink:type="simple">-18.87082, 48.34737</named-content></named-content>, 1070 m, montane rainforest, marsh edge, 24.iii.2004, (<italic>Malagasy ant team</italic>); Toamasina, Torotorofotsy, <named-content xmlns:xlink="http://www.w3.org/1999/xlink" content-type="dwc:verbatimCoordinates" xlink:type="simple"><named-content content-type="geo-json" specific-use="{&#34;type&#34;:&#34;Point&#34;,&#34;coordinates&#34;:[48.347370,-18.870820]}" id="NCID0EKOGM" xlink:type="simple">-18.87082, 48.34737</named-content></named-content>, 1070 m, montane rainforest, marsh edge, 29.iii.2004, (<italic>Malagasy ant team</italic>); Toamasina, Reserve Betampona, Camp Vohitsivalana, 37.1 km 338° Toamasina, <named-content xmlns:xlink="http://www.w3.org/1999/xlink" content-type="dwc:verbatimCoordinates" xlink:type="simple"><named-content content-type="geo-json" specific-use="{&#34;type&#34;:&#34;Point&#34;,&#34;coordinates&#34;:[49.202500,-17.886670]}" id="NCID0EUOGM" xlink:type="simple">-17.88667, 49.2025</named-content></named-content>, 520 m, rainforest, 1–3.xii.2005, (<italic>B.L. Fisher et al</italic>.); Toamasina, Ile Sainte Marie, Forêt Kalalao, 9.9 km 34° Ambodifotatra, <named-content xmlns:xlink="http://www.w3.org/1999/xlink" content-type="dwc:verbatimCoordinates" xlink:type="simple"><named-content content-type="geo-json" specific-use="{&#34;type&#34;:&#34;Point&#34;,&#34;coordinates&#34;:[49.887330,-16.922500]}" id="NCID0E5OGM" xlink:type="simple">-16.9225, 49.88733</named-content></named-content>, 100 m, rainforest, 24–27.xi.2005, (<italic>B.L. Fisher et al</italic>.); Toamasina, Réserve Analamazaotra, Parc National, Andasibe, <named-content xmlns:xlink="http://www.w3.org/1999/xlink" content-type="dwc:verbatimCoordinates" xlink:type="simple"><named-content content-type="geo-json" specific-use="{&#34;type&#34;:&#34;Point&#34;,&#34;coordinates&#34;:[48.418330,-18.927780]}" id="NCID0EIPGM" xlink:type="simple">-18.92778, 48.41833</named-content></named-content>, 947 m, 7.i.2006, (<italic>A.Ballerio</italic>); Toamasina, Reserve Betampona, Camp Rendrirendry 34.1 km 332° Toamasina, <named-content xmlns:xlink="http://www.w3.org/1999/xlink" content-type="dwc:verbatimCoordinates" xlink:type="simple"><named-content content-type="geo-json" specific-use="{&#34;type&#34;:&#34;Point&#34;,&#34;coordinates&#34;:[49.199670,-17.924000]}" id="NCID0ESPGM" xlink:type="simple">-17.924, 49.19967</named-content></named-content>, 390 m, rainforest, 28.xi.2005, (<italic>B.L. Fisher et al</italic>.); Toamasina, Mahavelona (Foulpointe), <named-content xmlns:xlink="http://www.w3.org/1999/xlink" content-type="dwc:verbatimCoordinates" xlink:type="simple"><named-content content-type="geo-json" specific-use="{&#34;type&#34;:&#34;Point&#34;,&#34;coordinates&#34;:[49.500000,-17.666670]}" id="NCID0E3PGM" xlink:type="simple">-17.66667, 49.5</named-content></named-content>, 1.xi.1985, (<italic>A. Pauly</italic>); Toamasina, Mahavelona (Foulpointe), <named-content xmlns:xlink="http://www.w3.org/1999/xlink" content-type="dwc:verbatimCoordinates" xlink:type="simple"><named-content content-type="geo-json" specific-use="{&#34;type&#34;:&#34;Point&#34;,&#34;coordinates&#34;:[49.500000,-17.666670]}" id="NCID0EGQGM" xlink:type="simple">-17.66667, 49.5</named-content></named-content>, 25.xii.1993, (<italic>A. Pauly</italic>); [Mangoro ufer], (<italic><tp:taxon-name><tp:taxon-name-part taxon-name-part-type="genus" reg="Sikora">Sikora</tp:taxon-name-part></tp:taxon-name></italic>); [Mangoro ufer, 25], (<italic><tp:taxon-name><tp:taxon-name-part taxon-name-part-type="genus" reg="Sikora">Sikora</tp:taxon-name-part></tp:taxon-name></italic>); Toamasina, Forêt Ambatovy, 14.3 km 57° Moramanga, <named-content xmlns:xlink="http://www.w3.org/1999/xlink" content-type="dwc:verbatimCoordinates" xlink:type="simple"><named-content content-type="geo-json" specific-use="{&#34;type&#34;:&#34;Point&#34;,&#34;coordinates&#34;:[48.320000,-18.850830]}" id="NCID0E5QGM" xlink:type="simple">-18.85083, 48.32</named-content></named-content>, 1075 m, montane rainforest, 18.xii.2004, (B.L. Fisher); Toamasina, Ambatovy, 12.4 km NE Moramanga, <named-content xmlns:xlink="http://www.w3.org/1999/xlink" content-type="dwc:verbatimCoordinates" xlink:type="simple"><named-content content-type="geo-json" specific-use="{&#34;type&#34;:&#34;Point&#34;,&#34;coordinates&#34;:[48.295680,-18.847730]}" id="NCID0EGRGM" xlink:type="simple">-18.84773, 48.29568</named-content></named-content>, 1000 m, grassland, 5–8.iii.2007, (<italic>B.L. Fisher et al</italic>.); Toamasina, Ambatovy, 12.4 km NE Moramanga, <named-content xmlns:xlink="http://www.w3.org/1999/xlink" content-type="dwc:verbatimCoordinates" xlink:type="simple"><named-content content-type="geo-json" specific-use="{&#34;type&#34;:&#34;Point&#34;,&#34;coordinates&#34;:[48.294700,-18.849630]}" id="NCID0EQRGM" xlink:type="simple">-18.84963, 48.2947</named-content></named-content>, 1010 m, montane rainforest, 3–6.iii.2007, (<italic>B.L. Fisher et al</italic>.); Toamasina, Ambatovy, 12.4 km NE Moramanga, <named-content xmlns:xlink="http://www.w3.org/1999/xlink" content-type="dwc:verbatimCoordinates" xlink:type="simple"><named-content content-type="geo-json" specific-use="{&#34;type&#34;:&#34;Point&#34;,&#34;coordinates&#34;:[48.308420,-18.839370]}" id="NCID0E1RGM" xlink:type="simple">-18.83937, 48.30842</named-content></named-content>, 1080 m, montane rainforest, 4–7.iii.2007, (<italic>B.L. Fisher et al</italic>.); Toamasina, 6.3 km S Ambanizana, Andranobe, <named-content xmlns:xlink="http://www.w3.org/1999/xlink" content-type="dwc:verbatimCoordinates" xlink:type="simple"><named-content content-type="geo-json" specific-use="{&#34;type&#34;:&#34;Point&#34;,&#34;coordinates&#34;:[49.958000,-15.681300]}" id="NCID0EESGM" xlink:type="simple">-15.6813, 49.958</named-content></named-content>, 25 m, rainforest, 14.xi.1993, (<italic>B.L. Fisher</italic>); Toamasina, 5.3 km SSE Ambanizana, Andranobe, <named-content xmlns:xlink="http://www.w3.org/1999/xlink" content-type="dwc:verbatimCoordinates" xlink:type="simple"><named-content content-type="geo-json" specific-use="{&#34;type&#34;:&#34;Point&#34;,&#34;coordinates&#34;:[49.973950,-15.671330]}" id="NCID0EOSGM" xlink:type="simple">-15.67133, 49.97395</named-content></named-content>, 425 m, rainforest, 21.xi.1993, (<italic>B.L. Fisher</italic>); Toamasina, Station forestière Tampolo, 10 km NNE Fenoarivo Atn., <named-content xmlns:xlink="http://www.w3.org/1999/xlink" content-type="dwc:verbatimCoordinates" xlink:type="simple"><named-content content-type="geo-json" specific-use="{&#34;type&#34;:&#34;Point&#34;,&#34;coordinates&#34;:[49.430000,-17.282500]}" id="NCID0EYSGM" xlink:type="simple">-17.2825, 49.43</named-content></named-content>, 10 m, littoral rainforest, 4.iv.1997, (<italic>B.L. Fisher</italic>); Toamasina, Station forestière Tampolo, 10 km NNE Fenoarivo Atn., <named-content xmlns:xlink="http://www.w3.org/1999/xlink" content-type="dwc:verbatimCoordinates" xlink:type="simple"><named-content content-type="geo-json" specific-use="{&#34;type&#34;:&#34;Point&#34;,&#34;coordinates&#34;:[49.430000,-17.282500]}" id="NCID0ECTGM" xlink:type="simple">-17.2825, 49.43</named-content></named-content>, 10 m, littoral rainforest, 6.iv.1997, (<italic>B.L. Fisher</italic>); Toamasina, Forêt classée Sandranantitra, <named-content xmlns:xlink="http://www.w3.org/1999/xlink" content-type="dwc:verbatimCoordinates" xlink:type="simple"><named-content content-type="geo-json" specific-use="{&#34;type&#34;:&#34;Point&#34;,&#34;coordinates&#34;:[49.091670,-18.048330]}" id="NCID0EMTGM" xlink:type="simple">-18.04833, 49.09167</named-content></named-content>, 450 m, rainforest, 21–24.i.2009, (<italic>H.J.Ratsirarson</italic>); Toamasina, Forêt classée Sandranantitra, <named-content xmlns:xlink="http://www.w3.org/1999/xlink" content-type="dwc:verbatimCoordinates" xlink:type="simple"><named-content content-type="geo-json" specific-use="{&#34;type&#34;:&#34;Point&#34;,&#34;coordinates&#34;:[49.091670,-18.048330]}" id="NCID0EWTGM" xlink:type="simple">-18.04833, 49.09167</named-content></named-content>, 450 m, rainforest, 18–21.i.1999, (<italic>H.J.Ratsirarson</italic>); Toamasina, Forêt classée Andriantantely, <named-content xmlns:xlink="http://www.w3.org/1999/xlink" content-type="dwc:verbatimCoordinates" xlink:type="simple"><named-content content-type="geo-json" specific-use="{&#34;type&#34;:&#34;Point&#34;,&#34;coordinates&#34;:[48.813330,-18.695000]}" id="NCID0EAUGM" xlink:type="simple">-18.695, 48.81333</named-content></named-content>, 530 m, rainforest, 7–10.xii.1998, (<italic>H.J.Ratsirarson</italic>); Toamasina, Forêt classée Sandranantitra, <named-content xmlns:xlink="http://www.w3.org/1999/xlink" content-type="dwc:verbatimCoordinates" xlink:type="simple"><named-content content-type="geo-json" specific-use="{&#34;type&#34;:&#34;Point&#34;,&#34;coordinates&#34;:[49.091670,-18.048330]}" id="NCID0EKUGM" xlink:type="simple">-18.04833, 49.09167</named-content></named-content>, 450 m, rainforest, 18–24.i.1999, (<italic>H.J.Ratsirarson</italic>); Toamasina, Forêt classée Andriantantely, <named-content xmlns:xlink="http://www.w3.org/1999/xlink" content-type="dwc:verbatimCoordinates" xlink:type="simple"><named-content content-type="geo-json" specific-use="{&#34;type&#34;:&#34;Point&#34;,&#34;coordinates&#34;:[48.813330,-18.695000]}" id="NCID0EUUGM" xlink:type="simple">-18.695, 48.81333</named-content></named-content>, 530 m, rainforest, 4–7.xii.1998, <italic>(H.J.Ratsirarson</italic>); Toamasina, Sahafina forest 11.4 km W Brickaville, <named-content xmlns:xlink="http://www.w3.org/1999/xlink" content-type="dwc:verbatimCoordinates" xlink:type="simple"><named-content content-type="geo-json" specific-use="{&#34;type&#34;:&#34;Point&#34;,&#34;coordinates&#34;:[48.962050,-18.814450]}" id="NCID0E5UGM" xlink:type="simple">-18.81445, 48.96205</named-content></named-content>, 140 m, rainforest, 13–14.xii.2007. (<italic>B.L. Fisher et al</italic>.); Toamasina, Parc National de Zahamena, Tetezambatana forest, near junction of Nosivola and Manakambahiny Rivers, <named-content xmlns:xlink="http://www.w3.org/1999/xlink" content-type="dwc:verbatimCoordinates" xlink:type="simple"><named-content content-type="geo-json" specific-use="{&#34;type&#34;:&#34;Point&#34;,&#34;coordinates&#34;:[48.729360,-17.742980]}" id="NCID0EIVGM" xlink:type="simple">-17.74298, 48.72936</named-content></named-content>, 860 m, rainforest, 18–19.ii.2009, (<italic>B.L. Fisher et al</italic>.); Toamasina, Parc National de Zahamena, Onibe River, <named-content xmlns:xlink="http://www.w3.org/1999/xlink" content-type="dwc:verbatimCoordinates" xlink:type="simple"><named-content content-type="geo-json" specific-use="{&#34;type&#34;:&#34;Point&#34;,&#34;coordinates&#34;:[48.854680,-17.759080]}" id="NCID0ESVGM" xlink:type="simple">-17.75908, 48.85468</named-content></named-content>, 780 m, rainforest, 21–23.ii.2009, (<italic>B.L. Fisher et al</italic>.); Toamasina, Réserve Spéciale Ambatovaky, Sandrangato river, <named-content xmlns:xlink="http://www.w3.org/1999/xlink" content-type="dwc:verbatimCoordinates" xlink:type="simple"><named-content content-type="geo-json" specific-use="{&#34;type&#34;:&#34;Point&#34;,&#34;coordinates&#34;:[49.266380,-16.770200]}" id="NCID0E3VGM" xlink:type="simple">-16.7702, 49.26638</named-content></named-content>, 470 m, rainforest, 23.ii.2010, (<italic>B.L. Fisher et al</italic>.); Toamasina, Corridor Forestier Analamay-Mantadia, Ambatoharanana, <named-content xmlns:xlink="http://www.w3.org/1999/xlink" content-type="dwc:verbatimCoordinates" xlink:type="simple"><named-content content-type="geo-json" specific-use="{&#34;type&#34;:&#34;Point&#34;,&#34;coordinates&#34;:[48.405060,-18.803880]}" id="NCID0EGWGM" xlink:type="simple">-18.80388, 48.40506</named-content></named-content>, 1013 m, rainforest, 12–19.xii.2012, (<italic>B.L. Fisher et al</italic>.); Toamasina, Forêt classée Sandranantitra, <named-content xmlns:xlink="http://www.w3.org/1999/xlink" content-type="dwc:verbatimCoordinates" xlink:type="simple"><named-content content-type="geo-json" specific-use="{&#34;type&#34;:&#34;Point&#34;,&#34;coordinates&#34;:[49.091670,-18.048330]}" id="NCID0EQWGM" xlink:type="simple">-18.04833, 49.09167</named-content></named-content>, 450 m, rainforest, 21–24.i.1999, (<italic>H.J.Ratsirarson</italic>); Toamasina, Ankerana, <named-content xmlns:xlink="http://www.w3.org/1999/xlink" content-type="dwc:verbatimCoordinates" xlink:type="simple"><named-content content-type="geo-json" specific-use="{&#34;type&#34;:&#34;Point&#34;,&#34;coordinates&#34;:[48.818900,-18.410400]}" id="NCID0E1WGM" xlink:type="simple">-18.4104, 48.8189</named-content></named-content>, 855 m, rainforest, 27.i.2012, (<italic>B.L. Fisher et al</italic>.); Toamasina, Ankerana, <named-content xmlns:xlink="http://www.w3.org/1999/xlink" content-type="dwc:verbatimCoordinates" xlink:type="simple"><named-content content-type="geo-json" specific-use="{&#34;type&#34;:&#34;Point&#34;,&#34;coordinates&#34;:[48.818900,-18.410400]}" id="NCID0EEXGM" xlink:type="simple">-18.4104, 48.8189</named-content></named-content>, 855 m, rainforest, 25.i.2012, (<italic>B.L. Fisher et al</italic>.); Toamasina, Ankerana, <named-content xmlns:xlink="http://www.w3.org/1999/xlink" content-type="dwc:verbatimCoordinates" xlink:type="simple"><named-content content-type="geo-json" specific-use="{&#34;type&#34;:&#34;Point&#34;,&#34;coordinates&#34;:[48.818900,-18.410400]}" id="NCID0EOXGM" xlink:type="simple">-18.4104, 48.8189</named-content></named-content>, 855 m, rainforest, 22–27.i.2012, (<italic>B.L. Fisher et al</italic>.); Toamasina, Ankerana, <named-content xmlns:xlink="http://www.w3.org/1999/xlink" content-type="dwc:verbatimCoordinates" xlink:type="simple"><named-content content-type="geo-json" specific-use="{&#34;type&#34;:&#34;Point&#34;,&#34;coordinates&#34;:[48.813110,-18.400620]}" id="NCID0EYXGM" xlink:type="simple">-18.40062, 48.81311</named-content></named-content>, 865 m, rainforest, 17–18.i.2012, (<italic>B.L. Fisher et al</italic>.); Toamasina, Ankerana, <named-content xmlns:xlink="http://www.w3.org/1999/xlink" content-type="dwc:verbatimCoordinates" xlink:type="simple"><named-content content-type="geo-json" specific-use="{&#34;type&#34;:&#34;Point&#34;,&#34;coordinates&#34;:[48.820290,-18.406100]}" id="NCID0ECYGM" xlink:type="simple">-18.4061, 48.82029</named-content></named-content>, 725 m, rainforest, 16.i.2012, (<italic>B.L. Fisher et al</italic>.); Toamasina, Ankerana, <named-content xmlns:xlink="http://www.w3.org/1999/xlink" content-type="dwc:verbatimCoordinates" xlink:type="simple"><named-content content-type="geo-json" specific-use="{&#34;type&#34;:&#34;Point&#34;,&#34;coordinates&#34;:[48.821070,-18.408290]}" id="NCID0EMYGM" xlink:type="simple">-18.40829, 48.82107</named-content></named-content>, 750 m, rainforest, 21–22.i.2012, (<italic>B.L. Fisher et al</italic>.); Toamasina, Ankerana, <named-content xmlns:xlink="http://www.w3.org/1999/xlink" content-type="dwc:verbatimCoordinates" xlink:type="simple"><named-content content-type="geo-json" specific-use="{&#34;type&#34;:&#34;Point&#34;,&#34;coordinates&#34;:[48.820290,-18.406100]}" id="NCID0EWYGM" xlink:type="simple">-18.4061, 48.82029</named-content></named-content>, 725 m, rainforest, 16–21.i.2012, (<italic>B.L. Fisher et al</italic>.); Toamasina, Ankerana, <named-content xmlns:xlink="http://www.w3.org/1999/xlink" content-type="dwc:verbatimCoordinates" xlink:type="simple"><named-content content-type="geo-json" specific-use="{&#34;type&#34;:&#34;Point&#34;,&#34;coordinates&#34;:[48.821070,-18.408290]}" id="NCID0EAZGM" xlink:type="simple">-18.40829, 48.82107</named-content></named-content>, 750 m, rainforest, 21–26.i.2012, (<italic>B.L. Fisher et al</italic>.); Toamasina, Corridor Forestier Analamay-Mantadia, Ambatoharanana, <named-content xmlns:xlink="http://www.w3.org/1999/xlink" content-type="dwc:verbatimCoordinates" xlink:type="simple"><named-content content-type="geo-json" specific-use="{&#34;type&#34;:&#34;Point&#34;,&#34;coordinates&#34;:[48.400810,-18.804240]}" id="NCID0EKZGM" xlink:type="simple">-18.80424, 48.40081</named-content></named-content>, 968 m, rainforest, 12–19.xii.2012, (<italic>B.L. Fisher et al</italic>.); Toamasina, Corridor Forestier Analamay-Mantadia, Ambohibolakely, <named-content xmlns:xlink="http://www.w3.org/1999/xlink" content-type="dwc:verbatimCoordinates" xlink:type="simple"><named-content content-type="geo-json" specific-use="{&#34;type&#34;:&#34;Point&#34;,&#34;coordinates&#34;:[48.371280,-18.760870]}" id="NCID0EUZGM" xlink:type="simple">-18.76087, 48.37128</named-content></named-content>, 1044 m, rainforest, 29.xi.2012, (<italic>B.L. Fisher et al</italic>.); Toamasina, Corridor Forestier Analamay-Mantadia, Ambohibolakely, <named-content xmlns:xlink="http://www.w3.org/1999/xlink" content-type="dwc:verbatimCoordinates" xlink:type="simple"><named-content content-type="geo-json" specific-use="{&#34;type&#34;:&#34;Point&#34;,&#34;coordinates&#34;:[48.364370,-18.761310]}" id="NCID0E5ZGM" xlink:type="simple">-18.76131, 48.36437</named-content></named-content>, 983 m, rainforest, 26.xi.2012, (<italic>B.L. Fisher et al</italic>.); Toamasina, Corridor Forestier Analamay-Mantadia, Ambohibolakely, <named-content xmlns:xlink="http://www.w3.org/1999/xlink" content-type="dwc:verbatimCoordinates" xlink:type="simple"><named-content content-type="geo-json" specific-use="{&#34;type&#34;:&#34;Point&#34;,&#34;coordinates&#34;:[48.366280,-18.779080]}" id="NCID0EI1GM" xlink:type="simple">-18.77908, 48.36628</named-content></named-content>, 1014 m, rainforest, 28.xi.2012, (<italic>B.L. Fisher et al</italic>.); Toamasina, Corridor Forestier Analamay-Mantadia, Ambatoharanana, <named-content xmlns:xlink="http://www.w3.org/1999/xlink" content-type="dwc:verbatimCoordinates" xlink:type="simple"><named-content content-type="geo-json" specific-use="{&#34;type&#34;:&#34;Point&#34;,&#34;coordinates&#34;:[48.403580,-18.803980]}" id="NCID0ES1GM" xlink:type="simple">-18.80398, 48.40358</named-content></named-content>, 1064 m, rainforest, 12–19.xii.2012, (<italic>B.L. Fisher et al</italic>.); Toamasina, Corridor Forestier Analamay-Mantadia, Tsaravoniana, <named-content xmlns:xlink="http://www.w3.org/1999/xlink" content-type="dwc:verbatimCoordinates" xlink:type="simple"><named-content content-type="geo-json" specific-use="{&#34;type&#34;:&#34;Point&#34;,&#34;coordinates&#34;:[48.419380,-18.764650]}" id="NCID0E31GM" xlink:type="simple">-18.76465, 48.41938</named-content></named-content>, 1039 m, rainforest, 2–7.xii.2012, (<italic>B.L. Fisher et al</italic>.); Toamasina, Corridor Forestier Analamay-Mantadia, Tsaravoniana, <named-content xmlns:xlink="http://www.w3.org/1999/xlink" content-type="dwc:verbatimCoordinates" xlink:type="simple"><named-content content-type="geo-json" specific-use="{&#34;type&#34;:&#34;Point&#34;,&#34;coordinates&#34;:[48.421340,-18.761240]}" id="NCID0EG2GM" xlink:type="simple">-18.76124, 48.42134</named-content></named-content>, 939 m, rainforest, 2–7.xii.2012, (<italic>B.L. Fisher et al</italic>.); Toamasina, Corridor Forestier Analamay-Mantadia, Tsaravoniana, <named-content xmlns:xlink="http://www.w3.org/1999/xlink" content-type="dwc:verbatimCoordinates" xlink:type="simple"><named-content content-type="geo-json" specific-use="{&#34;type&#34;:&#34;Point&#34;,&#34;coordinates&#34;:[48.419380,-18.764650]}" id="NCID0EQ2GM" xlink:type="simple">-18.76465, 48.41938</named-content></named-content>, 1039 m, rainforest, 4–5.xii.2012, (<italic>B.L. Fisher et al</italic>.); Toamasina, Corridor Forestier Analamay-Mantadia, Ambohibolakely, <named-content xmlns:xlink="http://www.w3.org/1999/xlink" content-type="dwc:verbatimCoordinates" xlink:type="simple"><named-content content-type="geo-json" specific-use="{&#34;type&#34;:&#34;Point&#34;,&#34;coordinates&#34;:[48.364370,-18.761310]}" id="NCID0E12GM" xlink:type="simple">-18.76131, 48.36437</named-content></named-content>, 983 m, rainforest, 23–28.xi.2012, (<italic>B.L. Fisher et al</italic>.); Toamasina, Corridor Forestier Analamay-Mantadia, Ambohibolakely, <named-content xmlns:xlink="http://www.w3.org/1999/xlink" content-type="dwc:verbatimCoordinates" xlink:type="simple"><named-content content-type="geo-json" specific-use="{&#34;type&#34;:&#34;Point&#34;,&#34;coordinates&#34;:[48.371280,-18.760870]}" id="NCID0EE3GM" xlink:type="simple">-18.76087, 48.37128</named-content></named-content>, 1044 m, rainforest, 23–28.xi.2012, (<italic>B.L. Fisher et al</italic>.); <bold><italic><tp:taxon-name><tp:taxon-name-part taxon-name-part-type="genus" reg="Toliara">Toliara</tp:taxon-name-part></tp:taxon-name></italic></bold>: Parc National Andohahela, Col de Tanatana, 33.3 km NW Tolagnaro, <named-content xmlns:xlink="http://www.w3.org/1999/xlink" content-type="dwc:verbatimCoordinates" xlink:type="simple"><named-content content-type="geo-json" specific-use="{&#34;type&#34;:&#34;Point&#34;,&#34;coordinates&#34;:[46.853670,-24.758500]}" id="NCID0EW3GM" xlink:type="simple">-24.7585, 46.85367</named-content></named-content>, 275 m, rainforest, 23.xi.2006, (<italic>B.L. Fisher et al</italic>.); <tp:taxon-name><tp:taxon-name-part taxon-name-part-type="genus" reg="Toliara">Toliara</tp:taxon-name-part></tp:taxon-name>, 11 km NW Enakara, Réserve Andohahela, <named-content xmlns:xlink="http://www.w3.org/1999/xlink" content-type="dwc:verbatimCoordinates" xlink:type="simple"><named-content content-type="geo-json" specific-use="{&#34;type&#34;:&#34;Point&#34;,&#34;coordinates&#34;:[46.833330,-24.566670]}" id="NCID0EG4GM" xlink:type="simple">-24.56667, 46.83333</named-content></named-content>, 800 m, rainforest, 17.xi.1992, (<italic>B.L. Fisher</italic>); <tp:taxon-name><tp:taxon-name-part taxon-name-part-type="genus" reg="Toliara">Toliara</tp:taxon-name-part></tp:taxon-name>, 10 km NW Enakara, Réserve Andohahela, <named-content xmlns:xlink="http://www.w3.org/1999/xlink" content-type="dwc:verbatimCoordinates" xlink:type="simple"><named-content content-type="geo-json" specific-use="{&#34;type&#34;:&#34;Point&#34;,&#34;coordinates&#34;:[46.816670,-24.566670]}" id="NCID0EW4GM" xlink:type="simple">-24.56667, 46.81667</named-content></named-content>, 430 m, rainforest, 22.xi.1992, (<italic>B.L. Fisher</italic>); <tp:taxon-name><tp:taxon-name-part taxon-name-part-type="genus" reg="Toliara">Toliara</tp:taxon-name-part></tp:taxon-name>, Mandena, 8.4 km NNE 30° Tolagnaro, <named-content xmlns:xlink="http://www.w3.org/1999/xlink" content-type="dwc:verbatimCoordinates" xlink:type="simple"><named-content content-type="geo-json" specific-use="{&#34;type&#34;:&#34;Point&#34;,&#34;coordinates&#34;:[47.001670,-24.951670]}" id="NCID0EG5GM" xlink:type="simple">-24.95167, 47.00167</named-content></named-content>, 20 m, littoral rainforest, 20.xi.1998, (<italic>B.L. Fisher</italic>); <tp:taxon-name><tp:taxon-name-part taxon-name-part-type="genus" reg="Toliara">Toliara</tp:taxon-name-part></tp:taxon-name>, 2.7 km WNW 302° Ste. Luce, <named-content xmlns:xlink="http://www.w3.org/1999/xlink" content-type="dwc:verbatimCoordinates" xlink:type="simple"><named-content content-type="geo-json" specific-use="{&#34;type&#34;:&#34;Point&#34;,&#34;coordinates&#34;:[47.171670,-24.771670]}" id="NCID0EW5GM" xlink:type="simple">-24.77167, 47.17167</named-content></named-content>, 20 m, littoral rainforest, 9–11.xii.1998, (<italic>B.L.Fisher (J.-Baptiste</italic>)); <tp:taxon-name><tp:taxon-name-part taxon-name-part-type="genus" reg="Toliara">Toliara</tp:taxon-name-part></tp:taxon-name>, Forêt de Petriky, 12.5 km W 272° Tolagnaro, <named-content xmlns:xlink="http://www.w3.org/1999/xlink" content-type="dwc:verbatimCoordinates" xlink:type="simple"><named-content content-type="geo-json" specific-use="{&#34;type&#34;:&#34;Point&#34;,&#34;coordinates&#34;:[46.870000,-25.061670]}" id="NCID0EG6GM" xlink:type="simple">-25.06167, 46.87</named-content></named-content>, 10 m, littoral rainforest, 22.xi.1998, (<italic>B.L. Fisher</italic>); <tp:taxon-name><tp:taxon-name-part taxon-name-part-type="genus" reg="Toliara">Toliara</tp:taxon-name-part></tp:taxon-name>, Parc National Andohahela, Col de Tanatana, 33.3 km NW Tolagnaro, <named-content xmlns:xlink="http://www.w3.org/1999/xlink" content-type="dwc:verbatimCoordinates" xlink:type="simple"><named-content content-type="geo-json" specific-use="{&#34;type&#34;:&#34;Point&#34;,&#34;coordinates&#34;:[46.853670,-24.758500]}" id="NCID0EW6GM" xlink:type="simple">-24.7585, 46.85367</named-content></named-content>, 275 m, rainforest, 28.xi.2006, (<italic>B.L. Fisher et al</italic>.); <tp:taxon-name><tp:taxon-name-part taxon-name-part-type="genus" reg="Toliara">Toliara</tp:taxon-name-part></tp:taxon-name>, Manatantely, 8.9 km NW Tolagnaro, <named-content xmlns:xlink="http://www.w3.org/1999/xlink" content-type="dwc:verbatimCoordinates" xlink:type="simple"><named-content content-type="geo-json" specific-use="{&#34;type&#34;:&#34;Point&#34;,&#34;coordinates&#34;:[46.925670,-24.981500]}" id="NCID0EGAHM" xlink:type="simple">-24.9815, 46.92567</named-content></named-content>, 100 m, rainforest, 27–28.xi.2006, (<italic>B.L. Fisher et al</italic>.); <tp:taxon-name><tp:taxon-name-part taxon-name-part-type="genus" reg="Toliara">Toliara</tp:taxon-name-part></tp:taxon-name>, Forêt Ivohibe 55.0km N Tolagnaro, <named-content xmlns:xlink="http://www.w3.org/1999/xlink" content-type="dwc:verbatimCoordinates" xlink:type="simple"><named-content content-type="geo-json" specific-use="{&#34;type&#34;:&#34;Point&#34;,&#34;coordinates&#34;:[47.204000,-24.569000]}" id="NCID0EWAHM" xlink:type="simple">-24.569, 47.204</named-content></named-content>. 200 m, rainforest, 2–4.xii.2006, (<italic>B.L. Fisher et al</italic>.); <tp:taxon-name><tp:taxon-name-part taxon-name-part-type="genus" reg="Toliara">Toliara</tp:taxon-name-part></tp:taxon-name>, Parc National Andohahela, Col de Tanatana, 33.3km NW Tolagnaro, <named-content xmlns:xlink="http://www.w3.org/1999/xlink" content-type="dwc:verbatimCoordinates" xlink:type="simple"><named-content content-type="geo-json" specific-use="{&#34;type&#34;:&#34;Point&#34;,&#34;coordinates&#34;:[46.853670,-24.758500]}" id="NCID0EGBHM" xlink:type="simple">-24.7585, 46.85367</named-content></named-content>, 275 m, rainforest, 22–24.xi.2006, (<italic>B.L. Fisher et al</italic>.); <tp:taxon-name><tp:taxon-name-part taxon-name-part-type="genus" reg="Toliara">Toliara</tp:taxon-name-part></tp:taxon-name>, Grand Lavasoa, 25.9km W Tolagnaro, <named-content xmlns:xlink="http://www.w3.org/1999/xlink" content-type="dwc:verbatimCoordinates" xlink:type="simple"><named-content content-type="geo-json" specific-use="{&#34;type&#34;:&#34;Point&#34;,&#34;coordinates&#34;:[46.749000,-25.087670]}" id="NCID0EWBHM" xlink:type="simple">-25.08767, 46.749</named-content></named-content>, 450 m, rainforest, 30.xi.-2.xii.2006, (<italic>B.L. Fisher et al</italic>.); <tp:taxon-name><tp:taxon-name-part taxon-name-part-type="genus" reg="Toliara">Toliara</tp:taxon-name-part></tp:taxon-name>, Réserve Spéciale Kalambatritra, Ambinanitelo, <named-content xmlns:xlink="http://www.w3.org/1999/xlink" content-type="dwc:verbatimCoordinates" xlink:type="simple"><named-content content-type="geo-json" specific-use="{&#34;type&#34;:&#34;Point&#34;,&#34;coordinates&#34;:[46.457730,-23.453730]}" id="NCID0EGCHM" xlink:type="simple">-23.45373, 46.45773</named-content></named-content>, 1345 m, grassland, 11.ii.2009, (<italic>B.L. Fisher et al</italic>.); <tp:taxon-name><tp:taxon-name-part taxon-name-part-type="genus" reg="Toliara">Toliara</tp:taxon-name-part></tp:taxon-name>, Parc National d’Andohahela, Manampanihy River, 5.4 km 113° ESE Mahamavo, 36.7 km 343° NNW Tolagnaro, <named-content xmlns:xlink="http://www.w3.org/1999/xlink" content-type="dwc:verbatimCoordinates" xlink:type="simple"><named-content content-type="geo-json" specific-use="{&#34;type&#34;:&#34;Point&#34;,&#34;coordinates&#34;:[46.766830,-24.763890]}" id="NCID0EWCHM" xlink:type="simple">-24.76389, 46.76683</named-content></named-content>, 650 m, rainforest, 24.i.2002, (<italic>Fisher, Griswold et al.</italic>); <tp:taxon-name><tp:taxon-name-part taxon-name-part-type="genus" reg="Toliara">Toliara</tp:taxon-name-part></tp:taxon-name>, Forêt Classée d’Analavelona, 29.2 km 343° NNW Mahaboboka, <named-content xmlns:xlink="http://www.w3.org/1999/xlink" content-type="dwc:verbatimCoordinates" xlink:type="simple"><named-content content-type="geo-json" specific-use="{&#34;type&#34;:&#34;Point&#34;,&#34;coordinates&#34;:[44.190000,-22.675000]}" id="NCID0EGDHM" xlink:type="simple">-22.675, 44.19</named-content></named-content>, 1100 m, montane rainforest, 18–22.ii.2003, (<italic>Fisher, Griswold et al.</italic>).</p></tp:treatment-sec></tp:taxon-treatment>
