# Supplementary material for: Taxonomy of the ant genus Carebara Westwood (Formicidae, Myrmicinae) in the Malagasy Region
Source: Zookeys. 2018 Jun 18;(767):1–149. doi: 10.3897/zookeys.767.21105 (PMC6018136; doi:10.3897/zookeys.767.21105)
Supplement: XML Treatment for Carebara omasi [file zookeys.767.21105-treatment16.xml]

<!DOCTYPE tp:taxon-treatment
  PUBLIC "-//TaxonX//DTD Taxonomic Treatment Publishing DTD v0 20100105//EN" "tax-treatment-NSO.dtd">
<tp:taxon-treatment xmlns:tp="http://www.plazi.org/taxpub"><tp:treatment-meta><kwd-group><label>Taxon classification</label><kwd><named-content xmlns:xlink="http://www.w3.org/1999/xlink" content-type="kingdom">Animalia</named-content></kwd><kwd><named-content xmlns:xlink="http://www.w3.org/1999/xlink" content-type="order">Hymenoptera</named-content></kwd><kwd><named-content xmlns:xlink="http://www.w3.org/1999/xlink" content-type="family">Formicidae</named-content></kwd></kwd-group><mixed-citation publication-type="journal"><person-group><name><surname>Azorsa</surname><given-names>Frank</given-names></name><name><surname>Fisher</surname><given-names>Brian L.</given-names></name></person-group><article-title>Taxonomy of the ant genus <italic><tp:taxon-name><tp:taxon-name-part taxon-name-part-type="genus" reg="Carebara">Carebara</tp:taxon-name-part></tp:taxon-name></italic> Westwood (<tp:taxon-name><tp:taxon-name-part taxon-name-part-type="family">Formicidae</tp:taxon-name-part></tp:taxon-name>, <tp:taxon-name><tp:taxon-name-part taxon-name-part-type="subfamily">Myrmicinae</tp:taxon-name-part></tp:taxon-name>) in the Malagasy Region</article-title><source>Zookeys</source><day>18</day><month>6</month><year>2018</year><volume>2018</volume><issue>767</issue><fpage>1</fpage><lpage>149</lpage><pub-id pub-id-type="doi">10.3897/zookeys.767.21105</pub-id></mixed-citation></tp:treatment-meta><tp:nomenclature><tp:taxon-name>
            <tp:taxon-name-part taxon-name-part-type="genus" reg="Carebara">Carebara</tp:taxon-name-part>
            <tp:taxon-name-part taxon-name-part-type="species" reg="omasi">omasi</tp:taxon-name-part>
            <object-id xmlns:xlink="http://www.w3.org/1999/xlink" content-type="zoobank" xlink:type="simple">http://zoobank.org/0F423ABB-516D-4243-8052-AC1D681F44EC</object-id>
          </tp:taxon-name><tp:taxon-authority>Azorsa &amp; Fisher</tp:taxon-authority><tp:taxon-status xmlns:xlink="http://www.w3.org/1999/xlink" xlink:type="simple">sp. n.</tp:taxon-status></tp:nomenclature><tp:treatment-sec sec-type="Holotype" id="SECID0EWEHM"><title>Holotype.</title><p>(major worker), MADAGASCAR, <tp:taxon-name><tp:taxon-name-part taxon-name-part-type="genus" reg="Toliara">Toliara</tp:taxon-name-part></tp:taxon-name>, Réserve Spéciale d’Ambohijanahary, Forêt d’Ankazotsihitafototra, 34.6 km 314° NW Ambaravaranala, <named-content xmlns:xlink="http://www.w3.org/1999/xlink" content-type="dwc:verbatimCoordinates" xlink:type="simple"><named-content content-type="geo-json" specific-use="{&#34;type&#34;:&#34;Point&#34;,&#34;coordinates&#34;:[45.418330,-18.260000]}" id="NCID0EFFHM" xlink:type="simple">-18.26, 45.41833</named-content></named-content>, 1100 m, montane rainforest, 16.i.2003, (<italic>Fisher, Griswold et al.</italic>). Collection code BLF07086, (<abbrev xmlns:xlink="http://www.w3.org/1999/xlink" content-type="institution" xlink:title="California Academy of Sciences, San Francisco, California, U.S.A." id="ABBRID0EMFHM" xlink:type="simple">CASC</abbrev>: <ext-link xmlns:xlink="http://www.w3.org/1999/xlink" ext-link-type="uri" xlink:href="http://data.antweb.org/specimen/CASENT0028870" xlink:type="simple">CASENT0028870</ext-link>). <bold>Paratypes</bold>: (30 major workers and 16 minor workers), with same data as holotype, 17 major workers (<abbrev xmlns:xlink="http://www.w3.org/1999/xlink" content-type="institution" xlink:title="The Natural History Museum (British Museum, Natural History), London, U.K." id="ABBRID0ETFHM" xlink:type="simple">BMNH</abbrev>: <ext-link xmlns:xlink="http://www.w3.org/1999/xlink" ext-link-type="uri" xlink:href="http://data.antweb.org/specimen/CASENT0028980" xlink:type="simple">CASENT0028980</ext-link>, <abbrev xmlns:xlink="http://www.w3.org/1999/xlink" content-type="institution" xlink:title="California Academy of Sciences, San Francisco, California, U.S.A." id="ABBRID0EYFHM" xlink:type="simple">CASC</abbrev>: <ext-link xmlns:xlink="http://www.w3.org/1999/xlink" ext-link-type="uri" xlink:href="http://data.antweb.org/specimen/CASENT0029010" xlink:type="simple">CASENT0029010</ext-link>, <ext-link xmlns:xlink="http://www.w3.org/1999/xlink" ext-link-type="uri" xlink:href="http://data.antweb.org/specimen/CASENT0029145" xlink:type="simple">CASENT0029145</ext-link>, <ext-link xmlns:xlink="http://www.w3.org/1999/xlink" ext-link-type="uri" xlink:href="http://data.antweb.org/specimen/CASENT0028999" xlink:type="simple">CASENT0028999</ext-link>, <ext-link xmlns:xlink="http://www.w3.org/1999/xlink" ext-link-type="uri" xlink:href="http://data.antweb.org/specimen/CASENT0029011" xlink:type="simple">CASENT0029011</ext-link>, <ext-link xmlns:xlink="http://www.w3.org/1999/xlink" ext-link-type="uri" xlink:href="http://data.antweb.org/specimen/CASENT0029140" xlink:type="simple">CASENT0029140</ext-link>, <ext-link xmlns:xlink="http://www.w3.org/1999/xlink" ext-link-type="uri" xlink:href="http://data.antweb.org/specimen/CASENT0028973" xlink:type="simple">CASENT0028973</ext-link>, <ext-link xmlns:xlink="http://www.w3.org/1999/xlink" ext-link-type="uri" xlink:href="http://data.antweb.org/specimen/CASENT0028998" xlink:type="simple">CASENT0028998</ext-link>, <ext-link xmlns:xlink="http://www.w3.org/1999/xlink" ext-link-type="uri" xlink:href="http://data.antweb.org/specimen/CASENT0029040" xlink:type="simple">CASENT0029040</ext-link>, <ext-link xmlns:xlink="http://www.w3.org/1999/xlink" ext-link-type="uri" xlink:href="http://data.antweb.org/specimen/CASENT0029146" xlink:type="simple">CASENT0029146</ext-link>, <ext-link xmlns:xlink="http://www.w3.org/1999/xlink" ext-link-type="uri" xlink:href="http://data.antweb.org/specimen/CASENT0029024" xlink:type="simple">CASENT0029024</ext-link>, <ext-link xmlns:xlink="http://www.w3.org/1999/xlink" ext-link-type="uri" xlink:href="http://data.antweb.org/specimen/CASENT0028886" xlink:type="simple">CASENT0028886</ext-link>, <ext-link xmlns:xlink="http://www.w3.org/1999/xlink" ext-link-type="uri" xlink:href="http://data.antweb.org/specimen/CASENT0028879" xlink:type="simple">CASENT0028879</ext-link>, <ext-link xmlns:xlink="http://www.w3.org/1999/xlink" ext-link-type="uri" xlink:href="http://data.antweb.org/specimen/CASENT0028869" xlink:type="simple">CASENT0028869</ext-link>, <abbrev xmlns:xlink="http://www.w3.org/1999/xlink" content-type="institution" xlink:title="Museum of Comparative Zoology, Harvard University, Cambridge, Massachusetts, U.S.A." id="ABBRID0E4FHM" xlink:type="simple">MCZ</abbrev>: <ext-link xmlns:xlink="http://www.w3.org/1999/xlink" ext-link-type="uri" xlink:href="http://data.antweb.org/specimen/CASENT0028945" xlink:type="simple">CASENT0028945</ext-link>, <abbrev xmlns:xlink="http://www.w3.org/1999/xlink" content-type="institution" xlink:title="Muséum d’Histoire Naturelle de la Ville de Genève, Geneva, Switzerland" id="ABBRID0ECGHM" xlink:type="simple">MHNG</abbrev>: <ext-link xmlns:xlink="http://www.w3.org/1999/xlink" ext-link-type="uri" xlink:href="http://data.antweb.org/specimen/CASENT0028955" xlink:type="simple">CASENT0028955</ext-link>, NHMB: <ext-link xmlns:xlink="http://www.w3.org/1999/xlink" ext-link-type="uri" xlink:href="http://data.antweb.org/specimen/CASENT0028987" xlink:type="simple">CASENT0028987</ext-link>), and 16 minor workers (<abbrev xmlns:xlink="http://www.w3.org/1999/xlink" content-type="institution" xlink:title="The Natural History Museum (British Museum, Natural History), London, U.K." id="ABBRID0EHGHM" xlink:type="simple">BMNH</abbrev>: <ext-link xmlns:xlink="http://www.w3.org/1999/xlink" ext-link-type="uri" xlink:href="http://data.antweb.org/specimen/CASENT0028987" xlink:type="simple">CASENT0028987</ext-link>, <abbrev xmlns:xlink="http://www.w3.org/1999/xlink" content-type="institution" xlink:title="California Academy of Sciences, San Francisco, California, U.S.A." id="ABBRID0EMGHM" xlink:type="simple">CASC</abbrev>: <ext-link xmlns:xlink="http://www.w3.org/1999/xlink" ext-link-type="uri" xlink:href="http://data.antweb.org/specimen/CASENT0028928" xlink:type="simple">CASENT0028928</ext-link>, <ext-link xmlns:xlink="http://www.w3.org/1999/xlink" ext-link-type="uri" xlink:href="http://data.antweb.org/specimen/CASENT0029047" xlink:type="simple">CASENT0029047</ext-link>, <ext-link xmlns:xlink="http://www.w3.org/1999/xlink" ext-link-type="uri" xlink:href="http://data.antweb.org/specimen/CASENT0029035" xlink:type="simple">CASENT0029035</ext-link>, <ext-link xmlns:xlink="http://www.w3.org/1999/xlink" ext-link-type="uri" xlink:href="http://data.antweb.org/specimen/CASENT0028947" xlink:type="simple">CASENT0028947</ext-link>, <ext-link xmlns:xlink="http://www.w3.org/1999/xlink" ext-link-type="uri" xlink:href="http://data.antweb.org/specimen/CASENT0029042" xlink:type="simple">CASENT0029042</ext-link>, <ext-link xmlns:xlink="http://www.w3.org/1999/xlink" ext-link-type="uri" xlink:href="http://data.antweb.org/specimen/CASENT0029043" xlink:type="simple">CASENT0029043</ext-link>, <ext-link xmlns:xlink="http://www.w3.org/1999/xlink" ext-link-type="uri" xlink:href="http://data.antweb.org/specimen/CASENT0029045" xlink:type="simple">CASENT0029045</ext-link>, <ext-link xmlns:xlink="http://www.w3.org/1999/xlink" ext-link-type="uri" xlink:href="http://data.antweb.org/specimen/CASENT0029046" xlink:type="simple">CASENT0029046</ext-link>, <ext-link xmlns:xlink="http://www.w3.org/1999/xlink" ext-link-type="uri" xlink:href="http://data.antweb.org/specimen/CASENT0028936" xlink:type="simple">CASENT0028936</ext-link>, <ext-link xmlns:xlink="http://www.w3.org/1999/xlink" ext-link-type="uri" xlink:href="http://data.antweb.org/specimen/CASENT0029031" xlink:type="simple">CASENT0029031</ext-link>, <ext-link xmlns:xlink="http://www.w3.org/1999/xlink" ext-link-type="uri" xlink:href="http://data.antweb.org/specimen/CASENT0029087" xlink:type="simple">CASENT0029087</ext-link>, <ext-link xmlns:xlink="http://www.w3.org/1999/xlink" ext-link-type="uri" xlink:href="http://data.antweb.org/specimen/CASENT0028940" xlink:type="simple">CASENT0028940</ext-link>, <abbrev xmlns:xlink="http://www.w3.org/1999/xlink" content-type="institution" xlink:title="Museum of Comparative Zoology, Harvard University, Cambridge, Massachusetts, U.S.A." id="ABBRID0ERGHM" xlink:type="simple">MCZ</abbrev>: <ext-link xmlns:xlink="http://www.w3.org/1999/xlink" ext-link-type="uri" xlink:href="http://data.antweb.org/specimen/CASENT0028940" xlink:type="simple">CASENT0028940</ext-link>, <abbrev xmlns:xlink="http://www.w3.org/1999/xlink" content-type="institution" xlink:title="Muséum d’Histoire Naturelle de la Ville de Genève, Geneva, Switzerland" id="ABBRID0EWGHM" xlink:type="simple">MHNG</abbrev>: <ext-link xmlns:xlink="http://www.w3.org/1999/xlink" ext-link-type="uri" xlink:href="http://data.antweb.org/specimen/CASENT0029086" xlink:type="simple">CASENT0029086</ext-link>, NHMB: <ext-link xmlns:xlink="http://www.w3.org/1999/xlink" ext-link-type="uri" xlink:href="http://data.antweb.org/specimen/CASENT0029088" xlink:type="simple">CASENT0029088</ext-link>). 13 major workers from: <tp:taxon-name><tp:taxon-name-part taxon-name-part-type="genus" reg="Toliara">Toliara</tp:taxon-name-part></tp:taxon-name>, Réserve Spéciale d’Ambohijanahary, Forêt d’Ankazotsihitafototra, 35.2 km 312° NW Ambaravaranala, <named-content xmlns:xlink="http://www.w3.org/1999/xlink" content-type="dwc:verbatimCoordinates" xlink:type="simple"><named-content content-type="geo-json" specific-use="{&#34;type&#34;:&#34;Point&#34;,&#34;coordinates&#34;:[45.406670,-18.266670]}" id="NCID0EEHHM" xlink:type="simple">-18.26667, 45.40667</named-content></named-content>, 1050 m, montane rainforest, 13–17.i.2003, (<italic>Fisher, Griswold et al.</italic>), BLF07020, 4 major workers (<abbrev xmlns:xlink="http://www.w3.org/1999/xlink" content-type="institution" xlink:title="California Academy of Sciences, San Francisco, California, U.S.A." id="ABBRID0ELHHM" xlink:type="simple">CASC</abbrev>: <ext-link xmlns:xlink="http://www.w3.org/1999/xlink" ext-link-type="uri" xlink:href="http://data.antweb.org/specimen/CASENT0027925" xlink:type="simple">CASENT0027925</ext-link>, <ext-link xmlns:xlink="http://www.w3.org/1999/xlink" ext-link-type="uri" xlink:href="http://data.antweb.org/specimen/CASENT0027900" xlink:type="simple">CASENT0027900</ext-link>, <ext-link xmlns:xlink="http://www.w3.org/1999/xlink" ext-link-type="uri" xlink:href="http://data.antweb.org/specimen/CASENT0027924" xlink:type="simple">CASENT0027924</ext-link>, <ext-link xmlns:xlink="http://www.w3.org/1999/xlink" ext-link-type="uri" xlink:href="http://data.antweb.org/specimen/CASENT0027810" xlink:type="simple">CASENT0027810</ext-link>), BLF07132, 1 major worker (<abbrev xmlns:xlink="http://www.w3.org/1999/xlink" content-type="institution" xlink:title="California Academy of Sciences, San Francisco, California, U.S.A." id="ABBRID0EQHHM" xlink:type="simple">CASC</abbrev>: <ext-link xmlns:xlink="http://www.w3.org/1999/xlink" ext-link-type="uri" xlink:href="http://data.antweb.org/specimen/CASENT0496795" xlink:type="simple">CASENT0496795</ext-link>), BLF07148, 2 major workers (<abbrev xmlns:xlink="http://www.w3.org/1999/xlink" content-type="institution" xlink:title="California Academy of Sciences, San Francisco, California, U.S.A." id="ABBRID0EVHHM" xlink:type="simple">CASC</abbrev>: <ext-link xmlns:xlink="http://www.w3.org/1999/xlink" ext-link-type="uri" xlink:href="http://data.antweb.org/specimen/CASENT0485919" xlink:type="simple">CASENT0485919</ext-link>, <ext-link xmlns:xlink="http://www.w3.org/1999/xlink" ext-link-type="uri" xlink:href="http://data.antweb.org/specimen/CASENT0485920" xlink:type="simple">CASENT0485920</ext-link>).</p></tp:treatment-sec><tp:treatment-sec sec-type="diagnosis" id="SECID0E1HHM"><title>Diagnosis.</title><p>Antennae ten-segmented. <bold>Major</bold>: Head nearly subrectangular, longer than wide, lateral margins straight and parallel, posterolateral corners well developed and rounded, posterior margin of head deeply concave; dorsum of propodeum flat, posterodorsal corner with a pair of triangular teeth; gaster with very short decumbent or appressed hairs, and sparse, longer suberect hairs. <bold>Minor</bold>: Head longer than wide, posterior margin of head nearly straight; dorsum of propodeum weakly convex, posterodorsal corner with a pair of laminate, small, upwardly directed triangular teeth; gaster with short decumbent hairs and sparse, longer suberect to subdecumbent hairs.</p><fig id="F55" position="float" orientation="portrait"><label>Figure 55.</label><caption><p>
                <italic><tp:taxon-name><tp:taxon-name-part taxon-name-part-type="genus" reg="Carebara">Carebara</tp:taxon-name-part> <tp:taxon-name-part taxon-name-part-type="species" reg="omasi">omasi</tp:taxon-name-part></tp:taxon-name></italic>–holotype. Major worker, <ext-link xmlns:xlink="http://www.w3.org/1999/xlink" ext-link-type="uri" xlink:href="http://data.antweb.org/specimen/CASENT0028870" xlink:type="simple">CASENT0028870</ext-link>: <bold>A</bold> head in full-face view <bold>B</bold> body in profile view <bold>C</bold> body in dorsal view. Minor worker, <ext-link xmlns:xlink="http://www.w3.org/1999/xlink" ext-link-type="uri" xlink:href="http://data.antweb.org/specimen/CASENT0028947" xlink:type="simple">CASENT0028947</ext-link>: <bold>D</bold> head in full-face view <bold>E</bold> body in profile view <bold>F</bold> body in dorsal view.</p></caption><graphic xmlns:xlink="http://www.w3.org/1999/xlink" xlink:href="zookeys-767-001-g055.jpg" position="float" orientation="portrait" xlink:type="simple" id="oo_210674.jpg"/></fig><fig id="F56" position="float" orientation="portrait"><label>Figure 56.</label><caption><p>Intermediates of <italic><tp:taxon-name><tp:taxon-name-part taxon-name-part-type="genus" reg="Carebara">Carebara</tp:taxon-name-part> <tp:taxon-name-part taxon-name-part-type="species" reg="omasi">omasi</tp:taxon-name-part></tp:taxon-name></italic>. Major workers, <ext-link xmlns:xlink="http://www.w3.org/1999/xlink" ext-link-type="uri" xlink:href="http://data.antweb.org/specimen/CASENT0028955" xlink:type="simple">CASENT0028955</ext-link>: <bold>A</bold> head in full-face view <bold>B</bold> body in profile view <bold>C</bold> body in dorsal view. <ext-link xmlns:xlink="http://www.w3.org/1999/xlink" ext-link-type="uri" xlink:href="http://data.antweb.org/specimen/CASENT0028862" xlink:type="simple">CASENT0028862</ext-link>: <bold>D</bold> head in full-face view <bold>E</bold> body in profile view <bold>F</bold> body in dorsal view. <ext-link xmlns:xlink="http://www.w3.org/1999/xlink" ext-link-type="uri" xlink:href="http://data.antweb.org/specimen/CASENT0028870" xlink:type="simple">CASENT0028870</ext-link> <bold>G</bold> head in full-face view <bold>H</bold> body in profile view <bold>I</bold> body in dorsal view.</p></caption><graphic xmlns:xlink="http://www.w3.org/1999/xlink" xlink:href="zookeys-767-001-g056.jpg" position="float" orientation="portrait" xlink:type="simple" id="oo_210675.jpg"/></fig></tp:treatment-sec><tp:treatment-sec sec-type="description" id="SECID0ESKHM"><title>Description of major workers.</title><p>
            <bold>Measurements</bold> (n=20): <abbrev xmlns:xlink="http://www.w3.org/1999/xlink" xlink:title="Head length" id="ABBRID0E1KHM" xlink:type="simple">HL</abbrev> 0.62–1.10 (1.04); <abbrev xmlns:xlink="http://www.w3.org/1999/xlink" xlink:title="Head width" id="ABBRID0E5KHM" xlink:type="simple">HW</abbrev> 0.54–0.94 (0.87); <abbrev xmlns:xlink="http://www.w3.org/1999/xlink" xlink:title="Scape length" id="ABBRID0ECLHM" xlink:type="simple">SL</abbrev> 0.27–0.42 (0.38); <abbrev xmlns:xlink="http://www.w3.org/1999/xlink" xlink:title="Mandible length" id="ABBRID0EGLHM" xlink:type="simple">ML</abbrev> 0.15–0.27 (0.23); <abbrev xmlns:xlink="http://www.w3.org/1999/xlink" xlink:title="Eye length" id="ABBRID0EKLHM" xlink:type="simple">EL</abbrev> 0.01–0.15 (0.05); <abbrev xmlns:xlink="http://www.w3.org/1999/xlink" xlink:title="Eye to mandible" id="ABBRID0EOLHM" xlink:type="simple">EM</abbrev> 0.18–0.29 (0.28); <abbrev xmlns:xlink="http://www.w3.org/1999/xlink" xlink:title="Head depth" id="ABBRID0ESLHM" xlink:type="simple">HD</abbrev> 0.36–0.68 (0.65); <abbrev xmlns:xlink="http://www.w3.org/1999/xlink" xlink:title="Weber’s length" id="ABBRID0EWLHM" xlink:type="simple">WL</abbrev> 0.52–1.02 (0.92); <abbrev xmlns:xlink="http://www.w3.org/1999/xlink" xlink:title="Propodeal spine length" id="ABBRID0E1LHM" xlink:type="simple">PSL</abbrev> 0.07–0.15 (0.13); <abbrev xmlns:xlink="http://www.w3.org/1999/xlink" xlink:title="Pronotal width" id="ABBRID0E5LHM" xlink:type="simple">PW</abbrev> 0.31–0.58 (0.55); <abbrev xmlns:xlink="http://www.w3.org/1999/xlink" xlink:title="Femur length" id="ABBRID0ECMHM" xlink:type="simple">MFL</abbrev> 0.30–0.58 (0.54), <abbrev xmlns:xlink="http://www.w3.org/1999/xlink" xlink:title="Femur width" id="ABBRID0EGMHM" xlink:type="simple">MFW</abbrev> 0.08–0.13 (0.12); <abbrev xmlns:xlink="http://www.w3.org/1999/xlink" xlink:title="Tibia length" id="ABBRID0EKMHM" xlink:type="simple">MTL</abbrev> 0.24–0.46 (0.43), <abbrev xmlns:xlink="http://www.w3.org/1999/xlink" xlink:title="Petiole length" id="ABBRID0EOMHM" xlink:type="simple">PTL</abbrev> 0.20–0.37 (0.35); <abbrev xmlns:xlink="http://www.w3.org/1999/xlink" xlink:title="Petiolar node length" id="ABBRID0ESMHM" xlink:type="simple">PNL</abbrev> 0.07–0.14 (0.12); <abbrev xmlns:xlink="http://www.w3.org/1999/xlink" xlink:title="Petiolar node height" id="ABBRID0EWMHM" xlink:type="simple">PTH</abbrev> 0.15–0.28 (0.24); <abbrev xmlns:xlink="http://www.w3.org/1999/xlink" xlink:title="Petiolar node width" id="ABBRID0E1MHM" xlink:type="simple">PTW</abbrev> 0.13–0.24 (0.22); <abbrev xmlns:xlink="http://www.w3.org/1999/xlink" xlink:title="Postpetiole length" id="ABBRID0E5MHM" xlink:type="simple">PPL</abbrev> 0.12–0.23 (0.19); <abbrev xmlns:xlink="http://www.w3.org/1999/xlink" xlink:title="Postpetiole node length" id="ABBRID0ECNHM" xlink:type="simple">PPNL</abbrev> 0.11–0.20 (0.17); <abbrev xmlns:xlink="http://www.w3.org/1999/xlink" xlink:title="Postpetiole height" id="ABBRID0EGNHM" xlink:type="simple">PPH</abbrev> 0.08–0.26 (0.25); <abbrev xmlns:xlink="http://www.w3.org/1999/xlink" xlink:title="Postpetiole width" id="ABBRID0EKNHM" xlink:type="simple">PPW</abbrev> 0.18–0.33 (0.30); <abbrev xmlns:xlink="http://www.w3.org/1999/xlink" xlink:title="aster length" id="ABBRID0EONHM" xlink:type="simple">GL</abbrev> 0.43–1.01 (0.92); <abbrev xmlns:xlink="http://www.w3.org/1999/xlink" xlink:title="Gaster width" id="ABBRID0ESNHM" xlink:type="simple">GW</abbrev> 0.39–0.87 (0.80); <abbrev xmlns:xlink="http://www.w3.org/1999/xlink" xlink:title="Cephalic index" id="ABBRID0EWNHM" xlink:type="simple">CI</abbrev> 82–89 (84); <abbrev xmlns:xlink="http://www.w3.org/1999/xlink" xlink:title="Mandibular index" id="ABBRID0E1NHM" xlink:type="simple">MI</abbrev> 22–27 (22); <abbrev xmlns:xlink="http://www.w3.org/1999/xlink" xlink:title="Scape index" id="ABBRID0E5NHM" xlink:type="simple">SI</abbrev> 37–47 (37); <abbrev xmlns:xlink="http://www.w3.org/1999/xlink" xlink:title="Metafemur length index" id="ABBRID0ECOHM" xlink:type="simple">MLI</abbrev> 55–64 (62); <abbrev xmlns:xlink="http://www.w3.org/1999/xlink" xlink:title="Postpetiole length index" id="ABBRID0EGOHM" xlink:type="simple">PPLI</abbrev> 54–67 (54); <abbrev xmlns:xlink="http://www.w3.org/1999/xlink" xlink:title="Postpetiole width index" id="ABBRID0EKOHM" xlink:type="simple">PPI</abbrev> 125–143 (136); <abbrev xmlns:xlink="http://www.w3.org/1999/xlink" xlink:title="Propodeal spine index" id="ABBRID0EOOHM" xlink:type="simple">PSI</abbrev> 12–16 (15).</p><p>Head slightly longer than wide (<abbrev xmlns:xlink="http://www.w3.org/1999/xlink" xlink:title="Cephalic index" id="ABBRID0EUOHM" xlink:type="simple">CI</abbrev> 82–89), in full-face view nearly subrectangular, about 1.2 times longer than wide. Posterior margin of head deeply concave, posterolateral corners well developed and rounded, lateral margins straight and parallel. Mandibles with six teeth. Anterior margin of clypeus nearly straight, and laterally convex. Ocelli present or absent. Antennae with ten segments. Scapes short (<abbrev xmlns:xlink="http://www.w3.org/1999/xlink" xlink:title="Head length" id="ABBRID0EYOHM" xlink:type="simple">HL</abbrev> 0.62–1.10, <abbrev xmlns:xlink="http://www.w3.org/1999/xlink" xlink:title="Scape length" id="ABBRID0E3OHM" xlink:type="simple">SL</abbrev> 0.27–0.42, <abbrev xmlns:xlink="http://www.w3.org/1999/xlink" xlink:title="Scape index" id="ABBRID0EAPHM" xlink:type="simple">SI</abbrev> 0.01–0.15). Eyes present, consisting of one to 15 ommatidia (<abbrev xmlns:xlink="http://www.w3.org/1999/xlink" xlink:title="Eye length" id="ABBRID0EEPHM" xlink:type="simple">EL</abbrev> 0.01–0.15). Supraclypeal area triangular and well defined.</p><p>In profile view, posterolateral corner of head with a small angulate tooth resembling a horn. Promesonotum high and nearly rounded, promesonotal suture present or absent, when present, weakly impressed on dorsum, metanotal groove deeply impressed. Propodeum lower than promesonotum, and about 1.5 times higher than long, dorsal face of propodeum flat and declining posteriorly, posterodorsal corners of propodeum each armed with an acute triangular tooth, declivity concave with thin lateral laminae. Propodeal lobes triangular. Propodeal spiracle nearly oval and situated slightly above mid-height of sclerite, and beyond mid-length of sclerite by about half the diameter of the spiracle, distance from propodeal spiracle to posterodorsal corner of propodeum almost 3.2 times the diameter of the spiracle (<abbrev xmlns:xlink="http://www.w3.org/1999/xlink" xlink:title="Propodeal spine length" id="ABBRID0EKPHM" xlink:type="simple">PSL</abbrev> 0.04–0.07), and distance to declivity about 2.2 times the diameter of the spiracle. In dorsal view, promesonotum about as long as wide, anterior margin and sides rounded, and narrowed posteriorly; sides of propodeum straight.</p><p>Petiole longer than high (<abbrev xmlns:xlink="http://www.w3.org/1999/xlink" xlink:title="Petiole length" id="ABBRID0EQPHM" xlink:type="simple">PTL</abbrev> 0.20–0.37, <abbrev xmlns:xlink="http://www.w3.org/1999/xlink" xlink:title="Petiolar node height" id="ABBRID0EUPHM" xlink:type="simple">PTH</abbrev> 0.15–0.28) and with relatively long peduncle, ventral face weakly convex at center. Combined outline of dorsal surface of peduncle and anterior face of node nearly straight, weakly concave, posterior face of node vertical and slightly convex, anterodorsal corner weakly convex, posterodorsal corner rounded, dorsum narrow and rounded. Subpetiolar process produced as a small denticle, slightly smaller than the diameter of the propodeal spiracle. Postpetiolar node rounded and lower than petiolar node. In dorsal view, petiolar node almost as wide as postpetiolar node (<abbrev xmlns:xlink="http://www.w3.org/1999/xlink" xlink:title="Petiolar node width" id="ABBRID0EYPHM" xlink:type="simple">PTW</abbrev> 0.13–0.24, <abbrev xmlns:xlink="http://www.w3.org/1999/xlink" xlink:title="Postpetiole width" id="ABBRID0E3PHM" xlink:type="simple">PPW</abbrev> 0.18–0.33) and petiolar node wider than long (<abbrev xmlns:xlink="http://www.w3.org/1999/xlink" xlink:title="Petiolar node length" id="ABBRID0EAQHM" xlink:type="simple">PNL</abbrev> 0.07–0.14, <abbrev xmlns:xlink="http://www.w3.org/1999/xlink" xlink:title="Petiolar node width" id="ABBRID0EEQHM" xlink:type="simple">PTW</abbrev> 0.13–0.24), anterior margin of petiole weakly concave, and concave in postpetiole, posterior margin of petiole and postpetiole straight, sides rounded in petiole and postpetiole.</p><p>Dorsal surface of mandibles, clypeus and frons smooth and shiny, with scattered piligerous punctae on head and mandibles. Head with fine longitudinal rugae directed to posterior margin of head, and rugoreticulate close to posterior margin of head. Posterolateral portion of cephalic dorsum smooth and shiny. Sides of pronotum finely areolate, mesonotum and anepisternum smooth and shiny, katepisternum and metapleuron areolate-rugose. Pronotum finely areolate. Petiole, ventral face and sides of postpetiole areolate. In dorsal view, promesonotum, postpetiole and gaster smooth and shiny, propodeum and petiole areolate.</p><p>Lateral margins of head with short appressed hairs and long erect to suberect hairs, posterior margin with subdecumbent hairs. Scapes with appressed hairs. Outer margin of mandibles with short appressed hairs. Mesosoma with short suberect hairs and long erect hairs. Petiole and postpetiole with short decumbent hairs and long subdecumbent hairs. Tibia with appressed hairs. Gaster with short to very short appressed or decumbent hairs and dispersed, long suberect hairs. Color yellowish ferruginous.</p></tp:treatment-sec><tp:treatment-sec sec-type="description" id="SECID0EKQHM"><title>Description of minor workers.</title><p>
            <bold>Measurements</bold> (n=9): <abbrev xmlns:xlink="http://www.w3.org/1999/xlink" xlink:title="Head length" id="ABBRID0ESQHM" xlink:type="simple">HL</abbrev> 0.35–0.43; <abbrev xmlns:xlink="http://www.w3.org/1999/xlink" xlink:title="Head width" id="ABBRID0EWQHM" xlink:type="simple">HW</abbrev> 0.31– 0.38; <abbrev xmlns:xlink="http://www.w3.org/1999/xlink" xlink:title="Scape length" id="ABBRID0E1QHM" xlink:type="simple">SL</abbrev> 0.21–0.27; <abbrev xmlns:xlink="http://www.w3.org/1999/xlink" xlink:title="Mandible length" id="ABBRID0E5QHM" xlink:type="simple">ML</abbrev> 0.09–0.11; <abbrev xmlns:xlink="http://www.w3.org/1999/xlink" xlink:title="Eye length" id="ABBRID0ECRHM" xlink:type="simple">EL</abbrev> 0.02; <abbrev xmlns:xlink="http://www.w3.org/1999/xlink" xlink:title="Eye to mandible" id="ABBRID0EGRHM" xlink:type="simple">EM</abbrev> 0.09–0.12; <abbrev xmlns:xlink="http://www.w3.org/1999/xlink" xlink:title="Head depth" id="ABBRID0EKRHM" xlink:type="simple">HD</abbrev> 0.21–0.27; <abbrev xmlns:xlink="http://www.w3.org/1999/xlink" xlink:title="Weber’s length" id="ABBRID0EORHM" xlink:type="simple">WL</abbrev> 0.35–0.44; <abbrev xmlns:xlink="http://www.w3.org/1999/xlink" xlink:title="Propodeal spine length" id="ABBRID0ESRHM" xlink:type="simple">PSL</abbrev> 0.04–0.06; <abbrev xmlns:xlink="http://www.w3.org/1999/xlink" xlink:title="Pronotal width" id="ABBRID0EWRHM" xlink:type="simple">PW</abbrev> 0.19–0.24; <abbrev xmlns:xlink="http://www.w3.org/1999/xlink" xlink:title="Femur length" id="ABBRID0E1RHM" xlink:type="simple">MFL</abbrev> 0.22–0.28; <abbrev xmlns:xlink="http://www.w3.org/1999/xlink" xlink:title="Femur width" id="ABBRID0E5RHM" xlink:type="simple">MFW</abbrev> 0.05–0.07; <abbrev xmlns:xlink="http://www.w3.org/1999/xlink" xlink:title="Tibia length" id="ABBRID0ECSHM" xlink:type="simple">MTL</abbrev> 0.15–0.21, <abbrev xmlns:xlink="http://www.w3.org/1999/xlink" xlink:title="Petiole length" id="ABBRID0EGSHM" xlink:type="simple">PTL</abbrev> 0.12–0.15; <abbrev xmlns:xlink="http://www.w3.org/1999/xlink" xlink:title="Petiolar node length" id="ABBRID0EKSHM" xlink:type="simple">PNL</abbrev> 0.06–0.08; <abbrev xmlns:xlink="http://www.w3.org/1999/xlink" xlink:title="Petiolar node height" id="ABBRID0EOSHM" xlink:type="simple">PTH</abbrev> 0.10–0.13; <abbrev xmlns:xlink="http://www.w3.org/1999/xlink" xlink:title="Petiolar node width" id="ABBRID0ESSHM" xlink:type="simple">PTW</abbrev> 0.08–0.11; <abbrev xmlns:xlink="http://www.w3.org/1999/xlink" xlink:title="Postpetiole length" id="ABBRID0EWSHM" xlink:type="simple">PPL</abbrev> 0.07–0.10; <abbrev xmlns:xlink="http://www.w3.org/1999/xlink" xlink:title="Postpetiole node length" id="ABBRID0E1SHM" xlink:type="simple">PPNL</abbrev> 0.06–0.09; <abbrev xmlns:xlink="http://www.w3.org/1999/xlink" xlink:title="Postpetiole height" id="ABBRID0E5SHM" xlink:type="simple">PPH</abbrev> 0.07–0.09; <abbrev xmlns:xlink="http://www.w3.org/1999/xlink" xlink:title="Postpetiole width" id="ABBRID0ECTHM" xlink:type="simple">PPW</abbrev> 0.11–0.14; <abbrev xmlns:xlink="http://www.w3.org/1999/xlink" xlink:title="aster length" id="ABBRID0EGTHM" xlink:type="simple">GL</abbrev> 0.30–0.42, <abbrev xmlns:xlink="http://www.w3.org/1999/xlink" xlink:title="Gaster width" id="ABBRID0EKTHM" xlink:type="simple">GW</abbrev> 0.22–0.32; <abbrev xmlns:xlink="http://www.w3.org/1999/xlink" xlink:title="Cephalic index" id="ABBRID0EOTHM" xlink:type="simple">CI</abbrev> 86–93; <abbrev xmlns:xlink="http://www.w3.org/1999/xlink" xlink:title="Mandibular index" id="ABBRID0ESTHM" xlink:type="simple">MI</abbrev> 23–26; <abbrev xmlns:xlink="http://www.w3.org/1999/xlink" xlink:title="Scape index" id="ABBRID0EWTHM" xlink:type="simple">SI</abbrev> 60–65; <abbrev xmlns:xlink="http://www.w3.org/1999/xlink" xlink:title="Metafemur length index" id="ABBRID0E1THM" xlink:type="simple">MLI</abbrev> 66–78, <abbrev xmlns:xlink="http://www.w3.org/1999/xlink" xlink:title="Postpetiole length index" id="ABBRID0E5THM" xlink:type="simple">PPLI</abbrev> 57–77; <abbrev xmlns:xlink="http://www.w3.org/1999/xlink" xlink:title="Postpetiole width index" id="ABBRID0ECUHM" xlink:type="simple">PPI</abbrev> 120–147; <abbrev xmlns:xlink="http://www.w3.org/1999/xlink" xlink:title="Propodeal spine index" id="ABBRID0EGUHM" xlink:type="simple">PSI</abbrev> 11–15.</p><p>Head slightly longer than wide (<abbrev xmlns:xlink="http://www.w3.org/1999/xlink" xlink:title="Cephalic index" id="ABBRID0EMUHM" xlink:type="simple">CI</abbrev> 86–93), in full-face view nearly subquadrate, about 1.1 times longer than wide. Posterior margin of head nearly straight, weakly concave, posterolateral corners rounded, lateral margins convex. Mandibles with five teeth. Anterior margin of clypeus slightly concave, nearly straight, and laterally angulate. Antennae with ten segments. Scape fails to reach posterior margin of head (<abbrev xmlns:xlink="http://www.w3.org/1999/xlink" xlink:title="Head length" id="ABBRID0EQUHM" xlink:type="simple">HL</abbrev> 0.35–0.43, <abbrev xmlns:xlink="http://www.w3.org/1999/xlink" xlink:title="Scape length" id="ABBRID0EUUHM" xlink:type="simple">SL</abbrev> 0.21–0.27, <abbrev xmlns:xlink="http://www.w3.org/1999/xlink" xlink:title="Scape index" id="ABBRID0EYUHM" xlink:type="simple">SI</abbrev> 60–65). Eyes present, consisting of one ommatidium (<abbrev xmlns:xlink="http://www.w3.org/1999/xlink" xlink:title="Eye length" id="ABBRID0E3UHM" xlink:type="simple">EL</abbrev> 0.02). Supraclypeal area triangular but poorly defined.</p><p>In profile, promesonotum weakly convex, nearly flat, metanotal groove deeply impressed. Propodeum about 1.4 times higher than long, dorsal face of propodeum slightly convex, and declining posteriorly, propodeum armed, posterodorsal corners each armed with a laminate triangular and small tooth, declivity weakly convex, nearly flat, with thin lateral laminae. Propodeal lobes triangular. Propodeal spiracle rounded and situated above mid-height of sclerite by about 1.5 times the diameter of the spiracle, and beyond mid-length of sclerite by about two times the diameter of the spiracle, distance from propodeal spiracle to posterodorsal corner of propodeum almost twice the diameter of the spiracle (<abbrev xmlns:xlink="http://www.w3.org/1999/xlink" xlink:title="Propodeal spine length" id="ABBRID0ECVHM" xlink:type="simple">PSL</abbrev> 0.04–0.06), and distance to declivity same as the diameter of the spiracle. In dorsal view, promesonotum about 1.1 times longer than wide, anterior margin weakly convex, sides convex and narrowed posteriorly; sides of propodeum weakly convex.</p><p>Petiole longer than high (<abbrev xmlns:xlink="http://www.w3.org/1999/xlink" xlink:title="Petiole length" id="ABBRID0EIVHM" xlink:type="simple">PTL</abbrev> 0.12–0.15, <abbrev xmlns:xlink="http://www.w3.org/1999/xlink" xlink:title="Petiolar node height" id="ABBRID0EMVHM" xlink:type="simple">PTH</abbrev> 0.10–0.13) and with relatively long peduncle, ventral face medially convex. Combined outline of dorsal surface of peduncle and anterior face of node medially concave, posterior face of node slightly convex, anterodorsal and posterodorsal corner rounded, dorsum convex. Subpetiolar process produced as a small denticle, almost the same as half the diameter of the propodeal spiracle. Postpetiolar node nearly rounded and lower than petiolar node. In dorsal view, postpetiolar node wider than petiolar node (<abbrev xmlns:xlink="http://www.w3.org/1999/xlink" xlink:title="Petiolar node width" id="ABBRID0EQVHM" xlink:type="simple">PTW</abbrev> 0.08–0.11, <abbrev xmlns:xlink="http://www.w3.org/1999/xlink" xlink:title="Postpetiole width" id="ABBRID0EUVHM" xlink:type="simple">PPW</abbrev> 0.11–0.14), and petiolar node wider than long (<abbrev xmlns:xlink="http://www.w3.org/1999/xlink" xlink:title="Petiolar node length" id="ABBRID0EYVHM" xlink:type="simple">PNL</abbrev> 0.06–0.08, <abbrev xmlns:xlink="http://www.w3.org/1999/xlink" xlink:title="Petiolar node width" id="ABBRID0E3VHM" xlink:type="simple">PTW</abbrev> 0.08–0.11), anterior and posterior margins of petiole and postpetiole nearly straight, sides rounded in petiole and postpetiole.</p><p>Dorsal surface of head, mandibles, and clypeus smooth and shiny with scattered piligerous punctae on head and mandibles. Gena and frontal lobes with short longitudinal rugae. Mesosoma smooth and shiny except for mesopleuron and propodeum (areolate) and metapleuron (areolate-rugose). Petiole and ventral face of postpetiole areolate. In dorsal view, promesonotum, postpetiole and gaster smooth and shiny, propodeum and petiole areolate.</p><p>Lateral margins of head with decumbent hairs, posterior margin with subdecumbent hairs. Scapes with appressed hairs. Outer margin of mandibles with decumbent hairs. Mesosoma with short and long suberect hairs. Petiole and postpetiole with short appressed hairs and longer subdecumbent hairs. Tibia with appressed hairs. Gaster with short decumbent to appressed hairs and long subdecumbent hairs. Color yellowish ferruginous.</p></tp:treatment-sec><tp:treatment-sec sec-type="distribution" id="SECID0ECWHM"><title>Distribution and biology.</title><p>
            <italic><tp:taxon-name><tp:taxon-name-part taxon-name-part-type="genus" reg="Carebara">Carebara</tp:taxon-name-part> <tp:taxon-name-part taxon-name-part-type="species" reg="omasi">omasi</tp:taxon-name-part></tp:taxon-name></italic> was collected in the central and southwestern parts of Madagascar (Figure 69). This species occurs in disturbed gallery montane forest, montane rainforest and <italic><tp:taxon-name><tp:taxon-name-part taxon-name-part-type="genus" reg="Uapaca">Uapaca</tp:taxon-name-part></tp:taxon-name></italic> woodland, and was collected at elevations ranging from 1050 m to 1491 m. Individuals and colonies were found in rotten logs, leaf mold and rotten wood. They were collected using maxi-Winkler traps.</p></tp:treatment-sec><tp:treatment-sec sec-type="comments" id="SECID0E1WHM"><title>Comments.</title><p>
            <italic><tp:taxon-name><tp:taxon-name-part taxon-name-part-type="genus" reg="Carebara">Carebara</tp:taxon-name-part> <tp:taxon-name-part taxon-name-part-type="species" reg="omasi">omasi</tp:taxon-name-part></tp:taxon-name></italic> can be confused with <italic><tp:taxon-name><tp:taxon-name-part taxon-name-part-type="genus" reg="Carebara">C.</tp:taxon-name-part> <tp:taxon-name-part taxon-name-part-type="species" reg="nosindambo">nosindambo</tp:taxon-name-part></tp:taxon-name></italic> but can be separated by the sculpture of the posterolateral portion of the cephalic dorsum, which is lacking sculpture in <italic><tp:taxon-name><tp:taxon-name-part taxon-name-part-type="genus" reg="Carebara">C.</tp:taxon-name-part> <tp:taxon-name-part taxon-name-part-type="species" reg="omasi">omasi</tp:taxon-name-part></tp:taxon-name></italic> and is sculptured in <italic><tp:taxon-name><tp:taxon-name-part taxon-name-part-type="genus" reg="Carebara">C.</tp:taxon-name-part> <tp:taxon-name-part taxon-name-part-type="species" reg="nosindambo">nosindambo</tp:taxon-name-part></tp:taxon-name>. <tp:taxon-name><tp:taxon-name-part taxon-name-part-type="genus" reg="Carebara">C.</tp:taxon-name-part> <tp:taxon-name-part taxon-name-part-type="species" reg="omasi">omasi</tp:taxon-name-part></tp:taxon-name></italic> is present only in central and southwestern areas of Madagascar while <italic><tp:taxon-name><tp:taxon-name-part taxon-name-part-type="genus" reg="Carebara">C.</tp:taxon-name-part> <tp:taxon-name-part taxon-name-part-type="species" reg="nosindambo">nosindambo</tp:taxon-name-part></tp:taxon-name></italic> is widespread throughout most of Madagascar. <italic><tp:taxon-name><tp:taxon-name-part taxon-name-part-type="genus" reg="Carebara">C.</tp:taxon-name-part> <tp:taxon-name-part taxon-name-part-type="species" reg="omasi">omasi</tp:taxon-name-part></tp:taxon-name></italic> is endemic to the center of Madagascar, but there are also records from southwestern Madagascar, other six species were recorded at the same localities: <italic><tp:taxon-name><tp:taxon-name-part taxon-name-part-type="genus" reg="Carebara">C.</tp:taxon-name-part> <tp:taxon-name-part taxon-name-part-type="species" reg="bara">bara</tp:taxon-name-part></tp:taxon-name></italic>, <italic><tp:taxon-name><tp:taxon-name-part taxon-name-part-type="genus" reg="Carebara">C.</tp:taxon-name-part> <tp:taxon-name-part taxon-name-part-type="species" reg="betsi">betsi</tp:taxon-name-part></tp:taxon-name></italic>, <italic><tp:taxon-name><tp:taxon-name-part taxon-name-part-type="genus" reg="Carebara">C.</tp:taxon-name-part> <tp:taxon-name-part taxon-name-part-type="species" reg="grandidieri">grandidieri</tp:taxon-name-part></tp:taxon-name></italic>, <italic><tp:taxon-name><tp:taxon-name-part taxon-name-part-type="genus" reg="Carebara">C.</tp:taxon-name-part> <tp:taxon-name-part taxon-name-part-type="species" reg="hiragasy">hiragasy</tp:taxon-name-part></tp:taxon-name></italic>, <italic><tp:taxon-name><tp:taxon-name-part taxon-name-part-type="genus" reg="Carebara">C.</tp:taxon-name-part> <tp:taxon-name-part taxon-name-part-type="species" reg="nosindambo">nosindambo</tp:taxon-name-part></tp:taxon-name></italic>, and <italic><tp:taxon-name><tp:taxon-name-part taxon-name-part-type="genus" reg="Carebara">C.</tp:taxon-name-part> <tp:taxon-name-part taxon-name-part-type="species" reg="sampi">sampi</tp:taxon-name-part></tp:taxon-name></italic>.</p><p>
            <italic><tp:taxon-name><tp:taxon-name-part taxon-name-part-type="genus" reg="Carebara">C.</tp:taxon-name-part> <tp:taxon-name-part taxon-name-part-type="species" reg="omasi">omasi</tp:taxon-name-part></tp:taxon-name></italic> have three intermediates in the major worker subcaste (Figure 56). The shape of the posterolateral corner and posterior margin of the head varies little among all intermediates. Eyes are reduced to one to four ommatidia in all intermediates, but intermediate 3 presents up to 40 ommatidia. Ocelli are absent in intermediate 1, but present and well developed in intermediates 2 and 3. Intermediates 2 and 3 have reduced flight sclerites. The dorsum of the mesosoma is convex anteriorly and gradually slopes to the declivity in intermediate 3, but in intermediates 1 and 2 the dorsum of the mesosoma is nearly rounded anteriorly, the propodeum is below the promesonotum. The propodeum is armed with a pair of triangular teeth in all intermediates. The petiole and postpetiole do not vary much in all intermediates, the combined outline of dorsal surface of peduncle and anterior face of node is slightly concave in intermediate 1 and 2, nearly straight in intermediate 3, the petiolar node is slightly thinner in intermediate 3. Pilosity is nearly the same in all intermediates, but intermediate 3 has more abundant, short appressed hairs on the gaster. The sculpture of the head and mesosoma is almost the same in all intermediates.</p></tp:treatment-sec><tp:treatment-sec sec-type="material" id="SECID0E22HM"><title>Additional material examined.</title><p>
            <bold>MADAGASCAR</bold>: <bold><italic><tp:taxon-name><tp:taxon-name-part taxon-name-part-type="genus" reg="Antananarivo">Antananarivo</tp:taxon-name-part></tp:taxon-name></italic></bold>: Forêt de galerie, Andranorovitra, 24.0 km NNE Ankazobe, <named-content xmlns:xlink="http://www.w3.org/1999/xlink" content-type="dwc:verbatimCoordinates" xlink:type="simple"><named-content content-type="geo-json" specific-use="{&#34;type&#34;:&#34;Point&#34;,&#34;coordinates&#34;:[47.197570,-18.112430]}" id="NCID0EO3HM" xlink:type="simple">-18.11243, 47.19757</named-content></named-content>, 1491 m, disturbed gallery montane forest, 2–3.vi.2008, (<italic>B.L. Fisher et al</italic>.); <tp:taxon-name><tp:taxon-name-part taxon-name-part-type="genus" reg="Antananarivo">Antananarivo</tp:taxon-name-part></tp:taxon-name>, Ankalalahana, <named-content xmlns:xlink="http://www.w3.org/1999/xlink" content-type="dwc:verbatimCoordinates" xlink:type="simple"><named-content content-type="geo-json" specific-use="{&#34;type&#34;:&#34;Point&#34;,&#34;coordinates&#34;:[47.112200,-19.006590]}" id="NCID0E53HM" xlink:type="simple">-19.00659, 47.1122</named-content></named-content>, 1375 m, <italic><tp:taxon-name><tp:taxon-name-part taxon-name-part-type="genus" reg="Uapaca">Uapaca</tp:taxon-name-part></tp:taxon-name></italic> woodland, 29–31.iii.2011, (<italic>B.L. Fisher et al</italic>.); <bold><italic><tp:taxon-name><tp:taxon-name-part taxon-name-part-type="genus" reg="Toliara">Toliara</tp:taxon-name-part></tp:taxon-name></italic></bold>: Forêt Classée d’Analavelona, 29.4 km 343° NNW Mahaboboka, <named-content xmlns:xlink="http://www.w3.org/1999/xlink" content-type="dwc:verbatimCoordinates" xlink:type="simple"><named-content content-type="geo-json" specific-use="{&#34;type&#34;:&#34;Point&#34;,&#34;coordinates&#34;:[44.186670,-22.675000]}" id="NCID0EX4HM" xlink:type="simple">-22.675, 44.18667</named-content></named-content>, 1050 m, montane rainforest, 21.ii.2003, (<italic>Fisher, Griswold et al.</italic>); <tp:taxon-name><tp:taxon-name-part taxon-name-part-type="genus" reg="Toliara">Toliara</tp:taxon-name-part></tp:taxon-name>, Réserve Spéciale d’Ambohijanahary, Forêt d’Ankazotsihitafototra, 35.2 km 312° NW Ambaravaranala, <named-content xmlns:xlink="http://www.w3.org/1999/xlink" content-type="dwc:verbatimCoordinates" xlink:type="simple"><named-content content-type="geo-json" specific-use="{&#34;type&#34;:&#34;Point&#34;,&#34;coordinates&#34;:[45.406670,-18.266670]}" id="NCID0EH5HM" xlink:type="simple">-18.26667, 45.40667</named-content></named-content>, 1050 m, montane rainforest, 13–17.i.2003, (<italic>Fisher, Griswold et al.</italic>); <tp:taxon-name><tp:taxon-name-part taxon-name-part-type="genus" reg="Toliara">Toliara</tp:taxon-name-part></tp:taxon-name>, Forêt Classée d’Analavelona, 29.2 km 343° NNW Mahaboboka, <named-content xmlns:xlink="http://www.w3.org/1999/xlink" content-type="dwc:verbatimCoordinates" xlink:type="simple"><named-content content-type="geo-json" specific-use="{&#34;type&#34;:&#34;Point&#34;,&#34;coordinates&#34;:[44.190000,-22.675000]}" id="NCID0EX5HM" xlink:type="simple">-22.675, 44.19</named-content></named-content>, 1100 m, montane rainforest, 18–22.ii.2003, (<italic>Fisher, Griswold et al.</italic>).</p></tp:treatment-sec></tp:taxon-treatment>
