# Supplementary material for: Taxonomy of the ant genus Carebara Westwood (Formicidae, Myrmicinae) in the Malagasy Region
Source: Zookeys. 2018 Jun 18;(767):1–149. doi: 10.3897/zookeys.767.21105 (PMC6018136; doi:10.3897/zookeys.767.21105)
Supplement: XML Treatment for Carebara sampi [file zookeys.767.21105-treatment20.xml]

<!DOCTYPE tp:taxon-treatment
  PUBLIC "-//TaxonX//DTD Taxonomic Treatment Publishing DTD v0 20100105//EN" "tax-treatment-NSO.dtd">
<tp:taxon-treatment xmlns:tp="http://www.plazi.org/taxpub"><tp:treatment-meta><kwd-group><label>Taxon classification</label><kwd><named-content xmlns:xlink="http://www.w3.org/1999/xlink" content-type="kingdom">Animalia</named-content></kwd><kwd><named-content xmlns:xlink="http://www.w3.org/1999/xlink" content-type="order">Hymenoptera</named-content></kwd><kwd><named-content xmlns:xlink="http://www.w3.org/1999/xlink" content-type="family">Formicidae</named-content></kwd></kwd-group><mixed-citation publication-type="journal"><person-group><name><surname>Azorsa</surname><given-names>Frank</given-names></name><name><surname>Fisher</surname><given-names>Brian L.</given-names></name></person-group><article-title>Taxonomy of the ant genus <italic><tp:taxon-name><tp:taxon-name-part taxon-name-part-type="genus" reg="Carebara">Carebara</tp:taxon-name-part></tp:taxon-name></italic> Westwood (<tp:taxon-name><tp:taxon-name-part taxon-name-part-type="family">Formicidae</tp:taxon-name-part></tp:taxon-name>, <tp:taxon-name><tp:taxon-name-part taxon-name-part-type="subfamily">Myrmicinae</tp:taxon-name-part></tp:taxon-name>) in the Malagasy Region</article-title><source>Zookeys</source><day>18</day><month>6</month><year>2018</year><volume>2018</volume><issue>767</issue><fpage>1</fpage><lpage>149</lpage><pub-id pub-id-type="doi">10.3897/zookeys.767.21105</pub-id></mixed-citation></tp:treatment-meta><tp:nomenclature><tp:taxon-name>
            <tp:taxon-name-part taxon-name-part-type="genus" reg="Carebara">Carebara</tp:taxon-name-part>
            <tp:taxon-name-part taxon-name-part-type="species" reg="sampi">sampi</tp:taxon-name-part>
            <object-id xmlns:xlink="http://www.w3.org/1999/xlink" content-type="zoobank" xlink:type="simple">http://zoobank.org/779798F1-FB45-4E6C-A995-15A6EBC91F7C</object-id>
          </tp:taxon-name><tp:taxon-authority>Azorsa &amp; Fisher</tp:taxon-authority><tp:taxon-status xmlns:xlink="http://www.w3.org/1999/xlink" xlink:type="simple">sp. n.</tp:taxon-status></tp:nomenclature><tp:treatment-sec sec-type="Holotype" id="SECID0EZCKM"><title>Holotype.</title><p>(major worker), MADAGASCAR, <tp:taxon-name><tp:taxon-name-part taxon-name-part-type="genus" reg="Fianarantsoa">Fianarantsoa</tp:taxon-name-part></tp:taxon-name>, Parc National d’Isalo, Sahanafa River, 29.2 km 351° N Ranohira, <named-content xmlns:xlink="http://www.w3.org/1999/xlink" content-type="dwc:verbatimCoordinates" xlink:type="simple"><named-content content-type="geo-json" specific-use="{&#34;type&#34;:&#34;Point&#34;,&#34;coordinates&#34;:[45.291670,-22.313330]}" id="NCID0EIDKM" xlink:type="simple">-22.31333, 45.29167</named-content></named-content>, 500 m, gallery forest, 10–13.ii.2003, (<italic>Fisher, Griswold et al.</italic>). Collection code BLF07651, (<abbrev xmlns:xlink="http://www.w3.org/1999/xlink" content-type="institution" xlink:title="California Academy of Sciences, San Francisco, California, U.S.A." id="ABBRID0EPDKM" xlink:type="simple">CASC</abbrev>: <ext-link xmlns:xlink="http://www.w3.org/1999/xlink" ext-link-type="uri" xlink:href="http://data.antweb.org/specimen/CASENT0031265" xlink:type="simple">CASENT0031265</ext-link>). <bold>Paratypes</bold>: (9 major worker and 29 workers), with same data as holotype, 8 major workers (<abbrev xmlns:xlink="http://www.w3.org/1999/xlink" content-type="institution" xlink:title="The Natural History Museum (British Museum, Natural History), London, U.K." id="ABBRID0EWDKM" xlink:type="simple">BMNH</abbrev>: <ext-link xmlns:xlink="http://www.w3.org/1999/xlink" ext-link-type="uri" xlink:href="http://data.antweb.org/specimen/CASENT0031260" xlink:type="simple">CASENT0031260</ext-link>, <abbrev xmlns:xlink="http://www.w3.org/1999/xlink" content-type="institution" xlink:title="California Academy of Sciences, San Francisco, California, U.S.A." id="ABBRID0E2DKM" xlink:type="simple">CASC</abbrev>: <ext-link xmlns:xlink="http://www.w3.org/1999/xlink" ext-link-type="uri" xlink:href="http://data.antweb.org/specimen/CASENT0031268" xlink:type="simple">CASENT0031268</ext-link>, <ext-link xmlns:xlink="http://www.w3.org/1999/xlink" ext-link-type="uri" xlink:href="http://data.antweb.org/specimen/CASENT0030374" xlink:type="simple">CASENT0030374</ext-link>, <ext-link xmlns:xlink="http://www.w3.org/1999/xlink" ext-link-type="uri" xlink:href="http://data.antweb.org/specimen/CASENT0031267" xlink:type="simple">CASENT0031267</ext-link>, <ext-link xmlns:xlink="http://www.w3.org/1999/xlink" ext-link-type="uri" xlink:href="http://data.antweb.org/specimen/CASENT0030481" xlink:type="simple">CASENT0030481</ext-link>, <ext-link xmlns:xlink="http://www.w3.org/1999/xlink" ext-link-type="uri" xlink:href="http://data.antweb.org/specimen/CASENT0030407" xlink:type="simple">CASENT0030407</ext-link>, <ext-link xmlns:xlink="http://www.w3.org/1999/xlink" ext-link-type="uri" xlink:href="http://data.antweb.org/specimen/CASENT0030441" xlink:type="simple">CASENT0030441</ext-link>, <abbrev xmlns:xlink="http://www.w3.org/1999/xlink" content-type="institution" xlink:title="Museum of Comparative Zoology, Harvard University, Cambridge, Massachusetts, U.S.A." id="ABBRID0EAEKM" xlink:type="simple">MCZ</abbrev>: <ext-link xmlns:xlink="http://www.w3.org/1999/xlink" ext-link-type="uri" xlink:href="http://data.antweb.org/specimen/CASENT0030377" xlink:type="simple">CASENT0030377</ext-link>), and 29 workers (<abbrev xmlns:xlink="http://www.w3.org/1999/xlink" content-type="institution" xlink:title="The Natural History Museum (British Museum, Natural History), London, U.K." id="ABBRID0EFEKM" xlink:type="simple">BMNH</abbrev>: <ext-link xmlns:xlink="http://www.w3.org/1999/xlink" ext-link-type="uri" xlink:href="http://data.antweb.org/specimen/CASENT0030403" xlink:type="simple">CASENT0030403</ext-link>, <abbrev xmlns:xlink="http://www.w3.org/1999/xlink" content-type="institution" xlink:title="California Academy of Sciences, San Francisco, California, U.S.A." id="ABBRID0EKEKM" xlink:type="simple">CASC</abbrev>: <ext-link xmlns:xlink="http://www.w3.org/1999/xlink" ext-link-type="uri" xlink:href="http://data.antweb.org/specimen/CASENT0030456" xlink:type="simple">CASENT0030456</ext-link>, <ext-link xmlns:xlink="http://www.w3.org/1999/xlink" ext-link-type="uri" xlink:href="http://data.antweb.org/specimen/CASENT0031234" xlink:type="simple">CASENT0031234</ext-link>, <ext-link xmlns:xlink="http://www.w3.org/1999/xlink" ext-link-type="uri" xlink:href="http://data.antweb.org/specimen/CASENT0031262" xlink:type="simple">CASENT0031262</ext-link>, <ext-link xmlns:xlink="http://www.w3.org/1999/xlink" ext-link-type="uri" xlink:href="http://data.antweb.org/specimen/CASENT0031216" xlink:type="simple">CASENT0031216</ext-link>, <ext-link xmlns:xlink="http://www.w3.org/1999/xlink" ext-link-type="uri" xlink:href="http://data.antweb.org/specimen/CASENT0030486" xlink:type="simple">CASENT0030486</ext-link>, <ext-link xmlns:xlink="http://www.w3.org/1999/xlink" ext-link-type="uri" xlink:href="http://data.antweb.org/specimen/CASENT0031215" xlink:type="simple">CASENT0031215</ext-link>, <ext-link xmlns:xlink="http://www.w3.org/1999/xlink" ext-link-type="uri" xlink:href="http://data.antweb.org/specimen/CASENT0031274" xlink:type="simple">CASENT0031274</ext-link>, <ext-link xmlns:xlink="http://www.w3.org/1999/xlink" ext-link-type="uri" xlink:href="http://data.antweb.org/specimen/CASENT0030415" xlink:type="simple">CASENT0030415</ext-link>, <ext-link xmlns:xlink="http://www.w3.org/1999/xlink" ext-link-type="uri" xlink:href="http://data.antweb.org/specimen/CASENT0030444" xlink:type="simple">CASENT0030444</ext-link>, <ext-link xmlns:xlink="http://www.w3.org/1999/xlink" ext-link-type="uri" xlink:href="http://data.antweb.org/specimen/CASENT0030490" xlink:type="simple">CASENT0030490</ext-link>, <ext-link xmlns:xlink="http://www.w3.org/1999/xlink" ext-link-type="uri" xlink:href="http://data.antweb.org/specimen/CASENT0030379" xlink:type="simple">CASENT0030379</ext-link>, <ext-link xmlns:xlink="http://www.w3.org/1999/xlink" ext-link-type="uri" xlink:href="http://data.antweb.org/specimen/CASENT0030413" xlink:type="simple">CASENT0030413</ext-link>, <ext-link xmlns:xlink="http://www.w3.org/1999/xlink" ext-link-type="uri" xlink:href="http://data.antweb.org/specimen/CASENT0030398" xlink:type="simple">CASENT0030398</ext-link>, <ext-link xmlns:xlink="http://www.w3.org/1999/xlink" ext-link-type="uri" xlink:href="http://data.antweb.org/specimen/CASENT0030402" xlink:type="simple">CASENT0030402</ext-link>, <ext-link xmlns:xlink="http://www.w3.org/1999/xlink" ext-link-type="uri" xlink:href="http://data.antweb.org/specimen/CASENT0030406" xlink:type="simple">CASENT0030406</ext-link>, <ext-link xmlns:xlink="http://www.w3.org/1999/xlink" ext-link-type="uri" xlink:href="http://data.antweb.org/specimen/CASENT0030437" xlink:type="simple">CASENT0030437</ext-link>, <ext-link xmlns:xlink="http://www.w3.org/1999/xlink" ext-link-type="uri" xlink:href="http://data.antweb.org/specimen/CASENT0030414" xlink:type="simple">CASENT0030414</ext-link>, <ext-link xmlns:xlink="http://www.w3.org/1999/xlink" ext-link-type="uri" xlink:href="http://data.antweb.org/specimen/CASENT0030518" xlink:type="simple">CASENT0030518</ext-link>, <ext-link xmlns:xlink="http://www.w3.org/1999/xlink" ext-link-type="uri" xlink:href="http://data.antweb.org/specimen/CASENT0030447" xlink:type="simple">CASENT0030447</ext-link>, <ext-link xmlns:xlink="http://www.w3.org/1999/xlink" ext-link-type="uri" xlink:href="http://data.antweb.org/specimen/CASENT0030401" xlink:type="simple">CASENT0030401</ext-link>, <ext-link xmlns:xlink="http://www.w3.org/1999/xlink" ext-link-type="uri" xlink:href="http://data.antweb.org/specimen/CASENT0030420" xlink:type="simple">CASENT0030420</ext-link>, <ext-link xmlns:xlink="http://www.w3.org/1999/xlink" ext-link-type="uri" xlink:href="http://data.antweb.org/specimen/CASENT0031259" xlink:type="simple">CASENT0031259</ext-link>, <ext-link xmlns:xlink="http://www.w3.org/1999/xlink" ext-link-type="uri" xlink:href="http://data.antweb.org/specimen/CASENT0030400" xlink:type="simple">CASENT0030400</ext-link>, <ext-link xmlns:xlink="http://www.w3.org/1999/xlink" ext-link-type="uri" xlink:href="http://data.antweb.org/specimen/CASENT0031261" xlink:type="simple">CASENT0031261</ext-link>, <ext-link xmlns:xlink="http://www.w3.org/1999/xlink" ext-link-type="uri" xlink:href="http://data.antweb.org/specimen/CASENT0030443" xlink:type="simple">CASENT0030443</ext-link>, <abbrev xmlns:xlink="http://www.w3.org/1999/xlink" content-type="institution" xlink:title="Museum of Comparative Zoology, Harvard University, Cambridge, Massachusetts, U.S.A." id="ABBRID0EPEKM" xlink:type="simple">MCZ</abbrev>: <ext-link xmlns:xlink="http://www.w3.org/1999/xlink" ext-link-type="uri" xlink:href="http://data.antweb.org/specimen/CASENT0030409" xlink:type="simple">CASENT0030409</ext-link>, <abbrev xmlns:xlink="http://www.w3.org/1999/xlink" content-type="institution" xlink:title="Muséum d’Histoire Naturelle de la Ville de Genève, Geneva, Switzerland" id="ABBRID0EUEKM" xlink:type="simple">MHNG</abbrev>: <ext-link xmlns:xlink="http://www.w3.org/1999/xlink" ext-link-type="uri" xlink:href="http://data.antweb.org/specimen/CASENT0030425" xlink:type="simple">CASENT0030425</ext-link>, NHMB: <ext-link xmlns:xlink="http://www.w3.org/1999/xlink" ext-link-type="uri" xlink:href="http://data.antweb.org/specimen/CASENT0031272" xlink:type="simple">CASENT0031272</ext-link>). 1 major worker with same data as holotype and collection code BLF07653, (<abbrev xmlns:xlink="http://www.w3.org/1999/xlink" content-type="institution" xlink:title="California Academy of Sciences, San Francisco, California, U.S.A." id="ABBRID0EZEKM" xlink:type="simple">CASC</abbrev>: <ext-link xmlns:xlink="http://www.w3.org/1999/xlink" ext-link-type="uri" xlink:href="http://data.antweb.org/specimen/CASENT0049730" xlink:type="simple">CASENT0049730</ext-link>).</p></tp:treatment-sec><tp:treatment-sec sec-type="diagnosis" id="SECID0E5EKM"><title>Diagnosis.</title><p>Antennae ten-segmented. <bold>Major</bold>: Head subrectangular, longer than wide, narrowed posteriorly, lateral margins slightly convex, posterolateral corners well developed, posterior margin of head deeply concave; dorsum of propodeum flat, posterodorsal corner with a pair of small triangular teeth; gaster with short appressed hairs, and longer, sparse suberect or subdecumbent hairs. <bold>Minor</bold>: Head subquadrate, slightly longer than wide, narrowed anteriorly, posterior margin of head nearly straight, lateral margins convex; dorsum of propodeum nearly flat, anterodorsal corner slightly convex, posterodorsal corner with a pair of triangular teeth; combined outline of dorsal surface of peduncle and anterior face of node nearly concave, and posterior face convex; gaster with short appressed hairs and dispersed and longer suberect or subdecumbent hairs.</p><fig id="F62" position="float" orientation="portrait"><label>Figure 62.</label><caption><p>
                <italic><tp:taxon-name><tp:taxon-name-part taxon-name-part-type="genus" reg="Carebara">Carebara</tp:taxon-name-part> <tp:taxon-name-part taxon-name-part-type="species" reg="sampi">sampi</tp:taxon-name-part></tp:taxon-name></italic>–holotype. Major worker, <ext-link xmlns:xlink="http://www.w3.org/1999/xlink" ext-link-type="uri" xlink:href="http://data.antweb.org/specimen/CASENT0031265" xlink:type="simple">CASENT0031265</ext-link>: <bold>A</bold> head in full-face view <bold>B</bold> body in profile view <bold>C</bold> body in dorsal view. Minor worker, <ext-link xmlns:xlink="http://www.w3.org/1999/xlink" ext-link-type="uri" xlink:href="http://data.antweb.org/specimen/CASENT0031214" xlink:type="simple">CASENT0031214</ext-link>: <bold>D</bold> head in full-face view <bold>E</bold> body in profile view <bold>F</bold> body in dorsal view.</p></caption><graphic xmlns:xlink="http://www.w3.org/1999/xlink" xlink:href="zookeys-767-001-g062.jpg" position="float" orientation="portrait" xlink:type="simple" id="oo_210681.jpg"/></fig><fig id="F63" position="float" orientation="portrait"><label>Figure 63.</label><caption><p>Intermediates of <italic><tp:taxon-name><tp:taxon-name-part taxon-name-part-type="genus" reg="Carebara">Carebara</tp:taxon-name-part> <tp:taxon-name-part taxon-name-part-type="species" reg="sampi">sampi</tp:taxon-name-part></tp:taxon-name></italic>. Major workers, <ext-link xmlns:xlink="http://www.w3.org/1999/xlink" ext-link-type="uri" xlink:href="http://data.antweb.org/specimen/CASENT0018045" xlink:type="simple">CASENT0018045</ext-link>: <bold>A</bold> head in full-face view <bold>B</bold> body in profile view <bold>C</bold> body in dorsal view. <ext-link xmlns:xlink="http://www.w3.org/1999/xlink" ext-link-type="uri" xlink:href="http://data.antweb.org/specimen/CASENT0030374" xlink:type="simple">CASENT0030374</ext-link>: <bold>D</bold> head in full-face view <bold>E</bold> body in profile view <bold>F</bold> body in dorsal view. <ext-link xmlns:xlink="http://www.w3.org/1999/xlink" ext-link-type="uri" xlink:href="http://data.antweb.org/specimen/CASENT0031267" xlink:type="simple">CASENT0031267</ext-link> <bold>G</bold> head in full-face view <bold>H</bold> body in profile view <bold>I</bold> body in dorsal view.</p></caption><graphic xmlns:xlink="http://www.w3.org/1999/xlink" xlink:href="zookeys-767-001-g063.jpg" position="float" orientation="portrait" xlink:type="simple" id="oo_210683.jpg"/></fig></tp:treatment-sec><tp:treatment-sec sec-type="description" id="SECID0EWHKM"><title>Description of major workers.</title><p>
            <bold>Measurements</bold> (n=13): <abbrev xmlns:xlink="http://www.w3.org/1999/xlink" xlink:title="Head length" id="ABBRID0E5HKM" xlink:type="simple">HL</abbrev> 0.57–0.92 (0.82); <abbrev xmlns:xlink="http://www.w3.org/1999/xlink" xlink:title="Head width" id="ABBRID0ECIKM" xlink:type="simple">HW</abbrev> 0.49–0.72 (0.64); <abbrev xmlns:xlink="http://www.w3.org/1999/xlink" xlink:title="Scape length" id="ABBRID0EGIKM" xlink:type="simple">SL</abbrev> 0.26–0.35 (0.31); <abbrev xmlns:xlink="http://www.w3.org/1999/xlink" xlink:title="Mandible length" id="ABBRID0EKIKM" xlink:type="simple">ML</abbrev> 0.12–0.24 (0.21); <abbrev xmlns:xlink="http://www.w3.org/1999/xlink" xlink:title="Eye length" id="ABBRID0EOIKM" xlink:type="simple">EL</abbrev> 0.01–0.03 (0.02); <abbrev xmlns:xlink="http://www.w3.org/1999/xlink" xlink:title="Eye to mandible" id="ABBRID0ESIKM" xlink:type="simple">EM</abbrev> 0.16–0.28 (0.25); <abbrev xmlns:xlink="http://www.w3.org/1999/xlink" xlink:title="Head depth" id="ABBRID0EWIKM" xlink:type="simple">HD</abbrev> 0.32–0.52 (0.45); <abbrev xmlns:xlink="http://www.w3.org/1999/xlink" xlink:title="Weber’s length" id="ABBRID0E1IKM" xlink:type="simple">WL</abbrev> 0.51–0.85 (0.70); <abbrev xmlns:xlink="http://www.w3.org/1999/xlink" xlink:title="Propodeal spine length" id="ABBRID0E5IKM" xlink:type="simple">PSL</abbrev> 0.05–0.11 (0.08); <abbrev xmlns:xlink="http://www.w3.org/1999/xlink" xlink:title="Pronotal width" id="ABBRID0ECJKM" xlink:type="simple">PW</abbrev> 0.30–0.47 (0.41); <abbrev xmlns:xlink="http://www.w3.org/1999/xlink" xlink:title="Femur length" id="ABBRID0EGJKM" xlink:type="simple">MFL</abbrev> 0.29–0.52 (0.41); <abbrev xmlns:xlink="http://www.w3.org/1999/xlink" xlink:title="Femur width" id="ABBRID0EKJKM" xlink:type="simple">MFW</abbrev> 0.07–0.12 (0.10); <abbrev xmlns:xlink="http://www.w3.org/1999/xlink" xlink:title="Tibia length" id="ABBRID0EOJKM" xlink:type="simple">MTL</abbrev> 0.21–0.40 (0.30); <abbrev xmlns:xlink="http://www.w3.org/1999/xlink" xlink:title="Petiole length" id="ABBRID0ESJKM" xlink:type="simple">PTL</abbrev> 0.19–0.32 (0.27); <abbrev xmlns:xlink="http://www.w3.org/1999/xlink" xlink:title="Petiolar node length" id="ABBRID0EWJKM" xlink:type="simple">PNL</abbrev> 0.09–0.14 (0.12); <abbrev xmlns:xlink="http://www.w3.org/1999/xlink" xlink:title="Petiolar node height" id="ABBRID0E1JKM" xlink:type="simple">PTH</abbrev> 0.14–0.24 (0.20); <abbrev xmlns:xlink="http://www.w3.org/1999/xlink" xlink:title="Petiolar node width" id="ABBRID0E5JKM" xlink:type="simple">PTW</abbrev> 0.12–0.22 (0.17); <abbrev xmlns:xlink="http://www.w3.org/1999/xlink" xlink:title="Postpetiole length" id="ABBRID0ECKKM" xlink:type="simple">PPL</abbrev> 0.11–0.22 (0.18); <abbrev xmlns:xlink="http://www.w3.org/1999/xlink" xlink:title="Postpetiole node length" id="ABBRID0EGKKM" xlink:type="simple">PPNL</abbrev> 0.11–0.20 (0.16); <abbrev xmlns:xlink="http://www.w3.org/1999/xlink" xlink:title="Postpetiole height" id="ABBRID0EKKKM" xlink:type="simple">PPH</abbrev> 0.12–0.23 (0.18); <abbrev xmlns:xlink="http://www.w3.org/1999/xlink" xlink:title="Postpetiole width" id="ABBRID0EOKKM" xlink:type="simple">PPW</abbrev> 0.18–0.32 (0.25); <abbrev xmlns:xlink="http://www.w3.org/1999/xlink" xlink:title="aster length" id="ABBRID0ESKKM" xlink:type="simple">GL</abbrev> 0.43–1.10 (0.78); <abbrev xmlns:xlink="http://www.w3.org/1999/xlink" xlink:title="Gaster width" id="ABBRID0EWKKM" xlink:type="simple">GW</abbrev> 0.39–0.82 (0.58); <abbrev xmlns:xlink="http://www.w3.org/1999/xlink" xlink:title="Cephalic index" id="ABBRID0E1KKM" xlink:type="simple">CI</abbrev> 76–86 (78); <abbrev xmlns:xlink="http://www.w3.org/1999/xlink" xlink:title="Mandibular index" id="ABBRID0E5KKM" xlink:type="simple">MI</abbrev> 21–26 (26); <abbrev xmlns:xlink="http://www.w3.org/1999/xlink" xlink:title="Scape index" id="ABBRID0ECLKM" xlink:type="simple">SI</abbrev> 37–46 (38); <abbrev xmlns:xlink="http://www.w3.org/1999/xlink" xlink:title="Metafemur length index" id="ABBRID0EGLKM" xlink:type="simple">MLI</abbrev> 59–74 (64); <abbrev xmlns:xlink="http://www.w3.org/1999/xlink" xlink:title="Postpetiole length index" id="ABBRID0EKLKM" xlink:type="simple">PPLI</abbrev> 58–70 (67); <abbrev xmlns:xlink="http://www.w3.org/1999/xlink" xlink:title="Postpetiole width index" id="ABBRID0EOLKM" xlink:type="simple">PPI</abbrev> 131–152 (147); <abbrev xmlns:xlink="http://www.w3.org/1999/xlink" xlink:title="Propodeal spine index" id="ABBRID0ESLKM" xlink:type="simple">PSI</abbrev> 10–16 (13).</p><p>Head longer than wide (<abbrev xmlns:xlink="http://www.w3.org/1999/xlink" xlink:title="Cephalic index" id="ABBRID0EYLKM" xlink:type="simple">CI</abbrev> 76–86), in full-face view subrectangular, about 1.3 times longer than wide, slightly narrowed on the top. Posterior margin of head deeply concave in the middle, posterolateral corners well developed, rounded and narrowed forward, lateral margins slightly convex. Mandibles with six teeth. Anterior margin of clypeus slightly concave, and laterally convex. Antennae with ten segments. Scapes short (<abbrev xmlns:xlink="http://www.w3.org/1999/xlink" xlink:title="Head length" id="ABBRID0E3LKM" xlink:type="simple">HL</abbrev> 0.57–0.92, <abbrev xmlns:xlink="http://www.w3.org/1999/xlink" xlink:title="Scape length" id="ABBRID0EAMKM" xlink:type="simple">SL</abbrev> 0.26–0.35, <abbrev xmlns:xlink="http://www.w3.org/1999/xlink" xlink:title="Scape index" id="ABBRID0EEMKM" xlink:type="simple">SI</abbrev> 37–46). Ocelli present or absent. Eyes present, consisting of two or three ommatidia (<abbrev xmlns:xlink="http://www.w3.org/1999/xlink" xlink:title="Eye length" id="ABBRID0EIMKM" xlink:type="simple">EL</abbrev> 0.01–0.03). Supraclypeal area triangular and well defined.</p><p>In profile view, posterolateral corner of head with a small angulate tooth resembling a horn. Promesonotum high and nearly rounded, metanotal groove deeply impressed. Propodeum lower than promesonotum, and about 1.4 times higher than long, dorsal face of propodeum flat and declining posteriorly, posterodorsal corners of propodeum each armed with a small triangular tooth, declivity concave, nearly flat with thin lateral laminae. Propodeal lobes convex. Propodeal spiracle nearly oval and situated above mid-height of sclerite, and beyond mid-length of sclerite by about half the diameter of the spiracle, (close to mid-height and mid-length in larger major workers), distance from propodeal spiracle to posterodorsal corner of propodeum about twice the diameter of the spiracle (<abbrev xmlns:xlink="http://www.w3.org/1999/xlink" xlink:title="Propodeal spine length" id="ABBRID0EOMKM" xlink:type="simple">PSL</abbrev> 0.05–0.11), and distance to declivity same as the diameter of the spiracle. In dorsal view, promesonotum about as long as wide, anterior and posterior margins, as well as sides rounded; sides of propodeum straight.</p><p>Petiole longer than high (<abbrev xmlns:xlink="http://www.w3.org/1999/xlink" xlink:title="Petiole length" id="ABBRID0EUMKM" xlink:type="simple">PTL</abbrev> 0.19–0.32, <abbrev xmlns:xlink="http://www.w3.org/1999/xlink" xlink:title="Petiolar node height" id="ABBRID0EYMKM" xlink:type="simple">PTH</abbrev> 0.14–0.24) and with relatively long peduncle, ventral face weakly convex in the middle. Combined outline of dorsal surface of peduncle and anterior face of node slightly concave, posterior face of node vertical and weakly concave, anterodorsal corner convex, posterodorsal corner rounded, dorsum nearly rounded. Subpetiolar process produced as a small denticle, almost as large as the diameter of the propodeal spiracle. Postpetiolar node rounded and slightly lower than petiolar node. In dorsal view, postpetiolar node wider than petiolar node (<abbrev xmlns:xlink="http://www.w3.org/1999/xlink" xlink:title="Petiolar node width" id="ABBRID0E3MKM" xlink:type="simple">PTW</abbrev> 0.12–0.22, <abbrev xmlns:xlink="http://www.w3.org/1999/xlink" xlink:title="Postpetiole width" id="ABBRID0EANKM" xlink:type="simple">PPW</abbrev> 0.18–0.32) and petiolar node wider than long (<abbrev xmlns:xlink="http://www.w3.org/1999/xlink" xlink:title="Petiolar node length" id="ABBRID0EENKM" xlink:type="simple">PNL</abbrev> 0.09–0.14, <abbrev xmlns:xlink="http://www.w3.org/1999/xlink" xlink:title="Petiolar node width" id="ABBRID0EINKM" xlink:type="simple">PTW</abbrev> 0.12–0.22), anterior and posterior margins of petiole and postpetiole nearly straight, sides of petiole and postpetiole nearly rounded.</p><p>Dorsal surface of mandibles, clypeus and frons smooth and shiny with scattered piligerous punctae on head and mandibles. Head with longitudinal rugae directed to posterolateral corners of head, transverse rugae, and reticulate on median area of posterior margin of head, followed by short longitudinal rugae. Mesosoma smooth and shiny, except for katepisternum and propodeum (areolate), and metapleuron (areolate-rugose and with longitudinal rugae). Petiole, ventral face and sides of postpetiole areolate. In dorsal view, promesonotum, postpetiole and gaster smooth and shiny; propodeum and petiole areolate.</p><p>Lateral margins of head with short appressed hairs and long suberect hairs. Scapes with appressed hairs. Outer margin of mandibles with short and sparse appressed hairs. Mesosoma with short subdecumbent hairs and long suberect hairs. Petiole and postpetiole with short decumbent or appressed hairs and long subdecumbent hairs. Tibia with appressed hairs. Gaster with short appressed hairs and long suberect or subdecumbent hairs. Color yellowish ferruginous.</p></tp:treatment-sec><tp:treatment-sec sec-type="description" id="SECID0EONKM"><title>Description of minor workers.</title><p>
            <bold>Measurements</bold> (n=11): <abbrev xmlns:xlink="http://www.w3.org/1999/xlink" xlink:title="Head length" id="ABBRID0EWNKM" xlink:type="simple">HL</abbrev> 0.32–0.40; <abbrev xmlns:xlink="http://www.w3.org/1999/xlink" xlink:title="Head width" id="ABBRID0E1NKM" xlink:type="simple">HW</abbrev> 0.27–0.34; <abbrev xmlns:xlink="http://www.w3.org/1999/xlink" xlink:title="Scape length" id="ABBRID0E5NKM" xlink:type="simple">SL</abbrev> 0.20–0.26; <abbrev xmlns:xlink="http://www.w3.org/1999/xlink" xlink:title="Mandible length" id="ABBRID0ECOKM" xlink:type="simple">ML</abbrev> 0.08–0.10; <abbrev xmlns:xlink="http://www.w3.org/1999/xlink" xlink:title="Eye length" id="ABBRID0EGOKM" xlink:type="simple">EL</abbrev> 0.01–0.02; <abbrev xmlns:xlink="http://www.w3.org/1999/xlink" xlink:title="Eye to mandible" id="ABBRID0EKOKM" xlink:type="simple">EM</abbrev> 0.09–0.11; <abbrev xmlns:xlink="http://www.w3.org/1999/xlink" xlink:title="Head depth" id="ABBRID0EOOKM" xlink:type="simple">HD</abbrev> 0.20–0.22; <abbrev xmlns:xlink="http://www.w3.org/1999/xlink" xlink:title="Weber’s length" id="ABBRID0ESOKM" xlink:type="simple">WL</abbrev> 0.32–0.42; <abbrev xmlns:xlink="http://www.w3.org/1999/xlink" xlink:title="Propodeal spine length" id="ABBRID0EWOKM" xlink:type="simple">PSL</abbrev> 0.03–0.05; <abbrev xmlns:xlink="http://www.w3.org/1999/xlink" xlink:title="Pronotal width" id="ABBRID0E1OKM" xlink:type="simple">PW</abbrev> 0.10–0.21; <abbrev xmlns:xlink="http://www.w3.org/1999/xlink" xlink:title="Femur length" id="ABBRID0E5OKM" xlink:type="simple">MFL</abbrev> 0.20–0.26; <abbrev xmlns:xlink="http://www.w3.org/1999/xlink" xlink:title="Femur width" id="ABBRID0ECPKM" xlink:type="simple">MFW</abbrev> 0.05–0.07; <abbrev xmlns:xlink="http://www.w3.org/1999/xlink" xlink:title="Tibia length" id="ABBRID0EGPKM" xlink:type="simple">MTL</abbrev> 0.14–0.20; <abbrev xmlns:xlink="http://www.w3.org/1999/xlink" xlink:title="Petiole length" id="ABBRID0EKPKM" xlink:type="simple">PTL</abbrev> 0.11–0.15; <abbrev xmlns:xlink="http://www.w3.org/1999/xlink" xlink:title="Petiolar node length" id="ABBRID0EOPKM" xlink:type="simple">PNL</abbrev> 0.06–0.08; <abbrev xmlns:xlink="http://www.w3.org/1999/xlink" xlink:title="Petiolar node height" id="ABBRID0ESPKM" xlink:type="simple">PTH</abbrev> 0.09–0.12; <abbrev xmlns:xlink="http://www.w3.org/1999/xlink" xlink:title="Petiolar node width" id="ABBRID0EWPKM" xlink:type="simple">PTW</abbrev> 0.08–0.10; <abbrev xmlns:xlink="http://www.w3.org/1999/xlink" xlink:title="Postpetiole length" id="ABBRID0E1PKM" xlink:type="simple">PPL</abbrev> 0.06–0.09; <abbrev xmlns:xlink="http://www.w3.org/1999/xlink" xlink:title="Postpetiole node length" id="ABBRID0E5PKM" xlink:type="simple">PPNL</abbrev> 0.06–0.09; <abbrev xmlns:xlink="http://www.w3.org/1999/xlink" xlink:title="Postpetiole height" id="ABBRID0ECQKM" xlink:type="simple">PPH</abbrev> 0.07–0.09; <abbrev xmlns:xlink="http://www.w3.org/1999/xlink" xlink:title="Postpetiole width" id="ABBRID0EGQKM" xlink:type="simple">PPW</abbrev> 0.10–0.14; <abbrev xmlns:xlink="http://www.w3.org/1999/xlink" xlink:title="aster length" id="ABBRID0EKQKM" xlink:type="simple">GL</abbrev> 0.26–0.48; <abbrev xmlns:xlink="http://www.w3.org/1999/xlink" xlink:title="Gaster width" id="ABBRID0EOQKM" xlink:type="simple">GW</abbrev> 0.20–0.35; <abbrev xmlns:xlink="http://www.w3.org/1999/xlink" xlink:title="Cephalic index" id="ABBRID0ESQKM" xlink:type="simple">CI</abbrev> 83–91; <abbrev xmlns:xlink="http://www.w3.org/1999/xlink" xlink:title="Mandibular index" id="ABBRID0EWQKM" xlink:type="simple">MI</abbrev> 22–29; <abbrev xmlns:xlink="http://www.w3.org/1999/xlink" xlink:title="Scape index" id="ABBRID0E1QKM" xlink:type="simple">SI</abbrev> 61–68; <abbrev xmlns:xlink="http://www.w3.org/1999/xlink" xlink:title="Metafemur length index" id="ABBRID0E5QKM" xlink:type="simple">MLI</abbrev> 69–81; <abbrev xmlns:xlink="http://www.w3.org/1999/xlink" xlink:title="Postpetiole length index" id="ABBRID0ECRKM" xlink:type="simple">PPLI</abbrev> 57–69; <abbrev xmlns:xlink="http://www.w3.org/1999/xlink" xlink:title="Postpetiole width index" id="ABBRID0EGRKM" xlink:type="simple">PPI</abbrev> 125–150; <abbrev xmlns:xlink="http://www.w3.org/1999/xlink" xlink:title="Propodeal spine index" id="ABBRID0EKRKM" xlink:type="simple">PSI</abbrev> 9–13.</p><p>Head longer than wide (<abbrev xmlns:xlink="http://www.w3.org/1999/xlink" xlink:title="Cephalic index" id="ABBRID0EQRKM" xlink:type="simple">CI</abbrev> 83–91), in full-face view nearly subquadrate, about 1.1 times longer than wide, narrowed anteriorly. Posterior margin of head nearly straight, weakly concave, posterolateral corners rounded, lateral margins convex. Mandibles with five teeth. Anterior margin of clypeus concave, and laterally angulate, almost triangular. Antennae with ten segments. Scape fails to reach posterior margin of head (<abbrev xmlns:xlink="http://www.w3.org/1999/xlink" xlink:title="Head length" id="ABBRID0EURKM" xlink:type="simple">HL</abbrev> 0.32–0.40, <abbrev xmlns:xlink="http://www.w3.org/1999/xlink" xlink:title="Scape length" id="ABBRID0EYRKM" xlink:type="simple">SL</abbrev> 0.20–0.26, <abbrev xmlns:xlink="http://www.w3.org/1999/xlink" xlink:title="Scape index" id="ABBRID0E3RKM" xlink:type="simple">SI</abbrev> 61–81). Eyes present, consisting of two ommatidia (<abbrev xmlns:xlink="http://www.w3.org/1999/xlink" xlink:title="Eye length" id="ABBRID0EASKM" xlink:type="simple">EL</abbrev> 0.01–0.02). Supraclypeal area short and triangular, but poorly defined.</p><p>In profile, promesonotum weakly convex, nearly flat, metanotal groove deeply impressed. Propodeum 1.3 times higher than long, dorsal face of propodeum flat and barely declining posteriorly, posterodorsal corners of propodeum each armed with a triangular tooth, anterodorsal corner rounded, declivity concave with thin lateral laminae. Propodeal lobes convex. Propodeal spiracle rounded and situated above mid-height of sclerite by about half the diameter of the spiracle, and beyond mid-length of sclerite by about two times the diameter of the spiracle, distance from propodeal spiracle to posterodorsal corner of propodeum about twice the diameter of the spiracle (<abbrev xmlns:xlink="http://www.w3.org/1999/xlink" xlink:title="Propodeal spine length" id="ABBRID0EGSKM" xlink:type="simple">PSL</abbrev> 0.03–0.05), and distance to declivity about 0.5 times the diameter of the spiracle. In dorsal view, promesonotum almost as longer as wide, anterior margin rounded, sides convex and narrowed posteriorly; sides of propodeum convex.</p><p>Petiole longer than high (<abbrev xmlns:xlink="http://www.w3.org/1999/xlink" xlink:title="Petiole length" id="ABBRID0EMSKM" xlink:type="simple">PTL</abbrev> 0.11–0.15, <abbrev xmlns:xlink="http://www.w3.org/1999/xlink" xlink:title="Petiolar node height" id="ABBRID0EQSKM" xlink:type="simple">PTH</abbrev> 0.09–0.12) and with relatively long peduncle, ventral face medially convex. Combined outline of dorsal surface of peduncle and anterior face of node slightly concave in the middle, nearly straight, posterior face of node convex, anterodorsal and posterodorsal corner rounded, dorsum nearly rounded. Subpetiolar process produced as a small denticle, almost as large as the diameter of the propodeal spiracle. Postpetiolar node convex and slightly lower than petiolar node. In dorsal view, postpetiolar node wider than petiolar node (<abbrev xmlns:xlink="http://www.w3.org/1999/xlink" xlink:title="Petiolar node width" id="ABBRID0EUSKM" xlink:type="simple">PTW</abbrev> 0.08–0.10, <abbrev xmlns:xlink="http://www.w3.org/1999/xlink" xlink:title="Postpetiole width" id="ABBRID0EYSKM" xlink:type="simple">PPW</abbrev> 0.10–0.14), and petiolar node slightly wider than long (<abbrev xmlns:xlink="http://www.w3.org/1999/xlink" xlink:title="Petiolar node length" id="ABBRID0E3SKM" xlink:type="simple">PNL</abbrev> 0.06–0.08, <abbrev xmlns:xlink="http://www.w3.org/1999/xlink" xlink:title="Petiolar node width" id="ABBRID0EATKM" xlink:type="simple">PTW</abbrev> 0.08–0.10), anterior and posterior margins of petiole weakly convex, and straight in postpetiole, sides rounded in petiole and postpetiole.</p><p>Dorsal surface of head, mandibles, and clypeus smooth and shiny with scattered piligerous punctae on head and mandibles. Gena and frontal lobes with short longitudinal rugae. Mesosoma smooth and shiny, except for katepisternum and propodeum (areolate), metapleuron (finely areolate). Petiole and ventral face of postpetiole areolate-rugose. In dorsal view, promesonotum, postpetiole and gaster smooth and shiny; propodeum and petiole areolate.</p><p>Lateral margins of head and scape with decumbent hairs. Outer margin of mandibles with appressed hairs. Mesosoma with short subdecumbent and decumbent hairs and long suberect hairs. Petiole and postpetiole with short decumbent hairs and long subdecumbent hairs. Tibia with appressed hairs. Gaster with short decumbent or appressed hairs and long suberect or subdecumbent hairs. Color yellowish ferruginous.</p></tp:treatment-sec><tp:treatment-sec sec-type="distribution" id="SECID0EGTKM"><title>Distribution and biology.</title><p>
            <italic><tp:taxon-name><tp:taxon-name-part taxon-name-part-type="genus" reg="Carebara">Carebara</tp:taxon-name-part> <tp:taxon-name-part taxon-name-part-type="species" reg="sampi">sampi</tp:taxon-name-part></tp:taxon-name></italic> is known from south and southwestern Madagascar (Figure 69) where it was found in gallery forest, tropical dry forest, and gallery forest on sandy soil, at elevations ranging from 20 m to 525 m. This species was found in the following microhabitats: rotten logs, leaf mold, rotten wood, and in semi-deciduous vegetation. Specimens were collected using maxi-Winkler traps.</p></tp:treatment-sec><tp:treatment-sec sec-type="comments" id="SECID0EXTKM"><title>Comments.</title><p>
            <italic><tp:taxon-name><tp:taxon-name-part taxon-name-part-type="genus" reg="Carebara">Carebara</tp:taxon-name-part> <tp:taxon-name-part taxon-name-part-type="species" reg="sampi">sampi</tp:taxon-name-part></tp:taxon-name></italic> can be confused with <italic><tp:taxon-name><tp:taxon-name-part taxon-name-part-type="genus" reg="Carebara">C.</tp:taxon-name-part> <tp:taxon-name-part taxon-name-part-type="species" reg="lova">lova</tp:taxon-name-part></tp:taxon-name></italic> but can be separated by the distance from the posterior border of propodeal spiracle to declivity, which is less than two times the diameter of the spiracle in <italic><tp:taxon-name><tp:taxon-name-part taxon-name-part-type="genus" reg="Carebara">C.</tp:taxon-name-part> <tp:taxon-name-part taxon-name-part-type="species" reg="sampi">sampi</tp:taxon-name-part></tp:taxon-name></italic>, while is same as or less than the diamater of the spiracle in <italic><tp:taxon-name><tp:taxon-name-part taxon-name-part-type="genus" reg="Carebara">C.</tp:taxon-name-part> <tp:taxon-name-part taxon-name-part-type="species" reg="lova">lova</tp:taxon-name-part></tp:taxon-name>. <tp:taxon-name><tp:taxon-name-part taxon-name-part-type="genus" reg="Carebara">C.</tp:taxon-name-part> <tp:taxon-name-part taxon-name-part-type="species" reg="sampi">sampi</tp:taxon-name-part></tp:taxon-name></italic> is distributed from south and southwestern Madagascar, while <italic><tp:taxon-name><tp:taxon-name-part taxon-name-part-type="genus" reg="Carebara">C.</tp:taxon-name-part> <tp:taxon-name-part taxon-name-part-type="species" reg="lova">lova</tp:taxon-name-part></tp:taxon-name></italic> is located in the northwestern of Madagascar. Other five species were recorded at the same area: <italic><tp:taxon-name><tp:taxon-name-part taxon-name-part-type="genus" reg="Carebara">C.</tp:taxon-name-part> <tp:taxon-name-part taxon-name-part-type="species" reg="bara">bara</tp:taxon-name-part></tp:taxon-name></italic>, <italic><tp:taxon-name><tp:taxon-name-part taxon-name-part-type="genus" reg="Carebara">C.</tp:taxon-name-part> <tp:taxon-name-part taxon-name-part-type="species" reg="dota">dota</tp:taxon-name-part></tp:taxon-name></italic>, <italic><tp:taxon-name><tp:taxon-name-part taxon-name-part-type="genus" reg="Carebara">C.</tp:taxon-name-part> <tp:taxon-name-part taxon-name-part-type="species" reg="grandidieri">grandidieri</tp:taxon-name-part></tp:taxon-name></italic>, <italic><tp:taxon-name><tp:taxon-name-part taxon-name-part-type="genus" reg="Carebara">C.</tp:taxon-name-part> <tp:taxon-name-part taxon-name-part-type="species" reg="hiragasy">hiragasy</tp:taxon-name-part></tp:taxon-name></italic>, and <italic><tp:taxon-name><tp:taxon-name-part taxon-name-part-type="genus" reg="Carebara">C.</tp:taxon-name-part> <tp:taxon-name-part taxon-name-part-type="species" reg="omasi">omasi</tp:taxon-name-part></tp:taxon-name></italic>.</p><p>
            <italic><tp:taxon-name><tp:taxon-name-part taxon-name-part-type="genus" reg="Carebara">C.</tp:taxon-name-part> <tp:taxon-name-part taxon-name-part-type="species" reg="sampi">sampi</tp:taxon-name-part></tp:taxon-name></italic> have three intermediates in the major worker subcaste (Figure 63). The posterolateral corner of head in intermediate 1 is narrowed posteriorly, and the posterior margin of the head is medially concave in all intermediates. Eyes are small and reduced to one ommatidium in all intermediates. Ocelli are absent in intermediate 1, slightly present in intermediate 2, present and well developed in intermediate 3 (one ocellus). Reduced flight sclerites are present in intermediate 3 and absent in intermediate 1 and 2. The dorsum of the mesosoma is convex anteriorly and gradually slopes to the declivity in intermediate 3, while in intermediate 1 and 2 the dorsum of the mesosoma is nearly rounded anteriorly, the propodeum is below the promesonotum. The propodeum is armed with a pair of small triangular teeth in all intermediates. The form of the petiole and postpetiole is the same among the intermediates. The sculpture is the same in all intermediates, with longitudinal rugae on the head with the frontal area smooth and shiny. The pilosity on the head and body follow the same pattern, except for intermediate 3, which has more abundant appressed hairs on the gaster than intermediates 1 and 2.</p></tp:treatment-sec><tp:treatment-sec sec-type="material" id="SECID0ECYKM"><title>Additional material examined.</title><p>
            <bold>MADAGASCAR</bold>: <bold><italic><tp:taxon-name><tp:taxon-name-part taxon-name-part-type="genus" reg="Toliara">Toliara</tp:taxon-name-part></tp:taxon-name></italic></bold>. Réserve Privé Berenty, Forêt de Malaza, Mandraré River, 8.6 km 314° NW Amboasary, <named-content xmlns:xlink="http://www.w3.org/1999/xlink" content-type="dwc:verbatimCoordinates" xlink:type="simple"><named-content content-type="geo-json" specific-use="{&#34;type&#34;:&#34;Point&#34;,&#34;coordinates&#34;:[46.306000,-25.007780]}" id="NCID0EVYKM" xlink:type="simple">-25.00778, 46.306</named-content></named-content>, 40 m, gallery forest, 6.ii.2002, (<italic>Fisher, Griswold et al.</italic>); <tp:taxon-name><tp:taxon-name-part taxon-name-part-type="genus" reg="Toliara">Toliara</tp:taxon-name-part></tp:taxon-name>, Forêt de Mite, 20.7 km 29° WNW Tongobory, <named-content xmlns:xlink="http://www.w3.org/1999/xlink" content-type="dwc:verbatimCoordinates" xlink:type="simple"><named-content content-type="geo-json" specific-use="{&#34;type&#34;:&#34;Point&#34;,&#34;coordinates&#34;:[44.121330,-23.524170]}" id="NCID0EFZKM" xlink:type="simple">-23.52417, 44.12133</named-content></named-content>, 75 m, gallery forest, 27.ii.-3.iii.2002, (<italic>Fisher, Griswold et al.</italic>); <tp:taxon-name><tp:taxon-name-part taxon-name-part-type="genus" reg="Toliara">Toliara</tp:taxon-name-part></tp:taxon-name>, Réserve Privé Berenty, Forêt de Bealoka, Mandraré River, 14.6 km 329° NNW Amboasary, <named-content xmlns:xlink="http://www.w3.org/1999/xlink" content-type="dwc:verbatimCoordinates" xlink:type="simple"><named-content content-type="geo-json" specific-use="{&#34;type&#34;:&#34;Point&#34;,&#34;coordinates&#34;:[46.271500,-24.956940]}" id="NCID0EVZKM" xlink:type="simple">-24.95694, 46.2715</named-content></named-content>, 35 m, gallery forest, 3–8.ii.2002, (<italic>Fisher, Griswold et al.</italic>); <tp:taxon-name><tp:taxon-name-part taxon-name-part-type="genus" reg="Toliara">Toliara</tp:taxon-name-part></tp:taxon-name>, Fiherenana, <named-content xmlns:xlink="http://www.w3.org/1999/xlink" content-type="dwc:verbatimCoordinates" xlink:type="simple"><named-content content-type="geo-json" specific-use="{&#34;type&#34;:&#34;Point&#34;,&#34;coordinates&#34;:[43.961420,-23.176980]}" id="NCID0EF1KM" xlink:type="simple">-23.17698, 43.96142</named-content></named-content>, gallery forest, 18–19.viii.2003, (<italic>Frontier Wilderness Project</italic>); <tp:taxon-name><tp:taxon-name-part taxon-name-part-type="genus" reg="Toliara">Toliara</tp:taxon-name-part></tp:taxon-name>, Beza-Mahafaly, 27 km E Betioky, <named-content xmlns:xlink="http://www.w3.org/1999/xlink" content-type="dwc:verbatimCoordinates" xlink:type="simple"><named-content content-type="geo-json" specific-use="{&#34;type&#34;:&#34;Point&#34;,&#34;coordinates&#34;:[44.633330,-23.650000]}" id="NCID0EV1KM" xlink:type="simple">-23.65, 44.63333</named-content></named-content>, 135 m, tropical dry forest, 23.iv.1997, (<italic>B.L. Fisher</italic>); <tp:taxon-name><tp:taxon-name-part taxon-name-part-type="genus" reg="Toliara">Toliara</tp:taxon-name-part></tp:taxon-name>, Makay Mts., <named-content xmlns:xlink="http://www.w3.org/1999/xlink" content-type="dwc:verbatimCoordinates" xlink:type="simple"><named-content content-type="geo-json" specific-use="{&#34;type&#34;:&#34;Point&#34;,&#34;coordinates&#34;:[45.310600,-21.218360]}" id="NCID0EF2KM" xlink:type="simple">-21.21836, 45.3106</named-content></named-content>, 510 m, gallery forest on sandy soil, 24–27.xi.2010, (<italic>B.L. Fisher et al</italic>.); <tp:taxon-name><tp:taxon-name-part taxon-name-part-type="genus" reg="Toliara">Toliara</tp:taxon-name-part></tp:taxon-name>, Makay Mts., <named-content xmlns:xlink="http://www.w3.org/1999/xlink" content-type="dwc:verbatimCoordinates" xlink:type="simple"><named-content content-type="geo-json" specific-use="{&#34;type&#34;:&#34;Point&#34;,&#34;coordinates&#34;:[45.341840,-21.209780]}" id="NCID0EV2KM" xlink:type="simple">-21.20978, 45.34184</named-content></named-content>, 525 m, gallery forest on sandy soil, 27.xi-2.xii.2010, <italic>(B.L. Fisher et al</italic>.); <tp:taxon-name><tp:taxon-name-part taxon-name-part-type="genus" reg="Toliara">Toliara</tp:taxon-name-part></tp:taxon-name>, Makay, <named-content xmlns:xlink="http://www.w3.org/1999/xlink" content-type="dwc:verbatimCoordinates" xlink:type="simple"><named-content content-type="geo-json" specific-use="{&#34;type&#34;:&#34;Point&#34;,&#34;coordinates&#34;:[45.324530,-21.222830]}" id="NCID0EF3KM" xlink:type="simple">-21.22283, 45.32453</named-content></named-content>, 525 m, gallery forest, 11.i.2010, (<italic>J.M. Bichain</italic>); <tp:taxon-name><tp:taxon-name-part taxon-name-part-type="genus" reg="Toliara">Toliara</tp:taxon-name-part></tp:taxon-name>, Makay, <named-content xmlns:xlink="http://www.w3.org/1999/xlink" content-type="dwc:verbatimCoordinates" xlink:type="simple"><named-content content-type="geo-json" specific-use="{&#34;type&#34;:&#34;Point&#34;,&#34;coordinates&#34;:[45.324530,-21.222830]}" id="NCID0EV3KM" xlink:type="simple">-21.22283, 45.32453</named-content></named-content>, 525 m, gallery forest, 9.i.2010, (<italic>J.M. Bichain</italic>).</p></tp:treatment-sec></tp:taxon-treatment>
